# Supplementary material for: Identification of diagnostic biomarkers in Alzheimer’s disease by integrated bioinformatic analysis and machine learning strategies
Source: Front Aging Neurosci. 2023 Jun 26;15:1169620. doi: 10.3389/fnagi.2023.1169620 (PMC10331604; doi:10.3389/fnagi.2023.1169620)
Supplement: Supplementary file 2 [file Table_1.xlsx]

## Sheet: DEGs in AD
GeneNames	logFC	AveExpr	P.Value	adj.P.Val
FANCG	-69.5199	59.0766	8.36492e-32	6.87971e-29
CYP1A1	36.4878	8.46879	8.61851e-32	6.87971e-29
MVK	-23.5807	25.5635	1.21065e-31	6.87971e-29
CTDSPL	-34.4976	35.3568	1.38965e-31	6.87971e-29
IGFBP5	181.826	37.4794	1.85263e-31	6.87971e-29
RPL41	-3214.82	2357.6	2.0746e-31	6.87971e-29
ACTA2	235.917	35.4493	2.09019e-31	6.87971e-29
ZIC1	614.979	145.577	3.00565e-31	8.09799e-29
CTBP2	-169.106	141.039	3.16328e-31	8.09799e-29
RBBP6	-112.887	77.6887	3.8556e-31	8.88331e-29
ANXA2	116.587	36.5898	7.39002e-31	9.9682e-29
TXNIP	281.116	88.3882	7.48932e-31	9.9682e-29
CCNG2	-155.536	107.665	7.59475e-31	9.9682e-29
SERPINA3	573.113	107.5	7.74261e-31	9.9682e-29
RPS6KA2	-86.7098	64.264	8.1348e-31	9.9682e-29
KLHL24	-74.2452	67.0411	8.48595e-31	9.9682e-29
DCN	113.822	30.1245	8.76402e-31	9.9682e-29
UNG	-77.7179	56.6153	8.78115e-31	9.9682e-29
ZBTB40	-44.691	35.7246	8.93179e-31	9.9682e-29
DAAM1	-157.578	125.347	9.42491e-31	9.9682e-29
IFITM2	424.761	158.618	9.68399e-31	9.9682e-29
CREBBP	-110.579	79.7475	1.05831e-30	9.9682e-29
GFPT2	-82.3778	56.1444	1.06021e-30	9.9682e-29
MTA1	-49.9724	41.0156	1.12487e-30	9.9682e-29
KTN1	-463.253	270.367	1.13888e-30	9.9682e-29
BAZ2B	-128.999	122.433	1.13928e-30	9.9682e-29
NDRG1	-452.177	273.25	1.16815e-30	9.9682e-29
FOXC1	833.523	123.994	1.24369e-30	9.97712e-29
LAMP1	-1002.98	691.342	1.2558e-30	9.97712e-29
SERPING1	102.314	46.5035	1.39479e-30	1.0712e-28
F3	538.339	174.142	1.70393e-30	1.2664e-28
CIB1	-64.6842	44.5886	1.89554e-30	1.3335e-28
SMAD5	-56.6279	49.9436	2.01123e-30	1.3335e-28
ABCB9	-28.1441	20.7094	2.02675e-30	1.3335e-28
EIF4EBP2	-55.0558	50.0221	2.15277e-30	1.3335e-28
COCH	-69.6813	52.0568	2.19484e-30	1.3335e-28
ANXA5	-118.916	77.0183	2.19616e-30	1.3335e-28
KLHL21	-227.158	147.195	2.26822e-30	1.3335e-28
MYO6	-137.968	90.6715	2.28162e-30	1.3335e-28
DBN1	-89.1693	64.1142	2.31511e-30	1.3335e-28
PRCP	-50.3972	36.1521	2.48344e-30	1.39557e-28
CLU	-1299.44	734.892	2.59489e-30	1.42348e-28
PEX10	-29.7911	23.9726	2.78893e-30	1.49252e-28
RGS3	-36.9928	28.0638	2.85031e-30	1.49252e-28
PSRC1	-242.057	143.432	2.91865e-30	1.49435e-28
SHC1	-84.3911	56.0718	3.02858e-30	1.51692e-28
STAT2	-137.185	81.1706	3.29276e-30	1.58149e-28
COL7A1	-23.8745	22.1823	3.30346e-30	1.58149e-28
MACF1	-192.943	175.022	3.36342e-30	1.58149e-28
MLXIP	-25.5496	22.4713	3.49135e-30	1.60881e-28
AMOTL2	-200.223	112.099	3.693e-30	1.61855e-28
ABLIM1	-279.486	166.515	3.69505e-30	1.61855e-28
GPR137B	-90.8807	59.9124	3.72324e-30	1.61855e-28
HIBCH	-129.009	75.5843	3.95572e-30	1.6434e-28
CPE	-880.057	470.066	3.98624e-30	1.6434e-28
MYLK	-75.879	46.0214	3.99438e-30	1.6434e-28
MTHFR	-27.0774	26.2571	4.57756e-30	1.8503e-28
LAMC1	-58.4959	47.6362	4.9997e-30	1.95535e-28
DAG1	-191.437	117.751	5.00718e-30	1.95535e-28
ADRA2C	-46.1741	30.1699	5.50934e-30	2.11559e-28
MITF	-42.2314	34.4462	5.80482e-30	2.19251e-28
ETS1	-43.6359	37.8845	6.27862e-30	2.31517e-28
GAS1	252.043	40.1407	6.40753e-30	2.31517e-28
TESK1	-248.214	119.68	6.43103e-30	2.31517e-28
LRP6	-63.9869	55.3828	6.68996e-30	2.36679e-28
ADIPOR2	-171.069	114.338	6.77986e-30	2.36679e-28
DBI	-389.803	256.624	6.96428e-30	2.38276e-28
CYP27A1	-44.7485	31.6409	7.03246e-30	2.38276e-28
PEA15	-675.896	407.799	7.23271e-30	2.39232e-28
FARP1	-76.7296	60.5901	7.26834e-30	2.39232e-28
CDC42BPA	-267.037	168.946	7.49156e-30	2.43106e-28
CHSY1	-409.979	250.674	8.25046e-30	2.63803e-28
RGS1	176.81	32.0667	8.35834e-30	2.63803e-28
THBS2	-85.246	47.5404	8.55131e-30	2.66246e-28
CACNA2D2	-78.0741	43.5747	8.79171e-30	2.70081e-28
CAV1	64.6631	26.5522	9.09135e-30	2.72362e-28
TNNT2	-41.9389	27.4265	9.10237e-30	2.72362e-28
RAMP1	-67.9358	59.4514	9.3187e-30	2.7526e-28
SLC4A4	112.978	63.2776	1.02431e-29	2.9629e-28
FURIN	-23.9591	17.9122	1.02878e-29	2.9629e-28
VCL	-103.279	62.8082	1.08651e-29	3.09052e-28
CHD4	-77.0466	60.032	1.18057e-29	3.29284e-28
IL6ST	-144.486	82.792	1.18622e-29	3.29284e-28
ALDH2	-585.418	351.359	1.34187e-29	3.68055e-28
ABCD4	-39.7995	29.4513	1.48018e-29	4.00274e-28
MT3	-591.384	315.912	1.5146e-29	4.00274e-28
CRTAP	-54.0503	42.8692	1.52675e-29	4.00274e-28
LRCH3	-41.651	36.8673	1.52883e-29	4.00274e-28
CBFB	-94.8791	59.4206	1.56151e-29	4.04238e-28
ID2	-429.776	206.954	1.61499e-29	4.13437e-28
ITGA6	46.6971	29.4628	1.68927e-29	4.277e-28
VAMP3	-107.015	72.9782	1.72241e-29	4.31351e-28
CEP290	-111.179	80.2405	1.88001e-29	4.65758e-28
PAX2	-15.1789	11.1285	1.94001e-29	4.72702e-28
MAP4K5	-81.8335	53.2374	1.94908e-29	4.72702e-28
ABCD3	-283.236	155.343	1.98782e-29	4.77078e-28
CDKN2C	-39.5808	29.39	2.31867e-29	5.50744e-28
GABRB1	-1065.31	567.833	2.46326e-29	5.79117e-28
HADHB	-325.599	239.487	2.62916e-29	6.02578e-28
POU2F1	-25.7435	24.0563	2.63882e-29	6.02578e-28
SLC2A1	70.3569	45.6401	2.64151e-29	6.02578e-28
SPP1	-264.49	119.663	2.66848e-29	6.02763e-28
RXRA	-89.3663	69.4273	2.79048e-29	6.20317e-28
RGS5	-117.739	63.088	2.80004e-29	6.20317e-28
RBM19	-22.8338	22.18	2.87559e-29	6.29081e-28
HLA-F	-28.8688	26.5291	2.89421e-29	6.29081e-28
ZNF195	-117.173	60.0996	2.93033e-29	6.3098e-28
ING2	-38.7429	24.3619	2.98196e-29	6.36152e-28
CKS2	-70.2745	27.4397	3.23221e-29	6.83212e-28
RHOG	-43.569	30.7478	3.35877e-29	7.0351e-28
CEBPD	217.007	94.7068	3.46677e-29	7.1959e-28
INPPL1	-28.133	22.5267	3.61859e-29	7.351e-28
GPRC5B	227.376	155.137	3.66652e-29	7.351e-28
NEBL	-245.861	177.271	3.6792e-29	7.351e-28
PTPRZ1	967.867	566.872	3.68695e-29	7.351e-28
TROAP	-14.4618	11.1544	3.70103e-29	7.351e-28
FBXL18	-19.03	17.9414	3.76072e-29	7.40572e-28
ARHGAP1	-138.847	93.2332	3.88434e-29	7.54306e-28
GPC1	-110.651	74.937	3.89594e-29	7.54306e-28
MICB	38.7142	21.4701	3.99561e-29	7.63979e-28
SULT1A1	-117.757	79.2382	4.0221e-29	7.63979e-28
ACAA1	-205.681	126.075	4.04538e-29	7.63979e-28
EPS8	88.5583	60.7504	4.08078e-29	7.64399e-28
TCF7	-50.9112	36.3459	4.60891e-29	8.56366e-28
FXR1	-145.691	101.257	4.72434e-29	8.70791e-28
HLA-DMB	-34.7895	28.0247	4.97137e-29	9.06399e-28
AEBP1	88.4541	31.9388	5.01703e-29	9.06399e-28
CSRP1	580.977	392.693	5.03555e-29	9.06399e-28
CAT	81.5505	62.9071	5.44573e-29	9.72632e-28
DYRK3	-31.24	12.1307	5.52829e-29	9.74211e-28
IGFBP7	474.155	233.674	5.53913e-29	9.74211e-28
CYP1B1	278.524	40.8861	5.85978e-29	1.02128e-27
CD81	-636.231	284.641	5.90721e-29	1.02128e-27
PTAFR	-25.0115	20.8017	5.93972e-29	1.02128e-27
FOXD1	78.4504	17.3701	6.15937e-29	1.04554e-27
MCM2	-33.0693	17.419	6.17161e-29	1.04554e-27
BBOX1	63.4191	37.6066	6.37061e-29	1.07138e-27
GCKR	-18.8409	11.7446	6.53714e-29	1.08194e-27
ALCAM	-238.809	143.433	6.5513e-29	1.08194e-27
BCL10	-71.9322	58.5543	6.58874e-29	1.08194e-27
MXI1	478.387	346.646	6.65016e-29	1.08194e-27
CTNNA1	-101.059	71.3558	6.66818e-29	1.08194e-27
TOPORS	-56.4808	31.1455	7.02845e-29	1.13242e-27
ALDH1L1	50.9886	31.511	7.15813e-29	1.14109e-27
APOA1	-17.5199	12.7034	7.20983e-29	1.14109e-27
ATP6V0A2	-18.6551	21.7223	7.23088e-29	1.14109e-27
PLEKHA6	-214.171	120.107	7.46963e-29	1.17075e-27
QPRT	-32.385	18.4372	7.61593e-29	1.18561e-27
TMEM106C	-45.2012	42.1598	7.68483e-29	1.18831e-27
PTPN13	55.8476	39.9661	7.76919e-29	1.19335e-27
GALE	-21.3881	19.495	7.82492e-29	1.19395e-27
KIF5A	-1116.84	600.943	7.90941e-29	1.1988e-27
TPD52L1	306.787	193.014	7.98928e-29	1.1988e-27
TBX19	-21.8172	14.3189	8.05972e-29	1.1988e-27
WFS1	-83.0714	61.547	8.06487e-29	1.1988e-27
DNAJC3	-43.8817	32.8268	8.15125e-29	1.20388e-27
MT1G	299.119	126.503	8.53261e-29	1.25217e-27
S100A10	69.5398	28.2891	8.59212e-29	1.25293e-27
TGM4	-13.2674	9.04319	8.8303e-29	1.2741e-27
ANP32B	408.93	275.638	8.84793e-29	1.2741e-27
RHOBTB3	162.184	107.132	1.02368e-28	1.46494e-27
GSTM5	-97.0133	54.2572	1.16326e-28	1.65441e-27
MAP4K4	152.935	118.357	1.17273e-28	1.65765e-27
RBM6	183.159	138.913	1.19863e-28	1.68393e-27
TGFBR3	212.765	101.829	1.23595e-28	1.72584e-27
EEF1A1	-1792.23	1173.19	1.37348e-28	1.90632e-27
TNFRSF1B	30.9186	18.0206	1.40926e-28	1.94427e-27
PDCL	62.1095	48.9341	1.48387e-28	2.03502e-27
NDRG2	226.328	143.716	1.51523e-28	2.06573e-27
IFNGR1	-137.392	78.5055	1.5369e-28	2.08296e-27
CYP3A4	-12.3299	11.2974	1.57238e-28	2.11857e-27
CASP8	-32.4543	10.4761	1.62393e-28	2.1753e-27
CPT2	-30.574	18.5532	1.64116e-28	2.18568e-27
PMP2	563.256	295.126	1.67452e-28	2.21729e-27
ITGA10	57.8902	28.9448	1.71945e-28	2.26378e-27
SNAPC4	-54.2958	36.8019	1.76886e-28	2.3156e-27
TARBP2	-25.3369	18.3561	1.80473e-28	2.34921e-27
AQP3	-18.1306	13.4496	1.897e-28	2.45544e-27
GATM	-48.35	39.6219	1.99939e-28	2.57352e-27
ELK3	-33.1344	16.7433	2.01915e-28	2.58452e-27
EFEMP2	92.6005	46.3485	2.27062e-28	2.89034e-27
RELN	-305.172	91.5306	2.29204e-28	2.90157e-27
TRAM1	-67.2363	57.5162	2.37735e-28	2.99313e-27
RYR3	214.002	115.366	2.39217e-28	2.99541e-27
PON2	360.413	205.932	2.47037e-28	3.07662e-27
PLXND1	-36.7277	36.4149	2.48976e-28	3.08409e-27
BUB1B	-21.1183	10.3634	2.56752e-28	3.16341e-27
INHBB	-48.2707	27.235	2.70337e-28	3.31306e-27
C15orf39	-21.4345	13.7055	2.73473e-28	3.33377e-27
ARHGAP22	-26.6633	18.7519	2.75408e-28	3.33969e-27
CD5L	-22.8749	8.22887	2.77113e-28	3.34276e-27
PHGDH	51.2464	36.1276	2.87073e-28	3.44383e-27
TNNT3	-24.4167	11.1064	2.88481e-28	3.44383e-27
RPS6KA1	-18.7048	17.4481	3.15371e-28	3.74543e-27
JUN	-162.035	101.733	3.19595e-28	3.77614e-27
GOLGA2	-48.2343	34.9058	3.31033e-28	3.89132e-27
CROCC	-22.9293	13.5176	3.43217e-28	4.01407e-27
PLOD3	-77.4269	60.8592	3.45844e-28	4.02436e-27
CTRC	-28.8816	15.7377	3.59824e-28	4.166e-27
ADAMDEC1	-16.0828	8.13855	3.62281e-28	4.17347e-27
HSD17B6	-46.9194	24.5701	3.6813e-28	4.21976e-27
ITPKA	-106.387	61.7127	3.76426e-28	4.29349e-27
EDNRB	84.8422	48.2291	3.87931e-28	4.40292e-27
TGM1	-18.5884	6.67619	4.10974e-28	4.64159e-27
PFKFB3	-2043.55	855.539	4.21511e-28	4.72021e-27
RGS11	-18.545	15.7876	4.22033e-28	4.72021e-27
KIF1A	-333.58	165.704	4.33648e-28	4.82669e-27
GAS6	-106.788	72.8527	4.36661e-28	4.83686e-27
FGA	-24.183	7.58147	4.59101e-28	5.06104e-27
NPY	-84.7731	37.5478	4.61293e-28	5.06104e-27
CD55	-75.9882	27.0995	4.66597e-28	5.09498e-27
AHCYL1	-485.882	304.073	4.73845e-28	5.14971e-27
PLA2G2A	-35.7455	12.0315	4.79128e-28	5.18268e-27
ERBB3	-29.5602	19.9105	4.81605e-28	5.18513e-27
SIT1	-14.803	7.60821	4.85127e-28	5.19876e-27
MGAT1	-55.8534	36.2241	5.10961e-28	5.44882e-27
TCOF1	-17.825	19.8523	5.13192e-28	5.44882e-27
RAP1GAP	-223.658	140.731	5.22056e-28	5.51751e-27
HDAC4	-141.049	86.2765	5.50614e-28	5.79276e-27
CBL	-55.8398	40.2543	5.53955e-28	5.80142e-27
DNASE1L3	-28.4822	8.25283	5.59786e-28	5.83596e-27
MAP7	-228.681	131.981	5.95252e-28	6.17775e-27
PPP2R5A	-43.0138	27.0281	6.29921e-28	6.50824e-27
CRAT	-72.0949	44.5652	6.48571e-28	6.66639e-27
CUBN	-34.2729	9.48688	6.51015e-28	6.66639e-27
C5	-22.6092	15.1385	6.65828e-28	6.78791e-27
CTDSP2	103.454	94.4642	6.82225e-28	6.92443e-27
RAF1	-79.2627	57.6498	6.96434e-28	7.03765e-27
RCN1	-120.73	77.2196	7.28358e-28	7.3281e-27
EPHB4	-22.8816	17.8592	7.39222e-28	7.40508e-27
MYL3	-19.0136	13.53	7.88353e-28	7.86305e-27
AIM2	-17.0508	9.0064	7.94196e-28	7.88719e-27
STK3	-37.8119	22.8936	7.979e-28	7.88997e-27
TCIRG1	35.7236	15.3723	8.16463e-28	7.99923e-27
DBT	123.473	106.392	8.16635e-28	7.99923e-27
RB1	-200.687	113.108	8.19366e-28	7.99923e-27
CPB2	-25.5607	5.69987	8.23201e-28	8.00276e-27
SLC43A1	-26.6247	19.453	8.29818e-28	8.0332e-27
TLE1	-100.372	61.2789	8.37211e-28	8.07085e-27
PRRX1	-40.1182	25.8466	8.64469e-28	8.2989e-27
SERTAD2	-108.039	72.7093	8.80192e-28	8.40533e-27
MSX2	-13.2984	7.33476	8.82851e-28	8.40533e-27
BATF	-32.7108	9.90757	9.07312e-28	8.60266e-27
RBM25	289.126	219.735	9.12823e-28	8.61051e-27
PGM5	-29.5732	9.19271	9.15614e-28	8.61051e-27
GRK4	-20.5957	15.5578	9.29195e-28	8.70271e-27
REG3A	-18.4178	7.60777	9.50775e-28	8.86877e-27
NPPB	-25.2267	11.541	9.77319e-28	9.06093e-27
DPF2	-129.396	68.1896	9.79242e-28	9.06093e-27
MLANA	-29.6618	6.58946	9.96946e-28	9.18786e-27
OGG1	-19.0284	20.3872	1.01697e-27	9.33505e-27
PLOD2	107.131	73.2573	1.06169e-27	9.70687e-27
SEMA6A	-60.2038	37.1585	1.08986e-27	9.925e-27
RNPS1	-282.331	164.116	1.09676e-27	9.94855e-27
VEGFB	-35.5291	18.2638	1.10472e-27	9.98151e-27
RCE1	-16.0361	9.36951	1.11483e-27	1.00335e-26
RPS23	-1289.67	630.48	1.12753e-27	1.01083e-26
BCL6	240.096	181.458	1.14503e-27	1.02254e-26
FBN2	-22.3624	7.55997	1.16329e-27	1.03483e-26
NFKBIA	111.626	82.2635	1.24038e-27	1.09917e-26
GSTM2	-86.8753	51.5533	1.29724e-27	1.14515e-26
PNLIPRP1	-11.9414	7.07376	1.33437e-27	1.17006e-26
SIM1	-22.7333	8.15118	1.33561e-27	1.17006e-26
ACTL6A	-23.7122	18.1488	1.37678e-27	1.20156e-26
CSPG4	23.8572	15.2401	1.43767e-27	1.24756e-26
TATDN2	-74.8656	52.7325	1.44032e-27	1.24756e-26
COL1A2	124.862	26.0692	1.46529e-27	1.26443e-26
ACOT11	-16.6985	9.26547	1.48976e-27	1.28075e-26
MRPL23	-34.7763	23.4409	1.4971e-27	1.28227e-26
PHIP	-114.53	77.5325	1.53314e-27	1.30828e-26
GRTP1	23.8608	11.9569	1.61017e-27	1.36894e-26
NEUROD1	-77.3135	39.033	1.72203e-27	1.45866e-26
DZIP1	-110.923	72.3543	1.74668e-27	1.47412e-26
CEBPZ	-126.269	73.2151	1.77231e-27	1.49029e-26
ADAM10	-182.095	109.69	1.84085e-27	1.54089e-26
GALNT3	-18.9253	13.2815	1.84586e-27	1.54089e-26
GPNMB	45.5705	31.2586	1.85919e-27	1.54642e-26
PIK3C2A	-42.414	36.5757	1.94138e-27	1.60897e-26
CCNB2	-17.8554	7.59929	1.99755e-27	1.64773e-26
DKK4	-29.6431	6.05049	2.00532e-27	1.64773e-26
DUSP1	178.896	80.3689	2.00961e-27	1.64773e-26
APOB	-23.4138	6.53969	2.02094e-27	1.65115e-26
SP4	-87.661	65.2584	2.03209e-27	1.65321e-26
FOSL2	-28.0536	21.8118	2.03781e-27	1.65321e-26
PDAP1	-23.4738	12.7215	2.08782e-27	1.68784e-26
GLDC	-89.4581	47.8756	2.15399e-27	1.73524e-26
SOD3	-30.1778	17.7263	2.18119e-27	1.75104e-26
KIF21B	-61.4771	39.8275	2.24187e-27	1.7935e-26
SPINK1	-19.9428	8.26568	2.25964e-27	1.80146e-26
LMO1	-17.8016	12.6921	2.39433e-27	1.90226e-26
HTN3	-25.3024	5.37171	2.4285e-27	1.92277e-26
APOBEC2	-24.0245	13.2842	2.4382e-27	1.92384e-26
GNB3	18.8231	15.8563	2.4687e-27	1.94126e-26
REG1B	-21.1741	7.32212	2.63928e-27	2.06834e-26
CSK	-49.6865	47.273	2.65055e-27	2.07012e-26
CCNA2	-33.006	18.7065	2.67135e-27	2.07932e-26
CILP	-49.7351	16.8015	2.84101e-27	2.19945e-26
FGFR2	34.9344	31.6852	2.84477e-27	2.19945e-26
GP2	-16.8239	8.00935	2.90207e-27	2.23625e-26
GSN	30.2268	18.3947	2.91845e-27	2.24137e-26
PKP1	-17.0863	6.19654	2.94599e-27	2.25501e-26
MAL	-315.04	187.635	2.95979e-27	2.25807e-26
FMO5	-23.7421	9.99018	3.11927e-27	2.37188e-26
HRK	-35.6424	27.3341	3.2568e-27	2.46831e-26
CENPE	-40.3655	6.74284	3.33934e-27	2.52257e-26
APC	-122.64	66.1907	3.3509e-27	2.52303e-26
SLAMF1	-13.7715	6.83285	3.45644e-27	2.58041e-26
CEP164	-69.0685	60.2463	3.45906e-27	2.58041e-26
PGC	-14.017	7.76293	3.46071e-27	2.58041e-26
RASSF7	-50.5826	35.7479	3.79384e-27	2.81968e-26
KLKB1	58.8335	33.187	3.81986e-27	2.82989e-26
BMP1	-13.9884	8.57251	3.87437e-27	2.85176e-26
FGFBP1	-19.861	8.95899	3.88425e-27	2.85176e-26
PRSS22	-23.4309	14.698	3.89246e-27	2.85176e-26
ITIH4	-24.5444	14.2741	3.90314e-27	2.85176e-26
HHEX	-14.609	10.538	3.91127e-27	2.85176e-26
LAD1	-21.1362	9.42276	3.98306e-27	2.89494e-26
SDC3	24.3243	16.7	4.1952e-27	3.03954e-26
CHD1	-97.4735	62.9165	4.21461e-27	3.04403e-26
RPL30	-1445.84	686.211	4.26887e-27	3.06533e-26
IFT88	-64.1792	47.9954	4.2707e-27	3.06533e-26
PLAT	-46.2707	23.4094	4.29948e-27	3.0764e-26
THBS4	-60.1853	35.8325	4.40487e-27	3.14205e-26
IPO13	-77.8536	62.1191	4.44238e-27	3.15902e-26
SLC15A2	40.1151	39.2953	4.57036e-27	3.24004e-26
UBE2L6	-111.174	63.4372	4.63826e-27	3.27808e-26
DPEP1	-13.02	7.35144	4.68585e-27	3.30159e-26
ITGAV	361.272	275.216	4.81076e-27	3.37354e-26
DIO1	-9.46603	6.36524	4.81725e-27	3.37354e-26
APAF1	-12.1944	13.0896	4.8995e-27	3.41501e-26
SI	-34.3653	5.74191	4.92079e-27	3.41501e-26
FCER1A	-40.5954	9.38521	4.92093e-27	3.41501e-26
HP	-30.807	20.7644	4.94151e-27	3.41899e-26
LHX2	391.784	298.995	5.0967e-27	3.51581e-26
KRT7	-13.4569	9.37548	5.17846e-27	3.55184e-26
BTG1	-99.186	58.4901	5.18595e-27	3.55184e-26
NPR1	-15.5704	9.7858	5.19519e-27	3.55184e-26
COL17A1	-31.3027	5.22369	5.46649e-27	3.72627e-26
NMB	-31.4308	22.8485	5.63613e-27	3.83057e-26
CTTN	-235.335	139.774	5.69349e-27	3.85818e-26
SERPINC1	-9.7581	5.24428	5.71296e-27	3.86001e-26
DHCR7	-53.9644	37.4655	5.76392e-27	3.88306e-26
CYP11A1	-37.4094	8.44733	5.7831e-27	3.88463e-26
FCN1	-20.0437	8.76669	5.95002e-27	3.98258e-26
ESPL1	-15.6361	8.90135	5.96351e-27	3.98258e-26
CD1C	-22.0108	8.71429	6.08803e-27	4.0479e-26
DYNLT1	-158.359	104.074	6.09645e-27	4.0479e-26
SRRM1	-95.0097	80.1802	6.22579e-27	4.1219e-26
GZMK	-14.3071	5.46502	6.4613e-27	4.26557e-26
IFI6	-76.0819	33.5339	6.51976e-27	4.29186e-26
FCN2	-14.4436	8.13986	6.59621e-27	4.32982e-26
CCL20	-39.4696	5.1455	6.79627e-27	4.44847e-26
HTRA1	-378.153	330.402	6.88066e-27	4.49095e-26
IL7R	-15.3068	6.04489	6.90063e-27	4.49126e-26
DIO2	-39.5472	27.9501	7.0081e-27	4.54836e-26
ALDH3B1	-22.1628	11.0621	7.02925e-27	4.54927e-26
ADAM12	-12.5934	9.0848	7.17749e-27	4.6322e-26
GEM	68.8528	32.7665	7.33149e-27	4.71837e-26
SKI	54.099	49.9058	7.51094e-27	4.82039e-26
ZBTB16	-419.36	205.415	7.71841e-27	4.93978e-26
CA9	-25.1515	14.632	7.79641e-27	4.97588e-26
CD48	-13.9244	8.25055	8.24233e-27	5.24594e-26
MT1H	573.493	286.013	8.41766e-27	5.34278e-26
PROM1	-22.9688	16.7772	8.69311e-27	5.50245e-26
TPP1	-157.894	103.995	8.79715e-27	5.55305e-26
DNAJB12	-34.935	28.9261	8.82888e-27	5.55785e-26
DDAH1	-484.688	352.804	9.3405e-27	5.8639e-26
PDK4	84.1138	52.836	9.38187e-27	5.87387e-26
FMO1	-23.5047	8.53485	9.47605e-27	5.91675e-26
PPP1R3C	-108.871	55.7184	9.53043e-27	5.93462e-26
FRMPD1	-18.7857	9.55499	1.01423e-26	6.29864e-26
ATXN7	-95.9918	52.9907	1.03039e-26	6.38176e-26
GYPA	-19.5566	5.49459	1.04852e-26	6.47663e-26
PCSK6	-24.3926	14.9772	1.07122e-26	6.59916e-26
PRF1	-19.6304	17.5894	1.08015e-26	6.63645e-26
SSPN	39.9577	34.1228	1.1431e-26	7.00455e-26
SLC33A1	-26.0791	22.4813	1.15364e-26	7.05038e-26
FAS	-21.468	15.8815	1.16241e-26	7.08514e-26
RUNX1T1	-161.401	84.7272	1.16946e-26	7.10932e-26
ANXA11	-146.506	99.2981	1.1908e-26	7.1901e-26
FPGS	-26.0579	16.5575	1.19179e-26	7.1901e-26
F2RL1	-10.7821	7.80113	1.19211e-26	7.1901e-26
HMGCS2	-8.55452	6.80936	1.21445e-26	7.3057e-26
CXCL6	-14.9606	6.06273	1.24679e-26	7.48073e-26
RPS15A	-233.247	126.446	1.25874e-26	7.53284e-26
PIAS3	-57.9378	36.3643	1.27313e-26	7.5894e-26
LMO2	-34.6714	33.0321	1.27478e-26	7.5894e-26
ELK4	-30.0845	26.3662	1.28595e-26	7.63616e-26
KLF9	-67.8548	41.5951	1.3122e-26	7.772e-26
CDK9	-20.025	15.7199	1.37159e-26	8.10296e-26
LYN	-25.5813	18.0497	1.38733e-26	8.17497e-26
MT1X	564.549	306.968	1.44845e-26	8.51333e-26
NFE2L2	-64.0696	50.9305	1.50241e-26	8.80801e-26
P2RY2	-59.3666	8.10895	1.55604e-26	9.0993e-26
HLA-DOB	-13.6264	8.37267	1.56739e-26	9.14245e-26
SCEL	-15.242	5.1229	1.57546e-26	9.16633e-26
VDR	-11.8927	9.13205	1.58426e-26	9.19431e-26
FSCN1	-63.6404	42.7258	1.58947e-26	9.20137e-26
CD3E	-22.4863	6.77818	1.67888e-26	9.69459e-26
CNKSR1	-27.4899	20.1678	1.71195e-26	9.83962e-26
NFATC4	16.4592	16.7449	1.71327e-26	9.83962e-26
FOXM1	-37.4642	5.90192	1.71681e-26	9.83962e-26
BRD3	-75.2419	67.7854	1.72433e-26	9.85822e-26
IRF2	-27.9233	19.5774	1.74273e-26	9.93875e-26
CTSH	267.976	149.492	1.80977e-26	1.02956e-25
ISL1	-17.8995	6.55233	1.89133e-26	1.07331e-25
ACTA1	-14.4528	9.13437	1.90108e-26	1.07619e-25
OVOL1	-26.4345	9.16591	1.93962e-26	1.09531e-25
MMP3	-15.7606	7.73326	1.98835e-26	1.12009e-25
NR1I3	-8.50807	5.80534	2.0481e-26	1.15093e-25
IVD	-51.8484	36.6392	2.12713e-26	1.19243e-25
EPB41L2	-116.987	97.6136	2.1456e-26	1.19987e-25
SLC18A2	-18.8968	5.89933	2.17067e-26	1.21095e-25
C2	-11.6716	10.1478	2.23416e-26	1.24336e-25
CDH3	-31.3644	12.4956	2.24335e-26	1.24547e-25
P2RY14	113.455	43.5379	2.33016e-26	1.29055e-25
TNNI2	-14.7477	5.36107	2.33621e-26	1.2908e-25
GPSM3	-22.0326	13.1591	2.35828e-26	1.29758e-25
PSD3	-1801.23	853.684	2.35974e-26	1.29758e-25
LOX	-16.136	7.7005	2.37145e-26	1.30091e-25
AFF1	91.6919	86.3918	2.39606e-26	1.31129e-25
HFE	-13.1401	10.1802	2.50493e-26	1.36762e-25
GNE	-132.82	71.3408	2.52481e-26	1.37522e-25
AVIL	-24.0736	17.2903	2.56654e-26	1.39465e-25
LAMP3	-17.4258	6.44301	2.57837e-26	1.39778e-25
NEB	-25.0545	13.9073	2.59205e-26	1.4019e-25
LDB1	-48.2721	27.536	2.63044e-26	1.41933e-25
NDST2	-63.8924	42.0299	2.64669e-26	1.42476e-25
YY1	-282.618	172.051	2.66548e-26	1.43153e-25
ANG	-35.3011	12.1455	2.81949e-26	1.51072e-25
CD74	-30.7833	19.7408	2.86232e-26	1.53011e-25
RPS6KA5	-129.09	75.4402	2.95131e-26	1.57403e-25
PHC2	-70.3984	45.7569	2.99705e-26	1.59473e-25
ARHGEF17	-69.3395	47.4919	3.01944e-26	1.60295e-25
CDC25A	-10.6698	6.71878	3.06936e-26	1.6257e-25
MSX1	68.5239	34.8766	3.11987e-26	1.64677e-25
PCK2	-34.3648	19.7641	3.12344e-26	1.64677e-25
RTN1	-3988.07	2424.73	3.17075e-26	1.6679e-25
BHMT	-37.6768	10.3638	3.17926e-26	1.66857e-25
SEC24C	-90.4955	65.5813	3.33527e-26	1.74647e-25
NFKBIE	-39.335	21.5767	3.34498e-26	1.74758e-25
PLCD1	-52.9789	44.0139	3.46746e-26	1.80747e-25
RPS25	-1269.31	583.545	3.47909e-26	1.80944e-25
CALD1	-39.4514	40.1721	3.64468e-26	1.8913e-25
PRSS8	-7.81589	5.41358	3.71056e-26	1.92115e-25
LRRC15	-14.4566	8.45899	3.75325e-26	1.9389e-25
ERBB4	-185.003	100.777	3.77223e-26	1.94434e-25
F11	-11.8721	5.89153	3.84009e-26	1.9749e-25
BDKRB2	-21.4197	11.6274	3.85533e-26	1.97832e-25
AQP2	-28.6345	11.2096	4.01499e-26	2.04898e-25
LOXL2	-16.3815	8.69283	4.01513e-26	2.04898e-25
GPR37L1	-28.9118	17.533	4.01971e-26	2.04898e-25
CR1	-17.3403	8.21287	4.18231e-26	2.12716e-25
CSRP3	-17.9952	4.52067	4.19735e-26	2.13011e-25
SLC17A4	-10.1536	7.13952	4.40982e-26	2.23301e-25
AMPD1	-32.5041	7.52925	4.46116e-26	2.25406e-25
MAML1	-105.81	107.555	4.52756e-26	2.2826e-25
SLC26A3	-23.2262	5.57655	4.57299e-26	2.30047e-25
CACNA1H	-14.0606	9.43529	4.60626e-26	2.31216e-25
DNTT	-8.91215	6.89639	4.90336e-26	2.45594e-25
C4BPA	-22.8295	6.42205	4.9743e-26	2.48607e-25
SULT1C2	-13.2209	6.62962	5.03081e-26	2.50887e-25
PTGFR	-20.4825	7.02533	5.09258e-26	2.53419e-25
MGAT2	-21.5108	15.5912	5.19775e-26	2.58053e-25
CAV2	-23.5552	19.1001	5.20811e-26	2.58053e-25
HTN1	-13.4405	6.30491	5.30017e-26	2.62051e-25
NAP1L4	-43.087	32.3794	5.42064e-26	2.67434e-25
PLCG2	-11.3185	10.5922	5.43653e-26	2.67644e-25
PGM1	-355.443	187.687	5.52863e-26	2.71598e-25
SYT17	-398.427	215.135	5.5687e-26	2.72985e-25
CIITA	-24.2959	9.86904	5.62545e-26	2.74754e-25
UGDH	-70.467	42.2052	5.62864e-26	2.74754e-25
FCN3	-44.5559	7.48366	5.68122e-26	2.76734e-25
VIM	179.117	73.9067	6.05323e-26	2.94233e-25
SART1	-492.182	158.189	6.24237e-26	3.02788e-25
AMHR2	-26.5083	5.39779	6.73061e-26	3.25558e-25
CFTR	-9.47759	4.9271	6.74007e-26	3.25558e-25
STIL	-71.8858	34.6567	6.85364e-26	3.30351e-25
GPX2	-20.6407	10.5182	7.00457e-26	3.36921e-25
ERH	-281.776	163.264	7.26427e-26	3.48685e-25
THUMPD1	-395.235	178.219	7.42386e-26	3.55604e-25
ADAM8	-17.825	11.3512	7.49427e-26	3.58232e-25
PAX6	65.712	62.4415	7.55182e-26	3.60236e-25
FOXA1	-17.9977	5.5736	7.84262e-26	3.73334e-25
TRAF3IP3	-9.58007	7.10518	7.89843e-26	3.75216e-25
CD1B	-12.2161	5.72162	7.93316e-26	3.7609e-25
VAV2	-17.3758	15.4804	8.21932e-26	3.88857e-25
SCARB1	-19.0207	21.0054	8.52089e-26	4.02298e-25
IL7	-13.6101	5.05994	8.7449e-26	4.12029e-25
ACSBG1	157.129	96.842	8.86809e-26	4.16981e-25
LPP	52.1461	50.3501	9.15408e-26	4.29552e-25
NMI	-24.4152	14.0315	9.34881e-26	4.37798e-25
COL15A1	-24.0932	8.88835	9.40174e-26	4.39383e-25
SNAPC1	-34.0582	23.6298	9.78643e-26	4.56436e-25
TMCC2	-37.6302	28.9596	9.98179e-26	4.64607e-25
OASL	-17.4939	12.5611	1.02904e-25	4.78005e-25
REST	18.0914	17.4556	1.03628e-25	4.79946e-25
NPAS2	-40.9663	32.1632	1.03738e-25	4.79946e-25
CASP10	-23.8789	7.80064	1.04113e-25	4.80713e-25
RBMS1	-134.959	71.1189	1.06003e-25	4.88461e-25
TNFAIP3	-22.4191	16.7945	1.06928e-25	4.9174e-25
TSC22D2	-84.7603	49.4029	1.08561e-25	4.98256e-25
ABAT	-1531.24	934.459	1.09495e-25	5.01545e-25
NR1H4	-9.53711	5.78283	1.10539e-25	5.05322e-25
TF	-556.333	243.456	1.11982e-25	5.09921e-25
INS	-9.82828	4.46191	1.11988e-25	5.09921e-25
ENPP1	-11.773	6.6381	1.15374e-25	5.24303e-25
PSAP	-1057.13	572.596	1.16825e-25	5.2985e-25
SPTBN1	-126.864	99.5792	1.20555e-25	5.45696e-25
MEF2D	-84.6822	60.6489	1.21111e-25	5.47139e-25
PRLR	-10.2787	6.5978	1.29504e-25	5.83908e-25
HIF1A	-1290.89	759.171	1.30382e-25	5.86719e-25
LCK	-17.4475	7.70406	1.39164e-25	6.25016e-25
SGCB	-91.2556	65.2798	1.41378e-25	6.33703e-25
TIAL1	-89.2511	69.2247	1.41648e-25	6.33703e-25
HDAC2	-115.574	74.3886	1.42046e-25	6.3425e-25
ANXA4	-66.3967	35.6317	1.45349e-25	6.47745e-25
LSP1	-12.1385	7.55491	1.48631e-25	6.61094e-25
REEP2	-99.1178	52.0405	1.49651e-25	6.64348e-25
RPS29	-1132.07	600.469	1.50846e-25	6.68365e-25
TIMP4	-36.0769	10.1183	1.51941e-25	6.71923e-25
DIAPH1	-39.1819	29.8572	1.55993e-25	6.8852e-25
RBPMS	23.183	13.3747	1.60528e-25	7.07184e-25
CPS1	-28.886	17.606	1.64543e-25	7.23488e-25
PLK4	-10.2983	5.7065	1.69982e-25	7.4598e-25
PTGER4	-20.3274	7.36247	1.71305e-25	7.50355e-25
CTSB	-421.178	265.476	1.72391e-25	7.53681e-25
CDA	-25.393	5.84698	1.74477e-25	7.61355e-25
RORC	-10.4554	7.27162	1.78098e-25	7.75685e-25
CD84	-11.4468	9.05038	1.81919e-25	7.90834e-25
TFAP2B	-12.0149	6.53288	1.84337e-25	7.99836e-25
CIB2	-20.152	14.9324	1.85068e-25	8.01496e-25
SPRY2	-256.55	132.896	1.85564e-25	8.0214e-25
PSMB9	-26.9706	18.8046	1.86156e-25	8.0319e-25
EPHA2	-26.5185	10.659	1.87236e-25	8.06339e-25
ARNT2	-732.129	417.848	1.91299e-25	8.22301e-25
GYPC	-18.8233	8.07874	1.91863e-25	8.23189e-25
PYGL	-24.0058	16.9501	1.99109e-25	8.52689e-25
PAFAH2	-7.63583	8.4347	2.04307e-25	8.73328e-25
MYL5	-30.6831	12.868	2.07838e-25	8.86775e-25
CTSS	-15.9559	13.1222	2.16652e-25	9.22673e-25
RLBP1	-20.5849	13.0051	2.24863e-25	9.55874e-25
PLA2G1B	-14.7955	6.62972	2.35415e-25	9.98888e-25
ROM1	-21.3306	14.8737	2.48794e-25	1.05372e-24
MARCKS	-218.966	94.8723	2.69512e-25	1.13731e-24
SDS	-14.3143	9.74738	2.69519e-25	1.13731e-24
AGTR1	-18.7956	8.94741	2.70636e-25	1.13993e-24
TJP2	37.0696	31.7047	2.79472e-25	1.175e-24
GP9	-13.024	6.4458	2.82469e-25	1.18544e-24
IDH1	-73.6373	51.8031	2.83774e-25	1.18876e-24
GBF1	-41.2354	20.6975	2.92267e-25	1.22211e-24
WNT4	-10.0647	6.40648	2.93766e-25	1.22615e-24
PDE6A	-7.55998	5.57666	2.95832e-25	1.23254e-24
CDYL	-50.097	29.0965	2.97663e-25	1.23793e-24
CD59	-170.692	100.499	3.09628e-25	1.28537e-24
VIP	-85.1903	31.681	3.26613e-25	1.35272e-24
FBN1	-46.463	25.8037	3.27025e-25	1.35272e-24
TLL1	-9.56613	6.50948	3.41744e-25	1.40972e-24
DACH1	-32.5365	22.593	3.42028e-25	1.40972e-24
GSTM1	-39.9328	29.7142	3.43943e-25	1.41508e-24
ASPH	-61.6111	49.3894	3.46895e-25	1.42343e-24
CBR4	-61.1929	42.2665	3.47208e-25	1.42343e-24
LAPTM5	-38.2763	26.8934	3.53146e-25	1.4452e-24
GLUL	1057.93	887.716	3.56054e-25	1.45452e-24
RUNX3	-13.9192	9.30105	3.60256e-25	1.46908e-24
GSTP1	-70.8426	42.8173	3.62105e-25	1.47401e-24
ATP2A1	-11.3165	6.50808	3.65795e-25	1.4864e-24
HTR2B	-9.29596	5.33064	3.72555e-25	1.51121e-24
CPA2	-13.8121	10.2186	3.79123e-25	1.5335e-24
PXN	-14.8051	13.2241	3.79758e-25	1.5335e-24
ACOX2	-23.4319	11.414	3.80047e-25	1.5335e-24
CYB5R1	-28.3672	22.6354	3.94187e-25	1.58777e-24
SPRR1B	-18.7896	7.59345	3.94993e-25	1.58824e-24
LIFR	101.351	91.6174	4.11465e-25	1.6516e-24
MMP14	-15.7146	13.341	4.12228e-25	1.65178e-24
RAMP3	-22.4783	12.1233	4.27807e-25	1.71123e-24
ZNF638	-206.606	131.694	4.29418e-25	1.71469e-24
MMP2	-23.9775	10.4802	4.34661e-25	1.73263e-24
MTTP	-54.2626	10.0139	4.37312e-25	1.74019e-24
SQSTM1	-76.4463	53.7288	4.40165e-25	1.74852e-24
YIF1A	-70.1291	43.3216	4.45284e-25	1.76581e-24
UMOD	-11.3545	6.34578	4.50866e-25	1.78487e-24
TMED10	-236.954	129.669	4.57084e-25	1.80638e-24
VASH1	-12.553	14.6498	4.87049e-25	1.92151e-24
KIAA0040	-16.8123	9.97928	4.93423e-25	1.94275e-24
LRP2	-40.4499	27.5865	4.9412e-25	1.94275e-24
CD28	-9.8907	6.11172	5.0534e-25	1.98348e-24
LRP8	-134.507	71.0324	5.10772e-25	2.00139e-24
RPL35	-449.043	225.255	5.12452e-25	2.00456e-24
KCNJ8	-42.4787	21.7515	5.26487e-25	2.05598e-24
CLSTN3	-22.0984	18.4635	5.27657e-25	2.05706e-24
VPS13B	-56.9135	39.6107	5.37135e-25	2.09047e-24
CFL1	-895.921	661.924	5.48862e-25	2.13251e-24
ABHD2	-75.8621	47.8481	5.68308e-25	2.20434e-24
TRH	-12.4704	6.68213	5.72268e-25	2.21598e-24
HSPA6	-16.884	11.4144	6.13357e-25	2.3711e-24
CD6	-10.6213	8.07079	6.38247e-25	2.46318e-24
RBP1	-15.1724	13.7384	6.45404e-25	2.48664e-24
SLC17A1	-9.28546	4.7761	6.49273e-25	2.49737e-24
GLB1L	-28.2672	12.674	6.70397e-25	2.57432e-24
HTR6	-21.0534	10.3148	6.74994e-25	2.58766e-24
CNGA1	-20.2695	10.4138	6.80026e-25	2.60262e-24
PIK3R3	-97.2343	50.607	7.0807e-25	2.70546e-24
PTGS1	-17.4167	11.1794	7.77765e-25	2.96684e-24
IGF2BP3	-15.8317	8.29609	8.07939e-25	3.07685e-24
S100A7	-12.1824	5.26777	8.20251e-25	3.11858e-24
TRIP13	-58.5866	21.8428	8.40847e-25	3.19162e-24
MMP15	-12.9246	7.47935	8.45468e-25	3.20388e-24
CACNB2	-35.0394	39.1	8.79902e-25	3.32889e-24
TAOK2	-16.6063	13.5448	8.82867e-25	3.33463e-24
AKR1C1	-113.44	48.3874	8.93027e-25	3.36749e-24
NAT2	-18.8346	5.44616	9.54168e-25	3.59216e-24
HAL	-11.0674	6.31848	9.63576e-25	3.62166e-24
GPA33	-32.3619	10.1565	9.71321e-25	3.64483e-24
TP53I11	-15.2316	12.4797	9.73565e-25	3.64731e-24
ARHGDIB	-21.066	17.9754	9.86813e-25	3.69094e-24
ITGB3BP	-61.1379	47.2567	1.00821e-24	3.76486e-24
FXYD2	-28.8604	13.7346	1.02753e-24	3.83078e-24
TTK	-39.3322	7.84276	1.05702e-24	3.93438e-24
HMGCL	-108.759	56.9219	1.07136e-24	3.98133e-24
NR0B2	-19.8704	6.44201	1.08281e-24	4.01739e-24
MXD1	-45.5475	38.6128	1.11182e-24	4.11838e-24
WDR76	-12.7815	10.7504	1.14238e-24	4.22477e-24
TYR	-9.03657	7.8456	1.17987e-24	4.35644e-24
POSTN	-11.6536	7.39607	1.20519e-24	4.44281e-24
HRG	-14.3356	8.18303	1.21072e-24	4.45606e-24
CXCL12	-25.4551	16.9043	1.22057e-24	4.48517e-24
LY86	-25.9657	18.8088	1.22863e-24	4.5076e-24
CD3G	-36.548	8.32478	1.23243e-24	4.51433e-24
IGF2R	-51.2491	28.7282	1.25469e-24	4.58858e-24
SLC1A2	866.932	886.922	1.27495e-24	4.65528e-24
TULP3	40.3769	36.9718	1.29451e-24	4.71924e-24
ETV5	-60.2394	38.2007	1.36213e-24	4.95791e-24
CD2	-8.39922	6.66296	1.44083e-24	5.23609e-24
PRKAB2	-123.403	64.0859	1.47509e-24	5.35213e-24
CA3	-10.5465	8.44736	1.61853e-24	5.86335e-24
SFPQ	-297.162	176.7	1.63177e-24	5.90206e-24
ABCA4	-7.5311	5.90458	1.70067e-24	6.14162e-24
SEC24D	-17.8779	13.9843	1.71837e-24	6.1958e-24
RAB11FIP3	164.886	110.629	1.73321e-24	6.23954e-24
ECM2	36.592	12.8141	1.73981e-24	6.25354e-24
GOLGA4	-95.6567	53.7314	1.76036e-24	6.31756e-24
EXTL1	-35.9284	32.9092	1.78536e-24	6.39733e-24
FAAH	-26.4866	21.4531	1.84233e-24	6.59119e-24
LY75	13.2565	8.66998	1.86872e-24	6.67525e-24
MON1B	-125.493	70.0315	1.93838e-24	6.91336e-24
PKD2	-67.9239	40.2006	2.06658e-24	7.35919e-24
CEP135	-16.2218	12.1411	2.17921e-24	7.7483e-24
TDG	-311.396	183.943	2.2092e-24	7.84281e-24
RPLP0	-658.109	325.282	2.23848e-24	7.93455e-24
CDH5	19.678	15.6585	2.24199e-24	7.93479e-24
DBH	-11.2066	5.7049	2.26096e-24	7.98966e-24
GUCY2C	-8.74937	4.96476	2.34846e-24	8.28614e-24
SAG	12.9902	8.71313	2.42362e-24	8.53779e-24
ARL4A	-140.608	79.5424	2.42719e-24	8.53779e-24
RASSF1	-29.0475	16.2559	2.44787e-24	8.59738e-24
MTSS1	-97.3794	68.6427	2.46008e-24	8.62712e-24
PRPF4B	-120.718	72.6194	2.48507e-24	8.70151e-24
PPM1G	-42.667	25.7144	2.60855e-24	9.12003e-24
CKMT2	-43.7265	27.1723	2.66526e-24	9.30418e-24
ESRRA	-29.8014	26.6019	2.68565e-24	9.36119e-24
BCL2L11	-19.9575	16.0046	2.81809e-24	9.80798e-24
C9	-30.5273	5.38086	2.86835e-24	9.96785e-24
CSNK1A1	-104.006	75.7397	2.8929e-24	1.0038e-23
ITGAM	-39.0663	18.0685	2.93095e-24	1.01548e-23
PNLIP	-8.71935	4.35261	2.96899e-24	1.02711e-23
MYCBP2	-1633.91	851.537	2.97594e-24	1.02797e-23
MST1R	11.2887	8.59102	3.00182e-24	1.03536e-23
MAP3K8	-19.3878	14.517	3.07477e-24	1.05893e-23
CYP17A1	-6.90906	5.77279	3.08818e-24	1.06194e-23
ITIH3	-10.8397	7.42704	3.09271e-24	1.06194e-23
PTPRC	-10.3237	9.39292	3.18985e-24	1.09366e-23
EMILIN1	-16.3644	6.69372	3.23049e-24	1.10595e-23
KCNMB1	-13.5175	9.7092	3.39942e-24	1.16153e-23
ART1	-12.1887	8.60939	3.40291e-24	1.16153e-23
CLCA2	-8.07116	5.1406	3.44402e-24	1.17382e-23
CCL21	-11.6712	8.24311	3.45896e-24	1.17717e-23
GPT	-21.1173	16.8517	3.6443e-24	1.23842e-23
MDM2	-25.7071	17.6567	3.69407e-24	1.25348e-23
TRIM24	-68.6378	49.4771	3.75451e-24	1.27212e-23
ILK	-69.0404	41.9908	3.86008e-24	1.30596e-23
IDE	-54.951	35.5087	3.94889e-24	1.33405e-23
DST	-238.652	149.243	3.98626e-24	1.3447e-23
DYNC1LI2	-591.794	435.727	4.07729e-24	1.3734e-23
ARPC1B	46.652	33.9456	4.16868e-24	1.40214e-23
STAC	-27.9263	15.3766	4.21391e-24	1.41528e-23
EPHX1	-26.2755	16.607	4.69772e-24	1.57548e-23
DSP	283.337	37.1366	4.74342e-24	1.5885e-23
ADH1C	-19.198	7.09667	4.93835e-24	1.65137e-23
HSPG2	-23.8967	8.87447	5.13123e-24	1.71338e-23
ZNF148	-100.673	77.0918	5.17882e-24	1.72677e-23
INPP5E	-117.696	80.0649	5.21378e-24	1.73592e-23
NPFF	-11.7081	9.39469	5.27617e-24	1.75415e-23
TNXB	-11.8837	7.85674	5.35151e-24	1.77664e-23
ESR1	-11.737	7.86028	5.65452e-24	1.87453e-23
SLC26A1	-14.6551	8.19782	5.7444e-24	1.90159e-23
MLLT3	-68.6927	54.7754	5.81866e-24	1.92341e-23
UMPS	-17.1594	17.4184	5.95254e-24	1.96485e-23
ZYX	-42.3653	23.6914	6.10991e-24	2.01391e-23
MFAP2	-16.4402	8.01567	6.29985e-24	2.07355e-23
COX6A2	-16.2219	12.0964	6.37467e-24	2.09516e-23
TPM2	35.6848	14.481	6.38368e-24	2.09516e-23
HABP2	-15.7774	11.8975	6.72664e-24	2.20458e-23
INSL4	-9.813	6.07885	6.81222e-24	2.22945e-23
SF3B2	-85.8731	67.0754	6.90629e-24	2.25704e-23
CSTA	-18.3478	8.14349	6.95656e-24	2.27024e-23
DECR1	-109.674	66.1296	6.98588e-24	2.27659e-23
ABCA3	-156.717	98.9001	7.08336e-24	2.30509e-23
WDR77	-45.8703	26.7331	7.14988e-24	2.32346e-23
ACVR1B	-119.254	80.4762	7.17695e-24	2.32897e-23
VNN1	-18.5991	6.82627	7.27689e-24	2.35808e-23
TCF21	-9.88775	5.30529	7.2898e-24	2.35895e-23
ALDOB	-13.3893	8.51825	7.38879e-24	2.38763e-23
FGFR3	754.046	376.458	7.47209e-24	2.41116e-23
PTPN22	-6.24928	4.61662	8.73108e-24	2.81348e-23
EMP2	26.7274	20.7802	8.87251e-24	2.85507e-23
CYP26A1	-22.1616	10.021	9.34478e-24	3.00284e-23
ATP1A2	1400.1	954.521	9.58062e-24	3.07434e-23
DNPEP	-25.1852	21.5121	9.63368e-24	3.08618e-23
MTMR11	-25.316	21.479	9.64431e-24	3.08618e-23
STOML1	-199.564	116.888	9.83392e-24	3.14249e-23
PRM1	-9.40745	5.28573	1.01641e-23	3.2435e-23
CD63	-351.341	218.654	1.02465e-23	3.26527e-23
PTPN21	-13.3328	11.874	1.0341e-23	3.29084e-23
PBX3	-53.386	28.9738	1.10459e-23	3.51032e-23
TCN1	-10.6244	4.95509	1.12936e-23	3.58408e-23
PDE5A	-11.6248	8.85151	1.14348e-23	3.6239e-23
GPX3	-228.927	72.0526	1.19623e-23	3.78588e-23
KIT	-133.114	55.5661	1.202e-23	3.79892e-23
PRKAR2A	-142.863	107.921	1.2046e-23	3.80191e-23
GRK5	-35.6984	27.024	1.20697e-23	3.80418e-23
PTP4A3	-19.0517	16.1318	1.23539e-23	3.88843e-23
DAP	-23.4604	15.9217	1.24255e-23	3.90566e-23
FABP7	-183.902	76.6246	1.2602e-23	3.95574e-23
RAD21	-311.968	155.175	1.32465e-23	4.15089e-23
ACRV1	-12.9775	13.0966	1.32598e-23	4.15089e-23
RPN1	-38.5327	30.5892	1.37776e-23	4.30714e-23
CCND3	-73.6301	50.4141	1.38322e-23	4.31836e-23
FZD6	-30.2537	14.3806	1.41306e-23	4.40553e-23
MYOM2	-199.77	101.077	1.45655e-23	4.535e-23
LY6H	-125.385	48.2941	1.47714e-23	4.59289e-23
CYP2U1	-40.4157	30.2035	1.50998e-23	4.68868e-23
CD86	-10.6928	8.22415	1.51404e-23	4.69496e-23
FBLN2	-14.8354	6.89038	1.53076e-23	4.74042e-23
RPL9	-2156.38	1039.92	1.53375e-23	4.74331e-23
SF3B3	-68.5071	48.1502	1.54943e-23	4.78536e-23
POLA2	-14.5911	12.1346	1.57683e-23	4.86349e-23
KCNH2	-45.0769	45.4224	1.58842e-23	4.89267e-23
DUSP2	-47.7871	27.6184	1.61508e-23	4.96815e-23
SLC5A12	-9.13466	5.76862	1.6336e-23	5.01841e-23
TNKS	-203.023	97.7483	1.67672e-23	5.14401e-23
DRAP1	-42.0591	21.2201	1.80404e-23	5.52728e-23
HPGD	-7.26865	6.7408	1.84876e-23	5.65677e-23
ELF3	-11.3969	8.1267	1.89045e-23	5.77667e-23
EXT1	-52.2201	32.7095	1.89348e-23	5.77824e-23
PLK3	-13.8146	13.4861	1.93294e-23	5.89086e-23
MYF6	-15.6905	9.36102	1.96552e-23	5.98224e-23
JTB	-955.437	407.654	2.02076e-23	6.14227e-23
MYB	-11.1454	6.7425	2.10893e-23	6.40182e-23
RHOH	-17.4659	5.86548	2.11717e-23	6.41837e-23
IL1RAP	-15.6929	10.2998	2.14953e-23	6.50791e-23
DEK	-320.554	175.268	2.1596e-23	6.52982e-23
ABCB4	-8.45151	5.74915	2.25032e-23	6.79519e-23
IPO8	-156.022	88.622	2.32563e-23	7.01341e-23
GHR	-42.7638	23.9965	2.355e-23	7.09271e-23
DNAJC4	-20.925	17.3665	2.40554e-23	7.23546e-23
STT3A	-15.7387	14.466	2.42359e-23	7.28025e-23
LMO3	-569.309	356.414	2.46865e-23	7.40596e-23
PTPRG	-20.2457	16.3611	2.48254e-23	7.43795e-23
RWDD3	-115.547	48.8185	2.52961e-23	7.56912e-23
ATF6	-73.0172	37.1905	2.67521e-23	7.99439e-23
RAP1B	-556.95	239.777	2.69224e-23	8.03487e-23
SLC39A7	-29.8773	19.4296	2.77356e-23	8.26687e-23
YES1	39.1391	33.7525	2.87883e-23	8.56955e-23
DBF4	-45.7767	23.0297	2.89709e-23	8.61277e-23
BRD8	-236.309	139.002	2.96948e-23	8.8166e-23
MRPL49	-266.87	147.52	2.98549e-23	8.84437e-23
SCP2	-200.52	130.751	2.98651e-23	8.84437e-23
GFRA1	-24.6908	18.5031	3.10205e-23	9.17474e-23
GCG	-5.17594	3.8094	3.12354e-23	9.22647e-23
ST18	-29.4429	18.8339	3.15211e-23	9.29892e-23
SLITRK3	-87.483	42.1983	3.17066e-23	9.3417e-23
MC1R	-18.6269	15.2033	3.20877e-23	9.42989e-23
SRF	-24.1616	21.7797	3.20878e-23	9.42989e-23
PLSCR1	-38.8239	18.1649	3.21527e-23	9.43692e-23
SEMA3F	59.1952	36.2705	3.22701e-23	9.45934e-23
PURA	-357.888	196.843	3.2454e-23	9.50115e-23
SOX11	-14.8295	13.2442	3.33203e-23	9.74238e-23
PPOX	-28.5744	17.1511	3.35625e-23	9.80076e-23
CTSK	-42.905	25.8388	3.38604e-23	9.87525e-23
NUCB2	-54.5253	41.9257	3.40345e-23	9.91346e-23
RASGRP3	-22.4441	14.0899	3.43748e-23	9.99995e-23
ENPEP	-10.0314	6.39343	3.44464e-23	1.00081e-22
PTPRCAP	-28.4371	8.31251	3.77985e-23	1.09682e-22
NRL	-23.1528	8.68709	3.9067e-23	1.13221e-22
CPA3	-14.3583	5.29111	3.92016e-23	1.13468e-22
GSTM3	-217.671	118.001	3.95833e-23	1.14429e-22
SFTPC	-11.948	10.4252	3.97767e-23	1.14844e-22
ATP1B1	-3811.87	2125.22	3.98421e-23	1.14889e-22
DFFA	-53.6094	46.1772	4.14914e-23	1.19495e-22
TPR	-67.0294	45.2673	4.3758e-23	1.25866e-22
HOXD9	-14.2227	7.35784	4.39454e-23	1.26247e-22
PPP1CC	-680.792	361.47	4.40421e-23	1.26367e-22
HLA-DOA	-13.434	9.35578	4.43504e-23	1.27094e-22
ROR1	-11.9754	10.2789	4.53848e-23	1.29896e-22
EDEM1	-77.9003	36.5307	4.54936e-23	1.30046e-22
CGA	-5.93093	5.06127	4.75785e-23	1.35838e-22
SYNPO	-31.722	29.4769	4.81357e-23	1.37258e-22
MTHFD2	-32.3572	19.2472	4.88626e-23	1.39159e-22
WIPI2	-205.271	122.068	5.05887e-23	1.43897e-22
NR3C2	-335.482	176.261	5.10397e-23	1.44926e-22
SIX2	-21.3352	10.7679	5.10762e-23	1.44926e-22
PIP	-21.5825	11.3984	5.17917e-23	1.46775e-22
GCHFR	-26.4434	15.7635	5.18777e-23	1.46838e-22
PNN	-177.837	99.8836	5.23973e-23	1.48127e-22
ABCC4	-8.40719	9.31946	5.27879e-23	1.49048e-22
GABRA2	-154.71	84.0634	5.29702e-23	1.4938e-22
GNAO1	-288.558	192.656	5.30733e-23	1.49488e-22
OR2H1	-5.8577	6.31456	5.42303e-23	1.5256e-22
CNOT8	-55.0575	36.5747	5.5274e-23	1.55307e-22
ZFYVE9	-39.1977	30.2243	5.58409e-23	1.56708e-22
EGF	-18.3704	13.5538	5.62829e-23	1.57756e-22
CKAP4	-128.314	79.986	5.89474e-23	1.65024e-22
NUFIP1	-47.0739	31.8837	5.92811e-23	1.65757e-22
MASP1	-6.51861	9.74319	6.06821e-23	1.69469e-22
STK17A	-27.2043	19.3848	6.07943e-23	1.69576e-22
SAR1A	-183.492	101.904	6.31377e-23	1.759e-22
SSB	-223.14	122.889	6.45428e-23	1.79597e-22
SOCS2	-25.7724	22.2306	6.49587e-23	1.80537e-22
TFAP4	-21.6975	13.2966	6.57011e-23	1.8238e-22
ABCC9	-20.4123	9.01675	6.61895e-23	1.83515e-22
INPP4B	-15.4814	12.5024	6.63959e-23	1.83865e-22
KATNB1	-225.73	98.9482	6.74256e-23	1.86493e-22
SLC31A2	-68.2202	45.4552	6.99123e-23	1.93139e-22
LRRTM2	-829.439	334.721	7.06742e-23	1.9501e-22
CEL	14.9215	8.1411	7.26433e-23	2.00204e-22
VCAM1	75.0862	22.2198	7.53011e-23	2.07088e-22
SLC25A24	-26.7949	20.5333	7.53212e-23	2.07088e-22
BAP1	-45.5678	32.8086	7.57421e-23	2.07997e-22
VIL1	-11.2937	9.1817	7.85127e-23	2.15349e-22
TMED2	-135.581	68.9926	7.91105e-23	2.16731e-22
FEZ1	-479.98	254.211	7.97869e-23	2.18324e-22
PDGFRA	-30.4385	35.4031	8.29809e-23	2.26795e-22
ATP4B	-5.87134	5.39062	8.48712e-23	2.31686e-22
CD38	-30.4477	10.1922	8.51777e-23	2.32248e-22
WNT10B	-42.469	29.0368	8.55141e-23	2.32889e-22
PRSS23	-21.9305	18.6997	8.5727e-23	2.33194e-22
OTUD4	-47.6232	41.1302	8.63969e-23	2.34739e-22
RAPGEF2	-558.981	266.531	8.66424e-23	2.35129e-22
NPY1R	-96.9956	51.3944	8.73223e-23	2.36695e-22
HSPD1	-410.611	208.305	8.74765e-23	2.36758e-22
GCH1	-48.4505	28.9869	8.75512e-23	2.36758e-22
SDC1	-13.747	10.5327	8.7896e-23	2.37412e-22
ACSL1	-114.215	60.0802	8.9912e-23	2.42573e-22
HMGA2	-8.67381	6.50428	9.11929e-23	2.45741e-22
SCGB2A1	-5.14005	3.46076	9.25225e-23	2.49033e-22
RPS24	-244.439	149.258	9.41936e-23	2.53235e-22
KIF5C	-1167.95	682.846	9.58571e-23	2.57406e-22
BCL9	-48.3809	29.7829	9.65722e-23	2.59025e-22
AKAP7	-96.7716	55.3311	1.0032e-22	2.68765e-22
GLI1	14.0212	10.2184	1.03534e-22	2.77053e-22
AMBP	-7.62424	6.6782	1.04368e-22	2.7896e-22
SOS1	-53.1514	44.1818	1.04718e-22	2.79571e-22
DDIT4	277.252	149.813	1.06863e-22	2.84969e-22
RFX4	72.5336	43.7252	1.08005e-22	2.87681e-22
PPP1R12B	-31.2443	25.8826	1.10057e-22	2.92808e-22
SLC22A4	-22.07	11.6831	1.13714e-22	3.02189e-22
PDLIM5	-32.2777	28.5409	1.15316e-22	3.06093e-22
RAB21	-65.4041	45.4478	1.16013e-22	3.07587e-22
ORM1	-10.1895	4.54042	1.16597e-22	3.08702e-22
DKK3	-1064.11	684.276	1.16701e-22	3.08702e-22
F5	-23.9268	13.4984	1.17101e-22	3.09406e-22
ALOX5	-14.7265	12.0272	1.18087e-22	3.11652e-22
CAMLG	-848.547	369.331	1.18671e-22	3.12836e-22
SERPINA6	-10.3751	6.08238	1.19532e-22	3.14669e-22
PHKB	-89.9892	53.3662	1.1964e-22	3.14669e-22
LARS2	-117	70.7536	1.21177e-22	3.18348e-22
ZNF593	-42.1792	19.4156	1.22201e-22	3.20674e-22
MAN2C1	-16.2155	17.9017	1.23728e-22	3.2431e-22
TBC1D5	-117.17	73.2066	1.23889e-22	3.24365e-22
PDE2A	-188.817	102.134	1.27014e-22	3.32167e-22
ADAR	-814.826	458.773	1.28246e-22	3.35009e-22
SLC2A5	-18.5209	15.6078	1.3105e-22	3.41946e-22
CPOX	-204.928	72.1355	1.33188e-22	3.47133e-22
SF3B1	-372.658	217.12	1.33432e-22	3.47375e-22
MOG	-34.8801	22.668	1.34382e-22	3.49453e-22
RECK	-56.69	31.0169	1.352e-22	3.51185e-22
GAS2	-45.4082	25.1125	1.36154e-22	3.53264e-22
MTIF2	-332.843	140.431	1.36865e-22	3.5471e-22
RIN1	-22.6453	30.8476	1.47802e-22	3.82625e-22
SGCE	-134.554	68.1884	1.48377e-22	3.83683e-22
NFIL3	-184.417	72.7654	1.50273e-22	3.88149e-22
GAS8	-64.301	39.8739	1.5088e-22	3.89281e-22
KCNS3	-84.5207	29.7744	1.51743e-22	3.91069e-22
KL	-14.5446	10.5259	1.60762e-22	4.1385e-22
C9orf16	-70.339	36.8796	1.64724e-22	4.23575e-22
SLC7A6	-43.0289	35.5732	1.73577e-22	4.45843e-22
NBN	-114.259	62.3212	1.76642e-22	4.53212e-22
CALCRL	-17.8322	8.68506	1.84857e-22	4.73464e-22
MAP3K4	-222.861	154.286	1.84947e-22	4.73464e-22
GPR162	-39.1366	35.5899	1.85459e-22	4.74249e-22
DKK1	-53.6817	25.1572	1.88015e-22	4.80251e-22
MRPL19	-66.8583	33.5716	1.89524e-22	4.8357e-22
WNK1	-46.5856	51.2502	1.91204e-22	4.87316e-22
EPAS1	163.916	110.563	1.91436e-22	4.87367e-22
MEIS1	-17.1701	11.4322	1.9264e-22	4.89893e-22
RNF6	-210.98	91.1621	1.97121e-22	5.00734e-22
CPNE3	-47.777	46.204	1.98094e-22	5.02654e-22
GNL3L	-17.5	11.1052	1.99106e-22	5.04407e-22
SRPK1	-142.752	87.9552	1.99223e-22	5.04407e-22
THBS1	-12.7035	6.9884	2.09725e-22	5.30413e-22
KEL	-10.6999	6.31376	2.10415e-22	5.31575e-22
PSMA4	-631.664	270.328	2.13645e-22	5.39143e-22
SKP2	-45.1508	35.2478	2.1792e-22	5.49329e-22
MPG	-29.4642	23.6799	2.189e-22	5.51198e-22
LMAN2	-14.6625	14.7352	2.22573e-22	5.59833e-22
SLC11A1	-18.0735	11.4781	2.24343e-22	5.6367e-22
TRPM3	-41.6363	27.137	2.26356e-22	5.68109e-22
RER1	-161.064	96.5233	2.26965e-22	5.69019e-22
IFI27	-25.666	22.9702	2.31406e-22	5.7952e-22
CLK4	-165.386	103.626	2.32186e-22	5.80843e-22
DPYSL2	-2911.67	1882.91	2.41158e-22	6.02634e-22
HSF1	-20.283	11.8619	2.50045e-22	6.24163e-22
DCK	-252.834	115.099	2.5762e-22	6.42377e-22
MVP	-23.0801	14.4099	2.59997e-22	6.47604e-22
SATB1	-434.124	246.711	2.64307e-22	6.57629e-22
SNX19	-48.3749	33.7893	2.64867e-22	6.5831e-22
EHHADH	-29.8332	16.6593	2.65642e-22	6.59525e-22
MAP2K2	-52.499	32.841	2.70448e-22	6.70735e-22
ATXN2	-129.577	69.6814	2.71541e-22	6.72721e-22
SLC12A2	-110.626	82.9902	2.72369e-22	6.74047e-22
TEK	-24.2288	17.1948	2.79664e-22	6.91359e-22
LITAF	-37.253	27.7026	2.80342e-22	6.92094e-22
GADD45A	-98.7472	49.5925	2.80562e-22	6.92094e-22
TRPV5	-27.1923	10.6508	2.82725e-22	6.96683e-22
KIAA0586	-22.1499	20.7078	2.83288e-22	6.97325e-22
PPP1CB	-517.012	232.489	2.89579e-22	7.12048e-22
PDZK1	-36.6867	9.57223	2.96442e-22	7.28148e-22
CTNNAL1	-91.0094	65.6649	2.99389e-22	7.34603e-22
ANK1	-39.6863	19.7936	3.04781e-22	7.47039e-22
PHF14	-112.308	55.2431	3.12926e-22	7.66186e-22
DUSP11	-112.768	58.3917	3.15522e-22	7.71723e-22
GRB14	-171.156	97.892	3.19239e-22	7.79987e-22
UVRAG	-63.12	36.4313	3.20573e-22	7.82414e-22
HEXA	-28.4944	26.8027	3.2622e-22	7.95355e-22
WDR1	-58.3539	45.9618	3.3271e-22	8.099e-22
EGR3	-408.391	170.93	3.32889e-22	8.099e-22
RPL11	-142.553	78.0624	3.36083e-22	8.16809e-22
RPL8	-508.812	243.031	3.40761e-22	8.2708e-22
MCF2L	-77.9395	50.7553	3.41027e-22	8.2708e-22
EZH2	-15.8803	13.9498	3.44708e-22	8.35129e-22
ARL2BP	-66.4236	42.7801	3.54045e-22	8.56848e-22
GUCA1A	-22.3402	10.8749	3.62945e-22	8.77466e-22
ITPR1	-341.54	157.464	3.66944e-22	8.86204e-22
KIFC3	-19.6925	12.9859	3.68207e-22	8.87613e-22
SORBS2	-81.0446	57.7443	3.68298e-22	8.87613e-22
RAPGEF4	-274.271	137.223	3.73122e-22	8.98301e-22
DMTF1	-181.112	107.115	3.7657e-22	9.05655e-22
FTH1	-1155.93	831.211	3.87946e-22	9.3204e-22
TSPAN9	-26.918	21.1368	3.91295e-22	9.37602e-22
UBR2	-121.125	67.631	3.91435e-22	9.37602e-22
SSR1	-134.883	79.82	3.91481e-22	9.37602e-22
COBLL1	-10.9332	11.6306	4.06563e-22	9.72711e-22
SLC4A3	-84.8448	49.8551	4.22266e-22	1.00923e-21
RPS6KA4	-31.4131	14.466	4.23898e-22	1.01172e-21
CBLN1	-16.3011	10.5902	4.24186e-22	1.01172e-21
UBE4A	-903.195	497.16	4.42871e-22	1.0552e-21
ATF2	-150.238	81.2674	4.6345e-22	1.10309e-21
FNTA	-282.179	143.266	4.63992e-22	1.10324e-21
FMOD	-66.2209	30.3389	4.66462e-22	1.10797e-21
GCLC	-59.2507	42.8443	4.77346e-22	1.13265e-21
XCL1	-8.55227	5.55576	4.78814e-22	1.13497e-21
ARPC5	-125.032	46.6449	5.03992e-22	1.19342e-21
ZNF239	-60.2523	30.8176	5.10301e-22	1.20712e-21
SLC22A5	-23.5942	21.6081	5.14764e-22	1.21643e-21
TPST1	-136.797	68.1657	5.22492e-22	1.23342e-21
GPAA1	-79.5058	49.5931	5.24689e-22	1.23663e-21
CDX1	-7.41506	6.16426	5.24924e-22	1.23663e-21
SNTB2	-37.6394	27.0886	5.38236e-22	1.26598e-21
RRM2	-12.159	7.16083	5.38483e-22	1.26598e-21
NT5E	-18.9666	15.8263	5.43701e-22	1.27695e-21
ANKRD28	-118.814	70.6657	5.47186e-22	1.28383e-21
CD14	-70.8522	22.1023	5.53277e-22	1.2968e-21
KATNA1	-41.3165	23.7067	5.56914e-22	1.30399e-21
DAPK1	-158.049	87.8334	5.72627e-22	1.33942e-21
IFRD1	134.175	128.527	5.7375e-22	1.34069e-21
TUFT1	-156.498	94.0053	6.01259e-22	1.40355e-21
NISCH	-988.95	490.5	6.10508e-22	1.42369e-21
POLR2L	-88.5277	43.9246	6.33653e-22	1.47618e-21
ZBTB11	-151.399	66.7457	6.45055e-22	1.50122e-21
RPL19	-763.395	383.739	6.54827e-22	1.52242e-21
MBNL1	-102.231	55.2086	6.71495e-22	1.5596e-21
PCF11	-65.6401	54.735	6.7792e-22	1.57294e-21
TACC1	-189.258	120.873	6.79634e-22	1.57533e-21
MPZL1	-19.4709	20.767	6.89076e-22	1.59561e-21
PAPPA	-12.0132	8.31084	6.90332e-22	1.59691e-21
PDE6D	-55.5583	28.179	7.40729e-22	1.71178e-21
NCL	-94.6638	70.4131	7.56591e-22	1.74668e-21
TAF2	-116.758	73.9338	7.66837e-22	1.76856e-21
SEMA3A	-15.8698	9.95023	7.94828e-22	1.83128e-21
RHO	-34.8453	14.1314	8.04375e-22	1.85143e-21
ITGBL1	-22.4763	11.8366	8.19807e-22	1.88506e-21
CTSC	-20.9704	15.8606	8.65273e-22	1.98763e-21
ITGA4	-10.4578	5.9031	8.75501e-22	2.00912e-21
UBE2D3	-161.29	88.8242	9.15364e-22	2.09829e-21
DYRK2	-48.0715	28.0565	9.16179e-22	2.09829e-21
PLXNC1	-131.191	52.0791	9.22212e-22	2.11001e-21
GNAQ	-325.71	174.586	9.63993e-22	2.20341e-21
WSB2	-997.334	580.086	9.66101e-22	2.20604e-21
ANKRD7	-10.9573	6.44157	9.713e-22	2.21572e-21
HSD11B2	19.8789	13.2719	9.77777e-22	2.22829e-21
TRAK2	-253.811	143.881	1.00817e-21	2.29527e-21
VPS11	-121.086	75.486	1.02525e-21	2.33186e-21
ARMC8	-90.6463	58.5841	1.02812e-21	2.33608e-21
NUDT3	-230.773	144.567	1.04645e-21	2.37538e-21
SLC7A1	-142.505	99.6083	1.06304e-21	2.41068e-21
FGF9	-342.81	130.675	1.06538e-21	2.41361e-21
ADCY7	-22.8071	14.7949	1.06889e-21	2.41917e-21
EIF2B2	-110.396	64.697	1.09145e-21	2.46781e-21
PTPN11	-241.909	132.296	1.12074e-21	2.53156e-21
PTPRF	-145.012	89.459	1.16116e-21	2.62028e-21
ACADM	-367.817	174.105	1.19977e-21	2.70475e-21
ALOX5AP	-24.1174	12.294	1.21984e-21	2.74732e-21
TMEM63A	-17.5277	13.9506	1.22626e-21	2.75908e-21
CPA1	-8.59404	5.40916	1.22987e-21	2.76451e-21
CLPX	-144.525	78.9344	1.23272e-21	2.76822e-21
TGFA	-14.8668	12.8998	1.23904e-21	2.77969e-21
AKR7A2	-158.768	89.6388	1.27973e-21	2.86818e-21
LAMB1	-63.36	36.5415	1.282e-21	2.87047e-21
MSH6	-47.9644	29.5448	1.31521e-21	2.94199e-21
FADS2	-22.622	13.5001	1.31736e-21	2.94393e-21
TRPM1	-13.2307	5.7591	1.33229e-21	2.97442e-21
ABCC5	-247.616	134.963	1.38045e-21	3.07896e-21
REL	-21.1212	17.1414	1.40325e-21	3.12678e-21
PAICS	-112.287	59.6745	1.4521e-21	3.23251e-21
MDC1	-47.4739	33.2399	1.45443e-21	3.23457e-21
SLC1A3	1005.82	696.07	1.47245e-21	3.27148e-21
ADORA1	-31.2849	25.6445	1.48566e-21	3.29766e-21
SNX7	-155.571	56.3495	1.52179e-21	3.37459e-21
WNT2B	-37.9239	20.6886	1.54534e-21	3.42353e-21
HS3ST1	-28.5122	14.1392	1.57026e-21	3.47539e-21
BIN1	-178.981	100.27	1.63634e-21	3.61815e-21
NMT2	-94.8726	57.4601	1.66139e-21	3.67003e-21
JAKMIP2	-118.297	61.2112	1.67413e-21	3.69463e-21
PPP2R5B	-59.3922	40.569	1.744e-21	3.84515e-21
RNF13	-194.651	116.909	1.76466e-21	3.88699e-21
STK38	-15.6107	18.4623	1.77327e-21	3.90222e-21
CTNNB1	-45.2143	43.8545	1.78292e-21	3.9197e-21
ARFIP2	-68.0023	35.242	1.81311e-21	3.98228e-21
TNP1	-12.812	11.2174	1.84154e-21	4.04087e-21
KLF10	-77.494	45.3789	1.86025e-21	4.07804e-21
CPSF4	-140.217	84.1202	1.91029e-21	4.18375e-21
SLC20A1	-181.595	90.846	1.94302e-21	4.2514e-21
ARF6	-110.651	63.5293	1.94737e-21	4.25687e-21
RGS14	-18.7856	15.3284	1.9499e-21	4.25835e-21
AFM	-7.72238	4.81143	1.97499e-21	4.30906e-21
SCN1A	-756.214	286.427	2.03235e-21	4.43003e-21
KCNK1	-257.627	117.575	2.06995e-21	4.50771e-21
FARP2	-19.1663	17.7418	2.12364e-21	4.62027e-21
ING3	-61.4472	36.0752	2.1983e-21	4.77819e-21
HIVEP1	-66.2718	28.8927	2.21762e-21	4.81565e-21
MAST4	-181.436	123.338	2.23945e-21	4.85848e-21
MAP3K12	-31.5397	25.0253	2.2598e-21	4.898e-21
FCGR2A	-18.3826	8.70935	2.27058e-21	4.91675e-21
NOL7	-380.182	149.775	2.2945e-21	4.96388e-21
CRABP2	-17.9335	15.0991	2.31153e-21	4.99603e-21
STK10	-11.3905	9.96448	2.47324e-21	5.34053e-21
SLC26A4	-63.6373	45.7793	2.52696e-21	5.45108e-21
BCKDK	-59.6632	25.678	2.52917e-21	5.45108e-21
GPR12	-22.3673	15.3177	2.55923e-21	5.51071e-21
BCHE	-48.1433	27.2466	2.56826e-21	5.52501e-21
NUP153	-130.338	63.8793	2.5804e-21	5.54594e-21
LAMA2	-29.273	19.3567	2.5887e-21	5.55859e-21
CD36	-10.0322	4.94292	2.63006e-21	5.64213e-21
CHST1	-83.5951	51.113	2.63927e-21	5.65663e-21
PRKAA1	-34.6327	22.943	2.64653e-21	5.66693e-21
TUBB2A	-5169.84	2788.71	2.67427e-21	5.72068e-21
PBX1	-409.577	211.53	2.6766e-21	5.72068e-21
ZBTB20	163.875	123.966	2.70513e-21	5.77629e-21
MAP4	-135.189	173.992	2.71376e-21	5.78936e-21
ANPEP	-11.9537	6.56225	2.77863e-21	5.92226e-21
TMED5	-52.0226	34.1088	2.8371e-21	6.04129e-21
MPDZ	-304.761	139.579	2.91962e-21	6.21127e-21
ALKBH1	-34.7634	23.4938	2.92351e-21	6.21381e-21
KCNA5	-32.1232	18.0948	2.92979e-21	6.22142e-21
ZMPSTE24	-306.043	167.513	2.99376e-21	6.35141e-21
KDELR2	-72.6336	49.9512	3.11653e-21	6.60577e-21
FXN	-17.515	12.8371	3.15073e-21	6.67214e-21
FUBP1	-85.9758	58.0675	3.20442e-21	6.7796e-21
RNASE1	-36.5263	24.9925	3.24923e-21	6.8681e-21
PARVA	-28.9365	26.9499	3.27388e-21	6.9112e-21
RIMS3	-935.258	462.444	3.27562e-21	6.9112e-21
AQP8	-10.2686	6.24094	3.28078e-21	6.91575e-21
PCOLCE	22.7073	8.37128	3.32122e-21	6.99461e-21
UPF2	-193.654	85.9654	3.39793e-21	7.14962e-21
SMNDC1	-391.046	142.307	3.40152e-21	7.15065e-21
SFRP1	-23.5974	15.2061	3.47675e-21	7.30212e-21
EREG	-7.1113	6.76288	3.50035e-21	7.34499e-21
CLSTN1	-1232.23	603.366	3.51207e-21	7.36044e-21
CA1	-10.0476	8.50438	3.5141e-21	7.36044e-21
NCK1	-56.092	39.2596	3.53526e-21	7.39804e-21
EIF4G3	-146.801	91.0635	3.62075e-21	7.57007e-21
IRS1	-117.433	62.6944	3.66315e-21	7.65177e-21
ARID4A	-119.58	53.2416	3.68436e-21	7.6891e-21
SAP30	-31.2252	18.9051	3.6955e-21	7.70536e-21
GUK1	-202.783	92.8467	3.70363e-21	7.70984e-21
USP20	-56.4117	35.8736	3.70434e-21	7.70984e-21
CPN1	10.2711	9.66116	3.71742e-21	7.73009e-21
PRKAR2B	-664.449	283.194	3.7957e-21	7.88574e-21
FBXO11	-201.178	129.503	3.83328e-21	7.95665e-21
ALB	-8.85402	5.55171	3.91628e-21	8.11584e-21
SLC25A13	-21.922	17.4582	3.91702e-21	8.11584e-21
GFER	-12.1133	9.5101	3.95583e-21	8.18889e-21
PPL	-98.9455	59.1156	3.97476e-21	8.22068e-21
MAN2A2	-128.716	91.0973	4.09236e-21	8.45631e-21
UCHL3	-60.3229	28.7707	4.15647e-21	8.58109e-21
RAB30	-119.297	80.8374	4.1876e-21	8.63764e-21
DDX6	-155.335	101.514	4.19203e-21	8.63903e-21
TTLL4	-13.1489	11.6555	4.22675e-21	8.7028e-21
SLC37A4	-24.6948	18.4931	4.40891e-21	9.06976e-21
SP1	-15.1778	17.2867	4.46622e-21	9.17946e-21
FNDC3A	-50.6789	30.3231	4.54134e-21	9.32552e-21
SHC3	-343.382	184.553	4.64376e-21	9.52735e-21
DPYD	-21.7914	15.775	4.66158e-21	9.55541e-21
TRIM23	-102.908	40.139	4.67425e-21	9.57287e-21
HNMT	-25.9556	18.4394	4.7063e-21	9.62583e-21
NAGPA	-181.755	90.0385	4.70847e-21	9.62583e-21
PIK3CG	-11.7302	9.30415	4.71941e-21	9.63964e-21
RNF103	-324.343	134.419	4.9424e-21	1.00862e-20
CDO1	-222.687	100.849	4.95307e-21	1.0099e-20
SMPDL3B	-19.7462	10.6078	5.00223e-21	1.01902e-20
FES	-13.9949	9.15703	5.00881e-21	1.01946e-20
ABCB6	-31.4689	26.8781	5.05465e-21	1.02788e-20
CNTN1	-271.08	129.571	5.10868e-21	1.03795e-20
NEO1	-27.8778	46.2431	5.12034e-21	1.03941e-20
NR3C1	-462.449	280.345	5.13959e-21	1.0424e-20
GTF2A2	-43.3878	29.401	5.20542e-21	1.05482e-20
UPK3B	-10.4328	7.39766	5.25889e-21	1.06472e-20
CUL4A	-53.2411	36.5259	5.26983e-21	1.066e-20
PRKD1	-35.1899	29.2757	5.48356e-21	1.10826e-20
TBCA	-1176.33	609.633	5.51056e-21	1.11274e-20
ETFA	-138.294	56.3049	5.6153e-21	1.13196e-20
STK19	-20.3892	20.6908	5.61559e-21	1.13196e-20
FMO3	-10.0122	5.80998	5.65253e-21	1.13841e-20
QPCT	-64.8984	32.7458	5.72959e-21	1.15292e-20
PSME1	-106.578	42.6755	5.75019e-21	1.15606e-20
DDC	-4.90383	4.50324	5.81442e-21	1.16795e-20
LAMA4	-17.7245	14.6895	5.89114e-21	1.18233e-20
CXCL13	-5.0804	4.26575	5.95657e-21	1.19442e-20
HSD17B4	-303.626	183.239	6.23413e-21	1.24899e-20
SNW1	-251.888	137.274	6.26435e-21	1.25396e-20
CREBL2	-242.154	141.996	6.33483e-21	1.26697e-20
PPIF	-50.4964	33.8855	6.37749e-21	1.27439e-20
COPB2	-62.583	39.2656	6.40304e-21	1.27839e-20
LYPLA1	-119.703	67.8795	6.50522e-21	1.29767e-20
PTMA	222.559	270.774	6.845e-21	1.36426e-20
ZBTB17	-47.1403	29.87	6.9964e-21	1.39323e-20
CTSF	-246.888	128.309	7.07942e-21	1.40855e-20
TARDBP	-250.784	143.374	7.14154e-21	1.41968e-20
TNK2	-22.7694	31.5525	7.58602e-21	1.50674e-20
CLCN3	-374.851	179.584	7.65065e-21	1.51827e-20
ACTB	-895.89	662.284	7.73241e-21	1.53317e-20
CHKA	-60.8704	38.4988	7.75606e-21	1.53654e-20
TRPV6	-39.9486	23.667	8.1237e-21	1.60799e-20
RDX	-84.0452	55.567	8.25818e-21	1.63321e-20
IRF6	-12.6438	9.44734	8.28367e-21	1.63684e-20
LGMN	-168.667	67.9424	8.32916e-21	1.64442e-20
HSPE1	-390.301	138.816	8.44763e-21	1.66638e-20
RAP1A	-57.0124	37.7752	8.59617e-21	1.69423e-20
GOLGA3	-70.9477	58.9501	8.71526e-21	1.71624e-20
ACACB	121.49	76.8539	8.80519e-21	1.73246e-20
NTRK3	-223.937	136.909	8.86252e-21	1.74226e-20
NRG2	17.6829	21.7067	9.01004e-21	1.76975e-20
SDHD	-152.431	56.6061	9.05862e-21	1.77645e-20
C11orf49	-231.158	119.779	9.05957e-21	1.77645e-20
GRM3	-452.059	259.314	9.06854e-21	1.77669e-20
RASGRP1	-318.974	177.917	9.11495e-21	1.78427e-20
MMRN1	-10.8208	5.96381	9.20908e-21	1.80117e-20
NUP155	-28.4866	14.2749	9.21734e-21	1.80125e-20
GRM5	-109.923	58.9574	9.26958e-21	1.80992e-20
CTNNA2	-371.578	173.854	9.31193e-21	1.81665e-20
GJA1	2177.93	1585.63	9.36076e-21	1.82464e-20
AFP	-21.7428	8.79087	9.43465e-21	1.83748e-20
NRXN1	-382.359	150.216	9.69163e-21	1.88594e-20
RBM5	-100.184	72.8037	9.73398e-21	1.89258e-20
UQCRB	-899.69	240.293	9.79134e-21	1.90213e-20
PAPSS2	-43.9293	40.0045	9.95334e-21	1.93197e-20
PEX13	-25.0431	17.587	1.02212e-20	1.9823e-20
RNF40	-24.1911	18.3602	1.03715e-20	2.00975e-20
DCTN5	-88.1742	53.1066	1.05171e-20	2.03626e-20
PTPN12	-68.0097	28.8147	1.07043e-20	2.07076e-20
SMAD3	-24.0167	23.7037	1.08379e-20	2.09485e-20
SENP6	-80.2022	49.4066	1.10023e-20	2.12483e-20
ARF4	-700.129	290.636	1.10466e-20	2.1316e-20
GSTM4	-16.2544	15.282	1.13834e-20	2.19476e-20
DENND4C	-35.3882	30.8481	1.14043e-20	2.19695e-20
ABCB8	-26.7086	18.7936	1.15804e-20	2.22901e-20
ETFDH	-63.1639	38.7883	1.16127e-20	2.23336e-20
KRIT1	-65.0391	33.4372	1.17998e-20	2.26744e-20
NPM1	-627.531	336.408	1.25073e-20	2.4014e-20
EYA4	-15.1432	7.77842	1.28076e-20	2.45701e-20
SACM1L	-1076.57	544.376	1.33061e-20	2.55052e-20
ZNF202	-28.2086	28.1233	1.35297e-20	2.59123e-20
STEAP1	-35.3895	15.6138	1.43258e-20	2.74142e-20
AKAP12	-340.03	156.358	1.47019e-20	2.81105e-20
IL6	-16.4492	10.3966	1.4763e-20	2.8204e-20
SLC27A2	-37.5578	18.2487	1.50098e-20	2.86517e-20
DNAJA3	-267.122	126.164	1.53695e-20	2.9314e-20
USPL1	-58.9458	27.2441	1.58997e-20	3.03001e-20
PCM1	-110.781	75.0437	1.64226e-20	3.12708e-20
CAD	-28.739	17.7729	1.65675e-20	3.15208e-20
NR1H3	-41.7423	16.5556	1.65858e-20	3.15294e-20
TPP2	-29.8713	28.2628	1.67839e-20	3.18798e-20
MAFK	30.5771	33.2764	1.7269e-20	3.27742e-20
GMFB	-699.048	301.805	1.74082e-20	3.30111e-20
PGGT1B	-27.6511	19.395	1.75612e-20	3.32596e-20
CIZ1	-10.5157	12.6508	1.75681e-20	3.32596e-20
SCRN1	-890.937	459.586	1.78134e-20	3.36963e-20
LARP4	-41.1759	31.2456	1.79122e-20	3.38554e-20
TAF6	-108.944	73.2464	1.84118e-20	3.47712e-20
ANAPC5	-270.289	132.541	1.86613e-20	3.52135e-20
MTR	-135.123	69.8955	1.87546e-20	3.53606e-20
INHBA	-20.1876	12.4063	1.89201e-20	3.56434e-20
AHR	24.8289	24.5494	1.93891e-20	3.64869e-20
AGL	-449.555	198.468	1.93995e-20	3.64869e-20
DLG2	-110.572	77.9908	1.94252e-20	3.65054e-20
NCK2	-267.203	174.55	1.98483e-20	3.72702e-20
CREG1	-295.155	139.871	1.99108e-20	3.7357e-20
PRDX2	-465.158	197.608	2.01163e-20	3.77118e-20
STAMBP	-89.9215	53.1738	2.05378e-20	3.84709e-20
GPR6	-50.78	28.7932	2.10391e-20	3.93778e-20
VPS13D	-103.83	64.1095	2.12461e-20	3.97329e-20
MFN2	-70.0632	43.3843	2.21663e-20	4.14201e-20
LMNB1	-20.2361	15.0233	2.24077e-20	4.18375e-20
MET	-58.6878	23.4969	2.25806e-20	4.21261e-20
NRAS	-102.979	60.6015	2.26115e-20	4.21496e-20
CFB	-18.5103	10.0791	2.31341e-20	4.30889e-20
MYO1E	-14.2449	12.2458	2.37168e-20	4.41038e-20
ST3GAL4	-10.4956	10.0605	2.37173e-20	4.41038e-20
CCNC	-173.557	79.6285	2.37623e-20	4.41519e-20
VIPR1	-61.9409	31.0923	2.38648e-20	4.43066e-20
CAPZA2	-227.094	93.0946	2.42397e-20	4.49664e-20
MGP	85.0688	14.87	2.459e-20	4.55795e-20
SLC24A1	-14.0068	8.76703	2.62105e-20	4.85441e-20
ITGA2	-20.8852	9.69246	2.65155e-20	4.90697e-20
ITPKB	45.2034	33.0701	2.69743e-20	4.98787e-20
NME5	-218.763	87.7801	2.75412e-20	5.08861e-20
SLC11A2	-144.094	74.7353	2.75868e-20	5.09295e-20
ATXN1	-181.926	105.283	2.82762e-20	5.21604e-20
SQLE	-71.7914	35.4407	2.95685e-20	5.45006e-20
TTC12	-15.7013	13.7856	2.9593e-20	5.45022e-20
TRIM26	-38.5411	27.1984	3.02199e-20	5.55788e-20
CHML	-40.843	25.0238	3.02258e-20	5.55788e-20
RUFY3	-435.167	222.121	3.06212e-20	5.6261e-20
UGP2	-476.112	208.191	3.09192e-20	5.67633e-20
DNAJA1	-694.607	324.557	3.0979e-20	5.68277e-20
NPTN	-4260.4	1906.1	3.1015e-20	5.68485e-20
RORB	-812.073	344.317	3.14033e-20	5.75145e-20
SLC7A7	-19.9449	15.0296	3.15464e-20	5.77306e-20
RCN2	-391.221	142.905	3.23265e-20	5.9078e-20
AKR7A3	-24.7624	19.5481	3.23339e-20	5.9078e-20
TBC1D1	-16.8879	18.2284	3.30272e-20	6.0297e-20
FLT3	-33.9341	13.4273	3.35375e-20	6.118e-20
HDAC1	93.8821	66.1644	3.37223e-20	6.14685e-20
FABP3	-59.4582	31.9534	3.60354e-20	6.56329e-20
MYO5A	-377.764	189.437	3.74102e-20	6.8083e-20
MRPL33	-407.997	167.351	3.83274e-20	6.96972e-20
KCNK3	-23.4142	16.634	3.85034e-20	6.99621e-20
NSMAF	-71.1115	46.1063	3.85356e-20	6.99653e-20
PDE1A	-241.161	122.433	3.86998e-20	7.02082e-20
RAB11FIP2	-238.89	114.61	3.99017e-20	7.23316e-20
CD58	-7.27502	7.89012	4.0246e-20	7.28985e-20
CHGA	-869.724	376.551	4.02826e-20	7.29075e-20
RAP2A	-324.645	190.329	4.0753e-20	7.37008e-20
TMOD1	-168.937	83.3223	4.11223e-20	7.43103e-20
PDGFRL	-17.3027	9.7412	4.15351e-20	7.49975e-20
SDCBP	-1049.89	543.552	4.22639e-20	7.62537e-20
EIF4G2	-600.121	267.771	4.25168e-20	7.665e-20
LAMC2	-6.69334	5.62075	4.36724e-20	7.86717e-20
SLC16A4	-13.8849	9.03805	4.4448e-20	8.00064e-20
CDK2	-11.107	8.72649	4.74202e-20	8.52898e-20
JAK2	-14.5969	10.7011	4.85805e-20	8.73084e-20
ROCK2	-187.981	103.76	4.95168e-20	8.89218e-20
SLC26A2	133.277	38.9548	4.9558e-20	8.89265e-20
CLDN10	-76.1114	78.8882	5.06401e-20	9.07975e-20
KLHL20	-30.6723	22.9055	5.08841e-20	9.1164e-20
SPOCK3	-129.011	75.1012	5.29113e-20	9.47223e-20
RSU1	-21.1137	21.9184	5.50059e-20	9.83956e-20
PTX3	-36.7596	14.2495	5.5477e-20	9.91613e-20
ATG9A	-90.5889	54.4415	5.64631e-20	1.00785e-19
LTBP1	-32.2565	37.9805	5.64731e-20	1.00785e-19
SEC63	-88.3434	42.4367	5.69545e-20	1.01566e-19
STC2	-25.0944	15.825	5.72779e-20	1.02064e-19
HSPA4L	-218.856	84.6188	5.79883e-20	1.0325e-19
S100P	-24.6035	7.07019	5.82423e-20	1.03622e-19
CAPN7	-49.0982	32.5171	5.85973e-20	1.04173e-19
PHKG2	-16.2878	12.8939	5.89567e-20	1.04677e-19
AADAC	-10.7767	5.82038	5.89717e-20	1.04677e-19
ATXN2L	-9.36518	8.95927	5.92922e-20	1.05165e-19
SPARCL1	-5035.42	2789.49	5.98454e-20	1.06064e-19
STAT1	-141.275	67.4049	6.02065e-20	1.06623e-19
AP3S1	-1869.25	688.458	6.08997e-20	1.07767e-19
ZNHIT1	-105.42	50.5446	6.23715e-20	1.10287e-19
NRCAM	-838.57	460.098	6.29584e-20	1.11239e-19
RPGRIP1	-20.119	9.49697	6.49328e-20	1.1464e-19
PPP1R12A	-208.766	94.3884	6.5741e-20	1.15978e-19
JRK	-21.7735	22.087	6.59787e-20	1.16308e-19
INPP1	-278.533	152.691	6.66686e-20	1.17435e-19
COL10A1	-12.0036	11.8435	6.77874e-20	1.19314e-19
GCNT1	-19.6105	14.0656	7.08994e-20	1.24696e-19
ARFGEF1	-91.5464	50.7587	7.14642e-20	1.25594e-19
RNF2	-32.0267	26.7881	7.20084e-20	1.26454e-19
SLCO2B1	14.0339	16.9609	7.53353e-20	1.32195e-19
ZNF197	-24.2234	15.2152	7.86261e-20	1.37865e-19
PTPRN	-64.4352	38.1296	8.02711e-20	1.40642e-19
IDI1	-418.253	151.724	8.09075e-20	1.4165e-19
MEST	-176.087	75.6275	8.1093e-20	1.41867e-19
CTSL	-170.165	108.367	8.1363e-20	1.42231e-19
HYOU1	-109.536	61.1155	8.16431e-20	1.42612e-19
GYG1	-463.029	206.784	8.20593e-20	1.43231e-19
WRN	-27.9654	20.4673	8.42146e-20	1.46881e-19
PDE4B	-139.502	62.8888	8.5598e-20	1.49181e-19
TPBG	-232.233	94.0112	8.79005e-20	1.53078e-19
TRIM3	-14.6585	11.716	9.02909e-20	1.57022e-19
RPL6	-1164.88	540.781	9.03012e-20	1.57022e-19
TALDO1	-498.366	219.59	9.17761e-20	1.59466e-19
CROT	-49.5213	39.6209	9.32215e-20	1.61856e-19
CLCN6	-170.671	97.4849	9.35197e-20	1.62251e-19
PTPN4	-50.329	37.8372	9.36014e-20	1.62271e-19
RABGAP1	-426.648	251.573	9.44704e-20	1.63654e-19
TRAF3IP2	-14.8418	15.7265	9.48977e-20	1.64271e-19
SPOCK2	-284.764	169.302	9.70468e-20	1.67865e-19
SLC35A3	-21.3445	18.5574	9.81466e-20	1.6964e-19
IFIT1	-348.349	119.794	9.90081e-20	1.71001e-19
PDE8B	-89.7088	51.5528	9.95571e-20	1.7182e-19
CAP1	-798.225	342.12	1.01512e-19	1.75063e-19
PDIA2	-19.539	14.1287	1.01727e-19	1.75302e-19
UST	-21.3368	13.5884	1.07759e-19	1.85559e-19
DPYSL3	-47.6177	30.4175	1.08469e-19	1.86641e-19
BZW1	-288.855	148.737	1.13246e-19	1.94715e-19
TLE4	-111.461	71.3926	1.13745e-19	1.95427e-19
CEP68	-148.343	77.3008	1.16538e-19	2.00078e-19
CD8A	-18.1225	11.6685	1.19416e-19	2.04866e-19
TM2D1	-194.909	93.0493	1.22604e-19	2.10178e-19
GDI2	-375.167	183.377	1.23515e-19	2.11582e-19
ANK3	-816.829	428.133	1.23883e-19	2.12055e-19
ARL4C	-254.672	86.0941	1.26751e-19	2.16804e-19
GABRB2	-1587.61	849.436	1.27015e-19	2.17093e-19
IMPA1	-623.006	277.025	1.27548e-19	2.17843e-19
SLK	-436.15	286.521	1.27739e-19	2.18008e-19
SLC25A36	-312.623	151.024	1.29484e-19	2.20823e-19
ALDH5A1	-160.58	66.51	1.29618e-19	2.20887e-19
DDX46	-136.432	72.9758	1.30054e-19	2.21308e-19
FBXL14	-67.3861	45.4155	1.30057e-19	2.21308e-19
PPP3CA	-1853.7	1158.77	1.32017e-19	2.24478e-19
ATG10	-21.3854	12.3501	1.34531e-19	2.28519e-19
FGF1	-39.524	46.0579	1.34592e-19	2.28519e-19
ST3GAL5	-491.895	222.224	1.3958e-19	2.36814e-19
OAT	-2027.43	897.242	1.40156e-19	2.37615e-19
SMARCA5	-150.882	80.3264	1.43359e-19	2.42866e-19
TBCE	-156.108	76.922	1.43898e-19	2.43601e-19
TRPC3	-20.5486	12.5043	1.45354e-19	2.45886e-19
HMBS	-40.9525	31.3273	1.47588e-19	2.49481e-19
CDK8	-90.4253	45.0506	1.5009e-19	2.53524e-19
TXLNA	-16.1646	14.4863	1.50837e-19	2.54599e-19
GPD1	-9.1994	7.11746	1.54911e-19	2.61285e-19
PKP4	-122.852	82.4358	1.56162e-19	2.63203e-19
PCSK5	40.1374	32.7623	1.58067e-19	2.66218e-19
PHYHIP	-405.179	255.202	1.61048e-19	2.71022e-19
KRT5	-34.4567	10.4962	1.61154e-19	2.71022e-19
GAB2	-90.8455	72.7651	1.62547e-19	2.73164e-19
SLC22A18	-42.7631	25.2509	1.68404e-19	2.82801e-19
CTNNBIP1	-60.1844	40.5179	1.71701e-19	2.88127e-19
ACTR1A	-129.128	72.9386	1.72752e-19	2.8968e-19
PEX14	-58.9065	42.0465	1.7464e-19	2.92633e-19
CPA4	-21.058	11.8451	1.87055e-19	3.13208e-19
SYNGR3	-1529.49	564.303	1.97741e-19	3.3086e-19
ARHGEF11	-18.4116	13.7042	1.9856e-19	3.31989e-19
DHX15	-512.393	214.995	1.98987e-19	3.32463e-19
RBM8A	-93.2335	63.2745	1.99948e-19	3.33826e-19
STX1A	-234.98	99.5974	2.04859e-19	3.41779e-19
ENDOG	-140.939	56.8682	2.05338e-19	3.42329e-19
MGAT5	-469.396	188.65	2.08256e-19	3.46942e-19
DDX18	-99.1629	52.9737	2.09616e-19	3.48956e-19
FAM20B	-78.8411	41.2444	2.10169e-19	3.49624e-19
RAD54L	-11.5572	8.60606	2.20691e-19	3.66862e-19
CLIC4	-27.4422	31.263	2.22907e-19	3.7028e-19
CUL5	-132.981	79.7823	2.28413e-19	3.79152e-19
LEFTY1	-43.6839	19.1387	2.28971e-19	3.79804e-19
SLC6A12	32.0722	29.7871	2.34561e-19	3.88798e-19
CPEB3	-231.556	116.954	2.35235e-19	3.89634e-19
DHX30	-57.8023	39.1891	2.39997e-19	3.97236e-19
CR2	-9.44663	5.63925	2.54576e-19	4.21065e-19
WBP4	-95.0594	58.634	2.62164e-19	4.33305e-19
MICAL2	-547.313	315.044	2.74436e-19	4.53262e-19
ELP4	-56.3676	31.6236	2.75173e-19	4.54153e-19
USP5	-32.9172	14.8037	2.8128e-19	4.639e-19
MAGI1	-62.5616	39.1891	2.82453e-19	4.65502e-19
ZNF212	-26.3996	24.7177	2.82739e-19	4.6564e-19
CDS1	-289.653	115.529	2.93572e-19	4.82945e-19
DGKB	-41.3271	25.4499	2.93666e-19	4.82945e-19
UQCRQ	-639.559	240.084	2.99633e-19	4.92407e-19
ATP8A1	-314.062	175.81	3.02154e-19	4.95997e-19
MYL6B	-299.464	149.272	3.02248e-19	4.95997e-19
PLEK	-17.423	11.4886	3.03793e-19	4.98178e-19
HAX1	-130.328	62.5119	3.05041e-19	4.99868e-19
ANK2	-221.152	113.52	3.10377e-19	5.08251e-19
BUB3	-148.186	82.5146	3.12214e-19	5.10896e-19
LIPF	-9.49913	6.44584	3.17476e-19	5.19138e-19
ZBTB6	-6.63394	6.03223	3.1875e-19	5.2085e-19
ACSL3	-725.916	345.589	3.23977e-19	5.29018e-19
ENO1	-174.02	95.5918	3.28552e-19	5.36108e-19
LGI1	-452.703	263.874	3.28818e-19	5.36163e-19
CHEK1	-14.4244	11.4618	3.33822e-19	5.43937e-19
AMFR	-24.8031	18.4378	3.35587e-19	5.46426e-19
ZNF84	-152.221	85.4549	3.40945e-19	5.54758e-19
TGOLN2	-231.058	133.431	3.47886e-19	5.65652e-19
ARHGEF7	-190.117	88.8313	3.57757e-19	5.81292e-19
NUDT1	-9.01666	6.7401	3.60044e-19	5.84596e-19
RREB1	-12.8212	12.805	3.66881e-19	5.95277e-19
RARRES1	-10.6444	5.71019	3.77709e-19	6.12415e-19
GSTA4	-383.77	208.568	3.79095e-19	6.1423e-19
OGDH	-15.4525	14.8359	3.84974e-19	6.23317e-19
HAS2	-10.5383	6.5521	3.88504e-19	6.28591e-19
CDX2	-7.74126	6.3862	3.9769e-19	6.43002e-19
ENPP4	-148.995	76.2198	3.9862e-19	6.44053e-19
FABP6	-15.7534	10.6218	4.01586e-19	6.48391e-19
PEX11A	-34.0787	21.7818	4.13681e-19	6.67452e-19
RALGPS1	-69.7371	46.7536	4.25432e-19	6.85931e-19
MNAT1	-42.4611	25.8924	4.26976e-19	6.87939e-19
HEBP2	-21.542	20.2621	4.31242e-19	6.94326e-19
OLFM1	-1210.14	592.74	4.3269e-19	6.96171e-19
AHSA1	-626.922	250.472	4.40614e-19	7.08426e-19
CD151	-18.3772	20.7358	4.44277e-19	7.13817e-19
KIF3C	-234.757	127.327	4.57986e-19	7.34827e-19
GTF3A	-579.863	339.891	4.57991e-19	7.34827e-19
PCYOX1	-370.778	195.482	4.63819e-19	7.4366e-19
TRAP1	-155.581	71.2929	4.8896e-19	7.82473e-19
GNL2	-82.4113	48.0972	4.88973e-19	7.82473e-19
GPX1	-279.541	150.978	4.89046e-19	7.82473e-19
RANBP9	-467.563	280.749	4.91135e-19	7.85271e-19
NUAK1	-1132.03	644.249	4.98576e-19	7.96615e-19
PAX8	-10.6434	11.3469	4.99263e-19	7.97161e-19
CAST	-90.3427	58.1558	5.00483e-19	7.98554e-19
EML1	-98.9357	45.4018	5.04048e-19	8.03686e-19
SEC23A	-218.613	81.0359	5.0796e-19	8.09364e-19
FST	-15.4812	10.1282	5.11572e-19	8.14555e-19
RTN4	-3029.54	1474.51	5.15401e-19	8.20086e-19
WASF1	-1295.29	693.915	5.48234e-19	8.71726e-19
FADD	-34.7139	24.1298	5.60331e-19	8.90347e-19
VPS26A	-379.679	184.976	5.80281e-19	9.21412e-19
ZW10	-48.0116	26.6775	5.92657e-19	9.40415e-19
SLC2A3	-281.697	133.49	5.93487e-19	9.41083e-19
UBAP2L	-48.1945	34.5202	5.94531e-19	9.4209e-19
LY96	-19.7083	11.1891	5.98304e-19	9.47418e-19
INPP4A	-230.434	111.211	6.05385e-19	9.57972e-19
PSMC3	-52.0871	22.6184	6.07348e-19	9.60418e-19
FKBP2	-110.21	62.0041	6.17686e-19	9.76097e-19
F12	-30.8059	19.1243	6.20971e-19	9.80615e-19
SLCO2A1	-24.8304	20.501	6.49815e-19	1.02546e-18
GNPAT	-238.892	146.091	6.54896e-19	1.03277e-18
HDLBP	-120.226	72.788	6.59123e-19	1.03873e-18
TG	-11.3603	7.9268	6.70462e-19	1.05587e-18
DUS4L	-21.2682	12.3504	6.91415e-19	1.08813e-18
PPP2R5D	-69.5327	45.343	6.96642e-19	1.09561e-18
HSD11B1	-44.9413	24.7624	7.01135e-19	1.10192e-18
UGCG	-261.792	105.467	7.32904e-19	1.15106e-18
NACA	-714.966	352.572	7.34994e-19	1.15356e-18
HDGF	-89.4362	118.036	7.57124e-19	1.18748e-18
CTSD	-48.5683	29.6926	7.6451e-19	1.19825e-18
TXNRD1	-72.7226	47.2462	7.66702e-19	1.20087e-18
ASAH1	-419.878	230.36	7.67236e-19	1.20089e-18
TRIP12	-145.114	91.8755	7.77433e-19	1.21603e-18
TAX1BP1	-629.134	287.875	7.79914e-19	1.21908e-18
GATA4	-8.73177	6.88006	7.97087e-19	1.24508e-18
MGST2	-95.6255	45.4657	8.16848e-19	1.27508e-18
EDNRA	-18.4026	15.0145	8.19548e-19	1.27794e-18
RIMS2	-253.723	131.789	8.1979e-19	1.27794e-18
RANBP2	-223.28	127.515	8.23733e-19	1.28322e-18
OXCT1	-590.461	199.351	8.38368e-19	1.30513e-18
PPP1R1A	-19.7323	29.4378	8.57641e-19	1.33424e-18
AP3B2	-63.3188	38.4703	8.6872e-19	1.35056e-18
ME1	-159.086	80.2566	8.71396e-19	1.3534e-18
PEX19	-90.4225	45.3973	8.71721e-19	1.3534e-18
KPNA4	-156.126	87.8654	8.794e-19	1.3644e-18
TSN	-131.779	73.3256	9.07252e-19	1.40667e-18
SIAH1	-91.2292	56.6418	9.19641e-19	1.42492e-18
LPGAT1	-297.667	124.727	9.28448e-19	1.4376e-18
STXBP1	-3527.49	1771.13	9.30842e-19	1.44034e-18
SCAMP1	-298.511	176.895	9.91123e-19	1.53258e-18
FAM50B	-115.82	48.9807	9.93036e-19	1.53451e-18
RAPGEF5	-254.175	132.714	9.9765e-19	1.54061e-18
UBE4B	-68.787	50.8951	1.00211e-18	1.54645e-18
CCNA1	-91.2759	33.8808	1.009e-18	1.55605e-18
PTDSS1	-496.869	227.545	1.02309e-18	1.57672e-18
KNG1	-9.81218	6.69556	1.02903e-18	1.58482e-18
HPS1	-23.8622	21.484	1.03265e-18	1.58932e-18
DNAJB4	-75.0939	46.3862	1.04774e-18	1.61147e-18
LYST	-85.3116	50.5049	1.09001e-18	1.67537e-18
CBX3	-349.611	181.128	1.09913e-18	1.68827e-18
C1S	-42.0704	29.9901	1.13452e-18	1.74146e-18
PKIA	-388.164	169.52	1.14461e-18	1.75579e-18
SLC31A1	-31.0243	21.8492	1.15263e-18	1.76691e-18
FAU	-908.69	491.225	1.15689e-18	1.772e-18
BSN	-239.462	89.6641	1.15749e-18	1.772e-18
GFI1	-6.98563	5.68881	1.16285e-18	1.77902e-18
COG5	-75.7973	46.007	1.23373e-18	1.8862e-18
ACYP1	-436.012	139.486	1.25022e-18	1.91015e-18
IL16	-8.64662	10.4346	1.25553e-18	1.91699e-18
DAD1	-344.404	128.82	1.26439e-18	1.92924e-18
SSBP2	-84.571	46.7021	1.29539e-18	1.97524e-18
SNRK	-128.105	73.772	1.38002e-18	2.10288e-18
AQP9	-16.97	10.1679	1.38146e-18	2.10369e-18
PSEN1	-30.0778	21.4546	1.4625e-18	2.22563e-18
GABRB3	-352.737	166.108	1.47293e-18	2.24002e-18
HMGCS1	-222.535	98.7215	1.47742e-18	2.24537e-18
SKIV2L	-43.7825	31.9979	1.50376e-18	2.28389e-18
UBL3	-385.499	177.6	1.53839e-18	2.33495e-18
TCERG1	-135.218	75.4907	1.54424e-18	2.34229e-18
TBC1D4	-92.4804	71.2263	1.54601e-18	2.34343e-18
B4GALNT1	-90.6339	60.0884	1.55662e-18	2.35795e-18
BNIP3	-620.675	365.038	1.57086e-18	2.37796e-18
HBEGF	-17.6615	13.6561	1.58763e-18	2.40177e-18
PRKCE	-117.363	53.2677	1.60563e-18	2.42741e-18
RHEB	-321.992	133.549	1.631e-18	2.46414e-18
MCM6	-78.0536	38.1725	1.65541e-18	2.49939e-18
MPPED2	-107.454	57.3804	1.66781e-18	2.51647e-18
TMPO	-28.9432	21.168	1.68612e-18	2.54242e-18
UPP1	-80.2278	48.4948	1.70977e-18	2.57561e-18
PHYH	-631.173	223.905	1.71037e-18	2.57561e-18
SLC7A8	-24.2078	22.2989	1.77632e-18	2.67318e-18
IQSEC1	-338.934	202.531	1.80803e-18	2.71913e-18
PRKACB	-1117.72	581.409	1.83511e-18	2.75805e-18
NELL1	-63.9994	29.4058	1.84707e-18	2.77421e-18
TRIM14	15.4658	20.3499	1.96066e-18	2.94291e-18
POLR3G	-10.961	14.7773	2.01014e-18	3.01522e-18
CNNM2	-33.8049	25.8174	2.05277e-18	3.07715e-18
PAFAH1B2	-336.176	140.614	2.10255e-18	3.14972e-18
NRGN	-423.257	205.325	2.12986e-18	3.18857e-18
EPHA4	-445.311	178.438	2.1551e-18	3.22426e-18
ELOVL6	-88.5173	50.7746	2.1631e-18	3.23412e-18
ZNF354A	-33.8363	20.361	2.24236e-18	3.35045e-18
KLHL18	-61.1087	36.0522	2.28076e-18	3.40552e-18
TAP2	-24.0614	21.9221	2.28217e-18	3.40552e-18
SSR2	-150.779	83.9443	2.30935e-18	3.44385e-18
GNB5	-157.046	92.0114	2.33215e-18	3.4756e-18
SCN8A	-177.891	88.7216	2.43106e-18	3.62066e-18
RFC2	-18.2987	12.671	2.44477e-18	3.63873e-18
ZNF646	-7.7101	7.06166	2.49934e-18	3.71754e-18
NR4A1	-12.0118	13.0803	2.52894e-18	3.75915e-18
BAG1	-74.0395	48.6098	2.55063e-18	3.78894e-18
LMO7	-20.3914	22.1093	2.62129e-18	3.8914e-18
EIF2B1	-97.8336	61.5035	2.67724e-18	3.97189e-18
SPINK5	-10.6466	6.16997	2.70299e-18	4.00753e-18
PICALM	-96.4816	64.4447	2.72295e-18	4.03452e-18
AKAP11	-324.814	133.219	2.76114e-18	4.08847e-18
EEA1	-100.35	48.7694	2.77159e-18	4.10132e-18
LDHB	-2513.86	1385.44	2.83753e-18	4.1962e-18
SLC25A3	-899.256	479.391	2.8955e-18	4.27918e-18
GNG4	-33.9883	25.7509	2.95328e-18	4.36176e-18
PGRMC2	-232.88	95.31	2.9596e-18	4.3683e-18
SETDB1	-27.4415	25.2066	2.99218e-18	4.41356e-18
SNX3	-1378.95	605.796	3.05183e-18	4.49867e-18
PSMB1	-579.736	284.074	3.10164e-18	4.56917e-18
DR1	-36.841	29.3162	3.1774e-18	4.67779e-18
AAMP	-68.5876	40.2205	3.26576e-18	4.8048e-18
PDCD2	-38.0975	27.169	3.30808e-18	4.86395e-18
FBP2	-3.41703	3.79796	3.32803e-18	4.89017e-18
CSNK2B	-292.589	118.02	3.38311e-18	4.96793e-18
MAPK14	-35.0439	26.2221	3.39553e-18	4.98299e-18
GLIPR1	-73.159	31.9816	3.44483e-18	5.05213e-18
PSPH	-23.5134	24.724	3.5057e-18	5.13813e-18
TPI1	-653.341	268.907	3.55698e-18	5.20997e-18
HOXD1	-12.0617	10.2453	3.63723e-18	5.32413e-18
FKBP4	-42.782	32.331	3.64581e-18	5.3333e-18
AMD1	-186.588	107.056	3.67316e-18	5.3699e-18
CDH18	-389.373	159.594	3.69668e-18	5.40085e-18
NFX1	-56.2407	37.9968	3.71487e-18	5.42399e-18
PTPRK	-932.683	510.775	3.76415e-18	5.49247e-18
CX3CL1	-102.325	59.5522	3.95614e-18	5.76896e-18
NOVA1	-72.368	39.7487	3.96056e-18	5.77175e-18
PIGR	-15.4312	10.0343	4.06615e-18	5.92188e-18
PCCB	-51.6662	25.177	4.24828e-18	6.18322e-18
PPP1R11	-107.911	46.8007	4.26038e-18	6.19691e-18
LIG4	-82.4213	46.4684	4.26584e-18	6.20094e-18
SELP	-14.3749	9.22116	4.28769e-18	6.22878e-18
USP13	-51.5603	32.8016	4.31101e-18	6.2587e-18
RB1CC1	-382.987	185.58	4.68803e-18	6.80177e-18
PPP2R5C	-150.037	85.4593	4.78377e-18	6.93632e-18
TAC1	-497.007	138.518	4.7953e-18	6.94866e-18
LIPC	-5.29824	3.78751	4.80628e-18	6.96019e-18
PSMD7	-281.335	119.521	4.81414e-18	6.96719e-18
PEX5	-85.2521	55.9955	4.8257e-18	6.97954e-18
CCT2	-423.686	190.219	4.87452e-18	7.04574e-18
GABBR1	-131.861	78.9788	4.93118e-18	7.12315e-18
DNM1L	-440.624	199.874	5.17218e-18	7.46661e-18
GMDS	-29.8229	20.0445	5.21755e-18	7.52739e-18
ABLIM3	-39.528	21.4554	5.26028e-18	7.58401e-18
SVIL	21.7692	14.2238	5.26338e-18	7.58401e-18
FDPS	-234.758	108.662	5.39046e-18	7.76226e-18
AKR1B1	-328.046	130.973	5.40227e-18	7.77441e-18
CCNE2	-11.8828	10.4653	5.47473e-18	7.8655e-18
COX4I1	-1106.32	493.874	5.47529e-18	7.8655e-18
FBLN5	-11.8088	9.56038	5.4758e-18	7.8655e-18
HK1	-684.646	330.509	5.50086e-18	7.89657e-18
ASL	-23.2241	18.7764	5.60386e-18	8.03941e-18
PTPRD	-427.795	225.939	5.70987e-18	8.18639e-18
ODC1	-184.851	91.3949	5.80236e-18	8.31383e-18
STIM1	-16.7054	17.7972	5.81281e-18	8.32363e-18
SUPT3H	-30.1846	24.4604	5.97739e-18	8.55398e-18
HMGCR	-498.582	223.673	5.98419e-18	8.55839e-18
RAC1	-870.328	502.608	6.18329e-18	8.83765e-18
CALB2	-35.0846	31.997	6.28329e-18	8.97502e-18
SNRPA1	-291.152	134.35	6.36846e-18	9.09103e-18
SRPK2	-355.41	148.209	6.51651e-18	9.29661e-18
STAB1	11.2985	13.4203	6.66894e-18	9.50819e-18
COX7A2	-2591.5	1431.99	6.76378e-18	9.63744e-18
ENSA	-208.982	101.438	7.03496e-18	1.00176e-17
COPS2	-334.485	132.404	7.14762e-18	1.01718e-17
R3HDM1	-455.094	243.946	7.17291e-18	1.02015e-17
GCC2	-326.073	132.612	7.89249e-18	1.12179e-17
IFIH1	-13.1162	10.3341	7.96946e-18	1.13204e-17
GNL1	-116.145	58.3982	8.12156e-18	1.15293e-17
CTH	-36.7499	22.1906	8.149e-18	1.15611e-17
APBB1	-135.62	54.9362	8.38922e-18	1.18946e-17
BTN3A3	-28.3887	14.4855	8.48957e-18	1.20295e-17
CKB	-613.252	328.956	8.49801e-18	1.20341e-17
TDO2	-58.4476	18.7652	8.66872e-18	1.22683e-17
BET1	-86.675	47.4804	8.68498e-18	1.22837e-17
CHL1	-597.656	250.19	8.87849e-18	1.25497e-17
NUP133	-92.2137	59.4974	9.0188e-18	1.27402e-17
DNAJC8	-208.824	94.4078	9.1771e-18	1.29559e-17
SORD	-36.5496	27.8363	9.23818e-18	1.30341e-17
HMGN4	-200.006	93.4908	9.31985e-18	1.31413e-17
ACTR1B	-164.337	75.4316	9.53248e-18	1.34329e-17
CALB1	-211.354	83.72	9.76699e-18	1.3755e-17
GDF10	-19.7726	13.7761	9.7941e-18	1.37847e-17
PPID	-290.511	114.544	9.86339e-18	1.38738e-17
EDIL3	-274.991	138.826	9.96984e-18	1.4015e-17
KCNQ3	-146.439	85.2474	1.02277e-17	1.43687e-17
GLS2	-55.6563	26.8824	1.02545e-17	1.43976e-17
SYNCRIP	-96.0767	63.5554	1.02742e-17	1.44164e-17
RAB32	-12.8852	11.608	1.03455e-17	1.45076e-17
PDE6B	-9.13463	10.8688	1.04737e-17	1.46785e-17
CD83	-386.781	176.774	1.05232e-17	1.47388e-17
RUVBL1	-18.5017	13.8242	1.0675e-17	1.49423e-17
EIF2S1	-163.945	89.5636	1.07034e-17	1.4973e-17
ANXA7	-318.967	179.513	1.08802e-17	1.52112e-17
COX5B	-717.385	315.469	1.10324e-17	1.54145e-17
TLN1	-21.8001	17.3399	1.12145e-17	1.56595e-17
NNT	-33.0056	24.5463	1.13855e-17	1.58887e-17
LIN7A	-98.6983	41.6582	1.14126e-17	1.59169e-17
LSM5	-54.5545	30.4312	1.17975e-17	1.64437e-17
ST8SIA4	-12.5354	9.98054	1.18878e-17	1.65596e-17
PRKCZ	-689.525	327.495	1.19359e-17	1.66164e-17
MDM4	31.6628	53.0167	1.20242e-17	1.67294e-17
LCP2	-18.2288	15.2325	1.22059e-17	1.69719e-17
NDUFS6	-859.153	337.905	1.22644e-17	1.70429e-17
ACTL6B	-101.212	43.4041	1.25231e-17	1.7392e-17
ERP29	-185.316	94.3223	1.26324e-17	1.75331e-17
CST6	-5.71398	4.99171	1.27806e-17	1.77281e-17
ADAM9	-82.3883	42.4042	1.28435e-17	1.78047e-17
PPFIA2	-133.303	70.3199	1.29555e-17	1.79491e-17
NDUFB6	-233.706	111.634	1.31384e-17	1.81916e-17
NFE2L3	-7.18074	6.49719	1.31712e-17	1.82261e-17
AZIN1	-317.033	120.453	1.32423e-17	1.83135e-17
LRRC6	-66.5377	50.7019	1.33469e-17	1.84471e-17
CCT4	-367.657	130.886	1.37749e-17	1.90272e-17
CD53	-22.0916	23.6273	1.41458e-17	1.95278e-17
CPSF6	-75.0747	44.5951	1.45253e-17	2.00397e-17
UNC13B	-90.8121	70.3188	1.4837e-17	2.04574e-17
E2F4	-44.2352	29.698	1.48545e-17	2.04693e-17
FOXF2	-24.7925	29.2106	1.50483e-17	2.0724e-17
EXOSC9	-59.276	32.8964	1.54518e-17	2.1267e-17
SOX5	20.37	27.7814	1.55235e-17	2.13529e-17
CLTB	-166.366	87.0265	1.55964e-17	2.14404e-17
PRKCD	-13.7353	8.79476	1.5742e-17	2.16276e-17
HAPLN1	-23.9436	13.5942	1.63277e-17	2.2419e-17
PARD6A	-68.0312	50.8231	1.66484e-17	2.28456e-17
AMPH	-620.782	238.798	1.67004e-17	2.29035e-17
CCK	-945.534	327.826	1.67893e-17	2.30116e-17
FDX1	-52.2985	28.444	1.71027e-17	2.34272e-17
FLI1	-13.6345	9.68062	1.78924e-17	2.44944e-17
ASNS	-354.676	160.56	1.79796e-17	2.45992e-17
LANCL1	-816.693	388.97	1.80225e-17	2.46432e-17
OPCML	-903.541	514.847	1.85283e-17	2.53052e-17
MLLT10	-23.0442	19.6671	1.85286e-17	2.53052e-17
ACAT1	-87.3789	48.3083	1.87398e-17	2.55785e-17
TMEM59	-105.397	60.0677	1.88732e-17	2.57347e-17
SNX13	-75.4835	48.0547	1.88765e-17	2.57347e-17
TUSC2	-35.1797	29.355	1.89935e-17	2.58787e-17
PPP1R7	-198.677	88.924	1.90205e-17	2.59003e-17
MTF2	-56.9583	38.3941	1.94442e-17	2.64616e-17
TSPAN3	-157.644	95.1594	1.95462e-17	2.65846e-17
ADAM22	-83.5838	45.8106	2.02558e-17	2.75336e-17
RCBTB2	-57.9584	33.3108	2.05468e-17	2.79126e-17
SDHA	-344.727	148.322	2.06597e-17	2.80495e-17
ARCN1	-242.011	101.312	2.08014e-17	2.82252e-17
API5	-62.8812	39.9044	2.11501e-17	2.86815e-17
ARG1	-8.02506	6.00063	2.18371e-17	2.95956e-17
NDUFA5	-681.035	254.754	2.19257e-17	2.96983e-17
PCYT1A	-47.4481	46.8093	2.21833e-17	3.00296e-17
PSMD6	-167.879	75.8768	2.22337e-17	3.00801e-17
SLC16A1	36.1672	36.6396	2.24009e-17	3.02886e-17
GGH	-187.929	67.1962	2.31255e-17	3.12499e-17
GTF3C2	-103.253	66.848	2.32116e-17	3.13479e-17
POLR2B	-550.101	271.485	2.32829e-17	3.14258e-17
AP3B1	-13.2477	14.6863	2.37026e-17	3.19735e-17
VSNL1	-2928.6	1487.25	2.3957e-17	3.22978e-17
KBTBD11	-338.221	145.08	2.40666e-17	3.24266e-17
MAP2K1	-656.865	218.762	2.46023e-17	3.3129e-17
ELAVL4	-515.2	245.549	2.48503e-17	3.34434e-17
COX8A	-594.809	232.447	2.49276e-17	3.35278e-17
GRIA2	-1262.38	766.245	2.5519e-17	3.43032e-17
ENG	9.85573	9.8394	2.58771e-17	3.47644e-17
CPM	10.517	13.0374	2.68812e-17	3.60922e-17
UBE3C	-29.4232	24.9198	2.70069e-17	3.62399e-17
PARK7	-1610.31	943.732	2.70452e-17	3.62701e-17
SNRPC	-43.7517	26.8837	2.74923e-17	3.68483e-17
CD2BP2	-63.591	47.1723	2.77891e-17	3.72244e-17
AK2	-18.1311	20.2894	2.83477e-17	3.79469e-17
GOT2	-896.871	306.91	2.83613e-17	3.79469e-17
IL18R1	-14.2205	7.57996	3.15138e-17	4.21403e-17
RABIF	-57.0382	38.8805	3.17257e-17	4.23991e-17
TP53BP1	-100.327	65.0104	3.25884e-17	4.35268e-17
F2	-8.89619	5.45127	3.2687e-17	4.36332e-17
GCLM	-72.4663	37.8838	3.28509e-17	4.38266e-17
GULP1	-95.8191	47.4625	3.31465e-17	4.41954e-17
SEC61G	-123.257	54.7063	3.45003e-17	4.59738e-17
ADD2	-174.601	103.092	3.48938e-17	4.64713e-17
RABGAP1L	-149.554	79.7512	3.53934e-17	4.71095e-17
ETF1	-151.419	77.5466	3.55402e-17	4.72774e-17
ELMO1	-57.7646	28.747	3.57232e-17	4.74934e-17
PLCL1	-60.1164	33.8439	3.58407e-17	4.76223e-17
HTRA2	-55.3169	33.0363	3.63365e-17	4.82532e-17
BAMBI	47.9076	26.29	3.64841e-17	4.84214e-17
ARL3	-153.187	75.2239	3.69862e-17	4.90595e-17
LRP10	32.8155	31.8232	3.71835e-17	4.92927e-17
EIF1B	-704.879	303.911	3.81012e-17	5.04803e-17
PFN2	-1903.72	781.356	3.81355e-17	5.04887e-17
CDC40	-145.493	73.1412	3.81514e-17	5.04887e-17
PSMB7	-215.078	96.9386	3.89797e-17	5.15552e-17
SH3GL2	-2570.72	1091.33	3.9575e-17	5.23125e-17
ETV1	-59.027	27.9929	4.12729e-17	5.45256e-17
ZMYM4	-119.143	75.0577	4.13741e-17	5.4628e-17
NAP1L1	-526.49	275.489	4.20434e-17	5.548e-17
PDHX	-462.348	202.051	4.39204e-17	5.79236e-17
APOM	-10.5066	9.0895	4.41239e-17	5.81587e-17
ENTPD5	-15.8823	14.8768	4.50104e-17	5.92932e-17
STX6	-68.0852	46.7787	4.60765e-17	6.0663e-17
ABL2	-35.4784	30.9365	4.61529e-17	6.07289e-17
PSMA3	-65.1335	27.424	4.68017e-17	6.15474e-17
PJA2	-564.957	240.58	4.84236e-17	6.3644e-17
CCT6A	-389.509	209.876	4.86801e-17	6.39447e-17
NDUFC1	-311.776	132.899	4.90198e-17	6.43542e-17
RAB3B	-16.6822	9.68989	4.96213e-17	6.51068e-17
ALAS1	-235.973	90.486	5.04169e-17	6.60796e-17
CRHBP	-15.8039	8.31698	5.04201e-17	6.60796e-17
SNRPF	-64.1216	30.055	5.09299e-17	6.67097e-17
KIAA0513	-304.984	163.875	5.13748e-17	6.72543e-17
KIF22	-10.3655	11.7807	5.19159e-17	6.7924e-17
RAD51AP1	-23.2663	12.43	5.22693e-17	6.83476e-17
PEBP1	-1377.51	787.133	5.27817e-17	6.89784e-17
GAD1	-812.859	261.65	5.44754e-17	7.11516e-17
PANX1	-107.69	56.9823	5.64041e-17	7.3629e-17
ATP6V1A	-1113.83	575.531	5.64943e-17	7.37049e-17
CTF1	-11.2963	9.5153	5.69594e-17	7.42696e-17
YME1L1	-132.023	77.1125	5.90915e-17	7.70061e-17
WNT5A	-43.4345	29.2913	6.02742e-17	7.8503e-17
RGS2	-606.844	216.75	6.30003e-17	8.20071e-17
COX5A	-823.269	304.115	6.31958e-17	8.22153e-17
GSTO1	-616.248	266.739	6.56422e-17	8.53497e-17
CCDC85B	-58.5276	37.1731	6.59476e-17	8.56984e-17
ITGA9	-17.9679	21.1595	6.64208e-17	8.62647e-17
PTEN	-191.308	128.919	6.86547e-17	8.91158e-17
CANX	-236.44	178.239	7.2969e-17	9.4625e-17
SERPINE1	-7.78017	7.107	7.29812e-17	9.4625e-17
ATP6V0B	-379.054	137.577	7.42129e-17	9.61679e-17
ATP2B2	-355.41	200.366	7.57054e-17	9.80468e-17
STRAP	-505.612	214.339	7.62863e-17	9.87437e-17
CRELD1	-104.709	63.6014	8.48685e-17	1.09791e-16
NLGN1	-68.8964	39.9995	8.71114e-17	1.12629e-16
AGPS	-61.173	38.9795	8.72161e-17	1.12701e-16
TGFB3	9.57005	14.4392	8.74737e-17	1.1297e-16
STAU2	-170.309	74.9874	8.85594e-17	1.14309e-16
JAK1	-70.5044	46.3046	9.4633e-17	1.2208e-16
DYNC1H1	-130.189	76.334	9.52476e-17	1.22804e-16
FBXO28	-90.361	53.0616	9.90611e-17	1.27649e-16
CD1D	-7.39907	5.24555	9.95146e-17	1.28162e-16
SYT1	-2198.06	1000.14	1.04331e-16	1.34289e-16
LPL	-170.323	69.9576	1.05393e-16	1.35581e-16
SCG2	-787.055	259.236	1.06235e-16	1.36588e-16
CCT7	-406.819	152.411	1.11254e-16	1.42961e-16
PSMA1	-540.192	205.253	1.1223e-16	1.44135e-16
PLK2	-490.178	182.379	1.12967e-16	1.45e-16
UQCRC2	-391.726	173.966	1.13142e-16	1.45144e-16
GBE1	-217.402	107.496	1.14258e-16	1.46495e-16
LRPPRC	-229.244	115.59	1.14575e-16	1.46819e-16
LRRC17	-14.6169	11.1302	1.15321e-16	1.47693e-16
PKMYT1	-27.2386	14.7653	1.16649e-16	1.49311e-16
EFNA4	-8.38241	8.04395	1.18045e-16	1.51013e-16
NDUFAF1	-243.949	90.2973	1.19226e-16	1.52439e-16
GAD2	-88.9818	39.5773	1.19503e-16	1.52709e-16
MTHFD1	-148.665	84.8691	1.19925e-16	1.53164e-16
DGKH	-38.1552	31.2124	1.20246e-16	1.53488e-16
ATXN3	-30.19	25.8039	1.21178e-16	1.54592e-16
SMARCA2	-168.663	92.3171	1.23644e-16	1.57651e-16
VPS33A	-39.1692	31.7409	1.25241e-16	1.59599e-16
PPP1R2	-43.0669	24.9141	1.315e-16	1.67483e-16
PTP4A1	-83.4596	41.3523	1.3171e-16	1.67658e-16
ARIH2	-60.9296	36.652	1.32132e-16	1.68102e-16
CCNH	-224.728	90.8319	1.33594e-16	1.69868e-16
PPP2R2A	-91.0491	66.9876	1.46319e-16	1.85945e-16
MTMR9	-273.508	147.779	1.47368e-16	1.87175e-16
HSP90AB1	-477.157	174.107	1.50479e-16	1.91021e-16
TULP1	-6.82869	7.66503	1.51948e-16	1.9278e-16
LIMK1	-10.5916	10.9309	1.52729e-16	1.93665e-16
DNAJB9	-236.878	109.83	1.55497e-16	1.97066e-16
STMN2	-2073.82	837.329	1.63175e-16	2.06682e-16
PTGS2	-23.542	15.415	1.67023e-16	2.1144e-16
STMN1	-308.688	117.417	1.69056e-16	2.13896e-16
PPIH	-101.113	44.3448	1.70191e-16	2.15214e-16
TM9SF2	-279.942	115.543	1.70335e-16	2.15278e-16
GTF2H1	-123.616	81.0144	1.76731e-16	2.23239e-16
CHRM3	-258.603	170.142	1.80476e-16	2.27845e-16
SNCA	-561.837	218.502	1.85132e-16	2.33594e-16
CPT1A	-14.9012	12.9999	1.89355e-16	2.38792e-16
F13A1	-38.5529	22.5084	1.90143e-16	2.39655e-16
ARIH1	-43.1737	31.013	1.9315e-16	2.43312e-16
ARG2	-54.7913	36.9074	1.95725e-16	2.46421e-16
OMD	41.579	13.1539	2.00085e-16	2.51772e-16
GABRA1	-789.632	272.081	2.01297e-16	2.5316e-16
TERF2IP	-1132.46	547.231	2.02463e-16	2.54487e-16
MRPL28	-80.3437	48.8776	2.02654e-16	2.54588e-16
HDAC9	-71.6401	36.7259	2.06353e-16	2.59094e-16
SRM	-54.2927	41.8724	2.06622e-16	2.5929e-16
PRDM2	-123.672	69.5531	2.06856e-16	2.59442e-16
PDE4D	-34.5121	27.0534	2.07535e-16	2.60153e-16
SH3BP5	-476.973	253.329	2.10272e-16	2.6344e-16
ARF3	-503.135	270.615	2.13345e-16	2.67145e-16
WDR37	-104.251	52.3926	2.15882e-16	2.70175e-16
NDUFS2	-368.576	159.706	2.18438e-16	2.73225e-16
PTPN3	-38.5515	18.0763	2.18896e-16	2.7365e-16
EGR2	-37.7193	16.9541	2.25031e-16	2.81166e-16
TRIM29	-11.1132	8.03529	2.259e-16	2.82099e-16
LSM3	-42.5991	26.8419	2.28213e-16	2.84833e-16
NDUFS4	-56.4361	32.9536	2.31235e-16	2.88449e-16
NELL2	-2555.63	1056.8	2.35818e-16	2.94007e-16
AKR1A1	-183.461	79.5189	2.35957e-16	2.94021e-16
ERCC3	-79.3604	47.2149	2.38062e-16	2.96484e-16
EPM2AIP1	-398.094	218.915	2.43189e-16	3.02705e-16
TSG101	-281.229	137.873	2.54498e-16	3.16611e-16
ZHX2	-26.4124	43.7299	2.6247e-16	3.26352e-16
SCCPDH	-95.8309	52.3014	2.63999e-16	3.28076e-16
GFRA2	-50.6048	32.6517	2.67062e-16	3.31703e-16
OSTF1	-47.2631	25.9419	2.7781e-16	3.44867e-16
PSMC2	-371.166	173.323	2.78312e-16	3.45304e-16
MRAS	138.339	185.67	2.7872e-16	3.45625e-16
LAPTM4B	-395.502	188.801	2.79675e-16	3.46622e-16
MERTK	16.6997	22.3932	2.84368e-16	3.52249e-16
GLRB	-367.254	148.91	2.90394e-16	3.5952e-16
SDHB	-49.5215	25.2121	2.99081e-16	3.70077e-16
RFC4	-64.4942	45.2456	3.00129e-16	3.71174e-16
SUOX	-35.1853	30.7895	3.12197e-16	3.85892e-16
RHOC	-14.3888	18.1509	3.18625e-16	3.93626e-16
SIX1	-9.51378	6.15752	3.267e-16	4.03385e-16
COPS5	-243.367	104.364	3.27327e-16	4.03943e-16
KHK	-21.4248	17.5187	3.35833e-16	4.14218e-16
MDH1	-3291.18	1185.66	3.40965e-16	4.20323e-16
TGFBI	-25.559	17.1686	3.42225e-16	4.2165e-16
NUP98	-22.621	21.1773	3.46279e-16	4.26417e-16
PPP6C	-129.218	88.2559	3.6121e-16	4.44566e-16
PIP5K1B	-122.133	56.6199	3.62073e-16	4.4539e-16
GTF2E2	-88.8971	49.4523	3.68714e-16	4.53317e-16
CORO2A	-22.3277	16.6674	3.75636e-16	4.61581e-16
CLGN	-109.131	43.4573	3.76339e-16	4.62199e-16
RAD1	-35.1739	26.9339	3.77479e-16	4.63352e-16
CLTA	-284.342	146.504	3.79479e-16	4.65558e-16
FBXW2	-39.8988	28.6119	3.85466e-16	4.72652e-16
BTRC	-40.032	28.4804	3.99327e-16	4.89388e-16
UBE2N	-193.203	83.1575	4.00384e-16	4.90423e-16
DNAJC6	-1042.13	563.273	4.03063e-16	4.93442e-16
MAP2K5	-23.2116	17.9529	4.14185e-16	5.06788e-16
AP1S1	-36.8247	30.0109	4.31058e-16	5.27154e-16
ZNF365	-571.377	256.091	4.39948e-16	5.37741e-16
BTN2A1	-81.5573	41.5572	4.40757e-16	5.38444e-16
PNOC	-45.2565	24.1814	4.46144e-16	5.44735e-16
GNG12	18.4961	22.4731	4.47077e-16	5.45585e-16
CADPS	-127.74	69.6388	4.53352e-16	5.5295e-16
GRIN2A	-582.242	271.771	4.63426e-16	5.64938e-16
PAK1	-592.995	242.232	4.74187e-16	5.77751e-16
ST8SIA1	-36.3329	21.3836	4.8763e-16	5.93816e-16
VRK1	-92.6137	56.345	4.90398e-16	5.96871e-16
BLVRA	-128.444	60.7762	4.90913e-16	5.97182e-16
SYN2	-433.028	185.261	4.99958e-16	6.07864e-16
STAR	-36.8797	18.1048	5.19367e-16	6.31129e-16
IMMT	-271.761	120.771	5.28562e-16	6.41965e-16
SETX	-54.4109	34.9035	5.31193e-16	6.4482e-16
DNTTIP2	-211.181	136.793	5.61753e-16	6.81558e-16
EXT2	-55.2683	41.1981	5.62336e-16	6.81906e-16
INA	-1271.2	490.604	5.64484e-16	6.84151e-16
ENC1	-1083.34	512.234	6.08691e-16	7.37342e-16
NRG1	-17.9979	12.5553	6.0923e-16	7.37607e-16
NDST4	-4.79752	5.0794	6.13861e-16	7.42824e-16
PGD	-14.4937	12.921	6.20204e-16	7.50104e-16
EPHA3	-12.1294	10.3286	6.81785e-16	8.24151e-16
ARHGDIG	-64.4593	32.7408	7.10564e-16	8.58489e-16
CUL2	-54.1832	35.3756	7.21758e-16	8.71153e-16
NUP93	-95.9589	52.2639	7.21802e-16	8.71153e-16
BNIP1	-13.2393	13.765	7.48776e-16	9.03236e-16
ZNF592	-23.0287	31.9054	7.51418e-16	9.05948e-16
SLC8A1	-68.4021	45.7914	7.6807e-16	9.2554e-16
GRSF1	-216.535	133.757	7.8212e-16	9.41978e-16
KIAA0319	-162.872	107.249	8.06656e-16	9.71021e-16
ACTR2	-108.665	63.1114	8.26864e-16	9.94827e-16
PRDX3	-118.042	62.8982	9.16626e-16	1.10225e-15
DDX1	-656.335	284.517	9.32909e-16	1.12124e-15
MAD2L1BP	-87.5467	38.1306	9.58762e-16	1.15171e-15
LDHA	-1733.18	671.845	1.0045e-15	1.20603e-15
NDUFB1	-698.569	307.505	1.04281e-15	1.25138e-15
SNAP91	-1725.18	719.693	1.05176e-15	1.26145e-15
PDK1	-24.5155	16.9235	1.06749e-15	1.27966e-15
PLS1	-45.1802	24.1626	1.07362e-15	1.28633e-15
NDUFS3	-333.306	134.743	1.08933e-15	1.30448e-15
RARB	-13.7688	12.3846	1.10723e-15	1.32522e-15
STK39	-648.133	297.256	1.11985e-15	1.33963e-15
TRAF5	-26.7878	26.658	1.1299e-15	1.35095e-15
CP	-25.5954	16.1251	1.1761e-15	1.40546e-15
ME3	-57.8187	34.9628	1.19071e-15	1.42219e-15
SLC25A4	-217.422	86.2864	1.22032e-15	1.4568e-15
DYNLL1	-2138.25	963.787	1.25698e-15	1.49978e-15
MAN1A2	-118.052	67.2058	1.34234e-15	1.60033e-15
SERPINI1	-2824.53	1117.61	1.34264e-15	1.60033e-15
ARSB	-11.4628	8.91182	1.3576e-15	1.61733e-15
AGTPBP1	-216.912	102.379	1.36614e-15	1.62666e-15
PCMT1	-1005.9	505.651	1.3706e-15	1.63112e-15
PCBD1	-38.0375	23.3796	1.41179e-15	1.67928e-15
NMU	-24.2005	9.86267	1.43035e-15	1.70047e-15
DHCR24	-347.054	137.089	1.49345e-15	1.77458e-15
ZDHHC24	-8.66344	11.8537	1.52103e-15	1.80642e-15
GRHPR	-85.7006	62.0394	1.53752e-15	1.82506e-15
BCAP29	-134.763	78.1327	1.59746e-15	1.89524e-15
ARF5	-78.9955	39.0116	1.61765e-15	1.9182e-15
RPL3L	8.58089	7.90311	1.6384e-15	1.94181e-15
GRIN1	-30.2345	21.8101	1.64335e-15	1.94668e-15
ACVR2A	-78.1137	54.2414	1.66045e-15	1.96592e-15
ATP6V1B2	-606.059	227.055	1.69196e-15	2.0022e-15
FBXO9	-259.083	143.129	1.7232e-15	2.03812e-15
ACTR3	-459.453	249.685	1.74553e-15	2.06346e-15
NQO2	-77.6752	58.7238	1.74741e-15	2.06463e-15
GRIA4	-80.2295	36.1398	1.7983e-15	2.12368e-15
AOX1	-8.94293	8.17863	1.80737e-15	2.13328e-15
SORL1	-816.842	417.588	1.82153e-15	2.14891e-15
MAPK10	-459.39	209.591	1.83382e-15	2.16229e-15
KIFAP3	-295.246	104.828	1.88658e-15	2.22337e-15
INPP5F	-516.011	243.171	1.92679e-15	2.26959e-15
ATP6V1C1	-182.748	88.0134	1.95988e-15	2.30739e-15
GLRX	-267.156	102.764	1.98796e-15	2.33925e-15
ALDH6A1	88.6683	123.579	2.17834e-15	2.56197e-15
GPR176	-52.3534	38.6927	2.2789e-15	2.67887e-15
CRMP1	-218.951	113.474	2.3491e-15	2.75999e-15
CLEC2B	-13.644	10.3468	2.48569e-15	2.91898e-15
BAZ2A	-14.5888	18.7137	2.53596e-15	2.97649e-15
FUS	-35.3004	34.1678	2.56219e-15	3.00574e-15
SUCLA2	-517.717	208.512	2.56479e-15	3.00726e-15
ANXA6	-84.6872	43.0605	2.65331e-15	3.10947e-15
UNC5C	-15.7577	16.0294	2.69402e-15	3.15558e-15
BPGM	-67.8355	37.0071	2.77482e-15	3.24857e-15
NRP1	-10.4353	9.61078	2.99621e-15	3.50598e-15
PTGER2	-5.291	5.04573	3.0663e-15	3.58617e-15
BASP1	-1407.24	855.356	3.14676e-15	3.67841e-15
CHST2	-38.4258	26.4436	3.51914e-15	4.11161e-15
FHL2	-80.8779	43.7712	3.54697e-15	4.14202e-15
NDUFAB1	-860.148	317.602	3.63588e-15	4.2437e-15
RIMS1	-93.5312	53.8108	3.75214e-15	4.37718e-15
RRAGA	-469.724	210.746	3.79944e-15	4.43012e-15
MLF1	-52.1967	37.0239	3.93459e-15	4.58538e-15
SLC6A15	-67.6379	41.1146	4.10402e-15	4.78042e-15
PSIP1	-92.353	66.5405	4.11608e-15	4.79204e-15
TLK1	-60.9298	41.8068	4.12349e-15	4.79824e-15
ABCF3	-31.5925	22.5057	4.1601e-15	4.8384e-15
CCND2	-47.1822	33.9923	4.46428e-15	5.18956e-15
CRH	-44.6852	19.8121	4.51425e-15	5.245e-15
ACADSB	-79.4196	49.6815	4.59455e-15	5.33561e-15
KALRN	-109.404	69.9745	4.81331e-15	5.58683e-15
TNFRSF11B	21.8311	11.1822	4.9642e-15	5.75907e-15
NEK2	-10.8799	9.16081	5.00038e-15	5.79813e-15
UCHL1	-621.003	271.848	5.87991e-15	6.81454e-15
MAT1A	-3.96875	4.68972	5.89617e-15	6.82995e-15
UQCRC1	-494.51	202.152	5.9928e-15	6.9384e-15
BDNF	-36.4155	19.1678	6.06549e-15	7.01904e-15
ZNF7	-19.5017	14.0887	6.533e-15	7.55624e-15
FEN1	-81.045	43.1123	7.12664e-15	8.23873e-15
ITGA1	9.03625	11.5912	7.18555e-15	8.30266e-15
ACTG2	-20.4132	9.12142	7.42164e-15	8.57115e-15
GABRG2	-680.316	272.188	7.98333e-15	9.21523e-15
PCSK1	-262.215	96.6288	8.20804e-15	9.46987e-15
YWHAZ	-554.832	289.423	8.30803e-15	9.58043e-15
AKAP6	-50.2716	30.6876	8.37081e-15	9.64799e-15
[truncated: 236 more rows]

## Sheet: DownDEGs in AD
GeneNames	logFC	AveExpr	P.Value	adj.P.Val
FANCG	-69.5199	59.0766	8.36492e-32	6.87971e-29
MVK	-23.5807	25.5635	1.21065e-31	6.87971e-29
CTDSPL	-34.4976	35.3568	1.38965e-31	6.87971e-29
RPL41	-3214.82	2357.6	2.0746e-31	6.87971e-29
CTBP2	-169.106	141.039	3.16328e-31	8.09799e-29
RBBP6	-112.887	77.6887	3.8556e-31	8.88331e-29
CCNG2	-155.536	107.665	7.59475e-31	9.9682e-29
RPS6KA2	-86.7098	64.264	8.1348e-31	9.9682e-29
KLHL24	-74.2452	67.0411	8.48595e-31	9.9682e-29
UNG	-77.7179	56.6153	8.78115e-31	9.9682e-29
ZBTB40	-44.691	35.7246	8.93179e-31	9.9682e-29
DAAM1	-157.578	125.347	9.42491e-31	9.9682e-29
CREBBP	-110.579	79.7475	1.05831e-30	9.9682e-29
GFPT2	-82.3778	56.1444	1.06021e-30	9.9682e-29
MTA1	-49.9724	41.0156	1.12487e-30	9.9682e-29
KTN1	-463.253	270.367	1.13888e-30	9.9682e-29
BAZ2B	-128.999	122.433	1.13928e-30	9.9682e-29
NDRG1	-452.177	273.25	1.16815e-30	9.9682e-29
LAMP1	-1002.98	691.342	1.2558e-30	9.97712e-29
CIB1	-64.6842	44.5886	1.89554e-30	1.3335e-28
SMAD5	-56.6279	49.9436	2.01123e-30	1.3335e-28
ABCB9	-28.1441	20.7094	2.02675e-30	1.3335e-28
EIF4EBP2	-55.0558	50.0221	2.15277e-30	1.3335e-28
COCH	-69.6813	52.0568	2.19484e-30	1.3335e-28
ANXA5	-118.916	77.0183	2.19616e-30	1.3335e-28
KLHL21	-227.158	147.195	2.26822e-30	1.3335e-28
MYO6	-137.968	90.6715	2.28162e-30	1.3335e-28
DBN1	-89.1693	64.1142	2.31511e-30	1.3335e-28
PRCP	-50.3972	36.1521	2.48344e-30	1.39557e-28
CLU	-1299.44	734.892	2.59489e-30	1.42348e-28
PEX10	-29.7911	23.9726	2.78893e-30	1.49252e-28
RGS3	-36.9928	28.0638	2.85031e-30	1.49252e-28
PSRC1	-242.057	143.432	2.91865e-30	1.49435e-28
SHC1	-84.3911	56.0718	3.02858e-30	1.51692e-28
STAT2	-137.185	81.1706	3.29276e-30	1.58149e-28
COL7A1	-23.8745	22.1823	3.30346e-30	1.58149e-28
MACF1	-192.943	175.022	3.36342e-30	1.58149e-28
MLXIP	-25.5496	22.4713	3.49135e-30	1.60881e-28
AMOTL2	-200.223	112.099	3.693e-30	1.61855e-28
ABLIM1	-279.486	166.515	3.69505e-30	1.61855e-28
GPR137B	-90.8807	59.9124	3.72324e-30	1.61855e-28
HIBCH	-129.009	75.5843	3.95572e-30	1.6434e-28
CPE	-880.057	470.066	3.98624e-30	1.6434e-28
MYLK	-75.879	46.0214	3.99438e-30	1.6434e-28
MTHFR	-27.0774	26.2571	4.57756e-30	1.8503e-28
LAMC1	-58.4959	47.6362	4.9997e-30	1.95535e-28
DAG1	-191.437	117.751	5.00718e-30	1.95535e-28
ADRA2C	-46.1741	30.1699	5.50934e-30	2.11559e-28
MITF	-42.2314	34.4462	5.80482e-30	2.19251e-28
ETS1	-43.6359	37.8845	6.27862e-30	2.31517e-28
TESK1	-248.214	119.68	6.43103e-30	2.31517e-28
LRP6	-63.9869	55.3828	6.68996e-30	2.36679e-28
ADIPOR2	-171.069	114.338	6.77986e-30	2.36679e-28
DBI	-389.803	256.624	6.96428e-30	2.38276e-28
CYP27A1	-44.7485	31.6409	7.03246e-30	2.38276e-28
PEA15	-675.896	407.799	7.23271e-30	2.39232e-28
FARP1	-76.7296	60.5901	7.26834e-30	2.39232e-28
CDC42BPA	-267.037	168.946	7.49156e-30	2.43106e-28
CHSY1	-409.979	250.674	8.25046e-30	2.63803e-28
THBS2	-85.246	47.5404	8.55131e-30	2.66246e-28
CACNA2D2	-78.0741	43.5747	8.79171e-30	2.70081e-28
TNNT2	-41.9389	27.4265	9.10237e-30	2.72362e-28
RAMP1	-67.9358	59.4514	9.3187e-30	2.7526e-28
FURIN	-23.9591	17.9122	1.02878e-29	2.9629e-28
VCL	-103.279	62.8082	1.08651e-29	3.09052e-28
CHD4	-77.0466	60.032	1.18057e-29	3.29284e-28
IL6ST	-144.486	82.792	1.18622e-29	3.29284e-28
ALDH2	-585.418	351.359	1.34187e-29	3.68055e-28
ABCD4	-39.7995	29.4513	1.48018e-29	4.00274e-28
MT3	-591.384	315.912	1.5146e-29	4.00274e-28
CRTAP	-54.0503	42.8692	1.52675e-29	4.00274e-28
LRCH3	-41.651	36.8673	1.52883e-29	4.00274e-28
CBFB	-94.8791	59.4206	1.56151e-29	4.04238e-28
ID2	-429.776	206.954	1.61499e-29	4.13437e-28
VAMP3	-107.015	72.9782	1.72241e-29	4.31351e-28
CEP290	-111.179	80.2405	1.88001e-29	4.65758e-28
PAX2	-15.1789	11.1285	1.94001e-29	4.72702e-28
MAP4K5	-81.8335	53.2374	1.94908e-29	4.72702e-28
ABCD3	-283.236	155.343	1.98782e-29	4.77078e-28
CDKN2C	-39.5808	29.39	2.31867e-29	5.50744e-28
GABRB1	-1065.31	567.833	2.46326e-29	5.79117e-28
HADHB	-325.599	239.487	2.62916e-29	6.02578e-28
POU2F1	-25.7435	24.0563	2.63882e-29	6.02578e-28
SPP1	-264.49	119.663	2.66848e-29	6.02763e-28
RXRA	-89.3663	69.4273	2.79048e-29	6.20317e-28
RGS5	-117.739	63.088	2.80004e-29	6.20317e-28
RBM19	-22.8338	22.18	2.87559e-29	6.29081e-28
HLA-F	-28.8688	26.5291	2.89421e-29	6.29081e-28
ZNF195	-117.173	60.0996	2.93033e-29	6.3098e-28
ING2	-38.7429	24.3619	2.98196e-29	6.36152e-28
CKS2	-70.2745	27.4397	3.23221e-29	6.83212e-28
RHOG	-43.569	30.7478	3.35877e-29	7.0351e-28
INPPL1	-28.133	22.5267	3.61859e-29	7.351e-28
NEBL	-245.861	177.271	3.6792e-29	7.351e-28
TROAP	-14.4618	11.1544	3.70103e-29	7.351e-28
FBXL18	-19.03	17.9414	3.76072e-29	7.40572e-28
ARHGAP1	-138.847	93.2332	3.88434e-29	7.54306e-28
GPC1	-110.651	74.937	3.89594e-29	7.54306e-28
SULT1A1	-117.757	79.2382	4.0221e-29	7.63979e-28
ACAA1	-205.681	126.075	4.04538e-29	7.63979e-28
TCF7	-50.9112	36.3459	4.60891e-29	8.56366e-28
FXR1	-145.691	101.257	4.72434e-29	8.70791e-28
HLA-DMB	-34.7895	28.0247	4.97137e-29	9.06399e-28
DYRK3	-31.24	12.1307	5.52829e-29	9.74211e-28
CD81	-636.231	284.641	5.90721e-29	1.02128e-27
PTAFR	-25.0115	20.8017	5.93972e-29	1.02128e-27
MCM2	-33.0693	17.419	6.17161e-29	1.04554e-27
GCKR	-18.8409	11.7446	6.53714e-29	1.08194e-27
ALCAM	-238.809	143.433	6.5513e-29	1.08194e-27
BCL10	-71.9322	58.5543	6.58874e-29	1.08194e-27
CTNNA1	-101.059	71.3558	6.66818e-29	1.08194e-27
TOPORS	-56.4808	31.1455	7.02845e-29	1.13242e-27
APOA1	-17.5199	12.7034	7.20983e-29	1.14109e-27
ATP6V0A2	-18.6551	21.7223	7.23088e-29	1.14109e-27
PLEKHA6	-214.171	120.107	7.46963e-29	1.17075e-27
QPRT	-32.385	18.4372	7.61593e-29	1.18561e-27
TMEM106C	-45.2012	42.1598	7.68483e-29	1.18831e-27
GALE	-21.3881	19.495	7.82492e-29	1.19395e-27
KIF5A	-1116.84	600.943	7.90941e-29	1.1988e-27
TBX19	-21.8172	14.3189	8.05972e-29	1.1988e-27
WFS1	-83.0714	61.547	8.06487e-29	1.1988e-27
DNAJC3	-43.8817	32.8268	8.15125e-29	1.20388e-27
TGM4	-13.2674	9.04319	8.8303e-29	1.2741e-27
GSTM5	-97.0133	54.2572	1.16326e-28	1.65441e-27
EEF1A1	-1792.23	1173.19	1.37348e-28	1.90632e-27
IFNGR1	-137.392	78.5055	1.5369e-28	2.08296e-27
CYP3A4	-12.3299	11.2974	1.57238e-28	2.11857e-27
CASP8	-32.4543	10.4761	1.62393e-28	2.1753e-27
CPT2	-30.574	18.5532	1.64116e-28	2.18568e-27
SNAPC4	-54.2958	36.8019	1.76886e-28	2.3156e-27
TARBP2	-25.3369	18.3561	1.80473e-28	2.34921e-27
AQP3	-18.1306	13.4496	1.897e-28	2.45544e-27
GATM	-48.35	39.6219	1.99939e-28	2.57352e-27
ELK3	-33.1344	16.7433	2.01915e-28	2.58452e-27
RELN	-305.172	91.5306	2.29204e-28	2.90157e-27
TRAM1	-67.2363	57.5162	2.37735e-28	2.99313e-27
PLXND1	-36.7277	36.4149	2.48976e-28	3.08409e-27
BUB1B	-21.1183	10.3634	2.56752e-28	3.16341e-27
INHBB	-48.2707	27.235	2.70337e-28	3.31306e-27
C15orf39	-21.4345	13.7055	2.73473e-28	3.33377e-27
ARHGAP22	-26.6633	18.7519	2.75408e-28	3.33969e-27
CD5L	-22.8749	8.22887	2.77113e-28	3.34276e-27
TNNT3	-24.4167	11.1064	2.88481e-28	3.44383e-27
RPS6KA1	-18.7048	17.4481	3.15371e-28	3.74543e-27
JUN	-162.035	101.733	3.19595e-28	3.77614e-27
GOLGA2	-48.2343	34.9058	3.31033e-28	3.89132e-27
CROCC	-22.9293	13.5176	3.43217e-28	4.01407e-27
PLOD3	-77.4269	60.8592	3.45844e-28	4.02436e-27
CTRC	-28.8816	15.7377	3.59824e-28	4.166e-27
ADAMDEC1	-16.0828	8.13855	3.62281e-28	4.17347e-27
HSD17B6	-46.9194	24.5701	3.6813e-28	4.21976e-27
ITPKA	-106.387	61.7127	3.76426e-28	4.29349e-27
TGM1	-18.5884	6.67619	4.10974e-28	4.64159e-27
PFKFB3	-2043.55	855.539	4.21511e-28	4.72021e-27
RGS11	-18.545	15.7876	4.22033e-28	4.72021e-27
KIF1A	-333.58	165.704	4.33648e-28	4.82669e-27
GAS6	-106.788	72.8527	4.36661e-28	4.83686e-27
FGA	-24.183	7.58147	4.59101e-28	5.06104e-27
NPY	-84.7731	37.5478	4.61293e-28	5.06104e-27
CD55	-75.9882	27.0995	4.66597e-28	5.09498e-27
AHCYL1	-485.882	304.073	4.73845e-28	5.14971e-27
PLA2G2A	-35.7455	12.0315	4.79128e-28	5.18268e-27
ERBB3	-29.5602	19.9105	4.81605e-28	5.18513e-27
SIT1	-14.803	7.60821	4.85127e-28	5.19876e-27
MGAT1	-55.8534	36.2241	5.10961e-28	5.44882e-27
TCOF1	-17.825	19.8523	5.13192e-28	5.44882e-27
RAP1GAP	-223.658	140.731	5.22056e-28	5.51751e-27
HDAC4	-141.049	86.2765	5.50614e-28	5.79276e-27
CBL	-55.8398	40.2543	5.53955e-28	5.80142e-27
DNASE1L3	-28.4822	8.25283	5.59786e-28	5.83596e-27
MAP7	-228.681	131.981	5.95252e-28	6.17775e-27
PPP2R5A	-43.0138	27.0281	6.29921e-28	6.50824e-27
CRAT	-72.0949	44.5652	6.48571e-28	6.66639e-27
CUBN	-34.2729	9.48688	6.51015e-28	6.66639e-27
C5	-22.6092	15.1385	6.65828e-28	6.78791e-27
RAF1	-79.2627	57.6498	6.96434e-28	7.03765e-27
RCN1	-120.73	77.2196	7.28358e-28	7.3281e-27
EPHB4	-22.8816	17.8592	7.39222e-28	7.40508e-27
MYL3	-19.0136	13.53	7.88353e-28	7.86305e-27
AIM2	-17.0508	9.0064	7.94196e-28	7.88719e-27
STK3	-37.8119	22.8936	7.979e-28	7.88997e-27
RB1	-200.687	113.108	8.19366e-28	7.99923e-27
CPB2	-25.5607	5.69987	8.23201e-28	8.00276e-27
SLC43A1	-26.6247	19.453	8.29818e-28	8.0332e-27
TLE1	-100.372	61.2789	8.37211e-28	8.07085e-27
PRRX1	-40.1182	25.8466	8.64469e-28	8.2989e-27
SERTAD2	-108.039	72.7093	8.80192e-28	8.40533e-27
MSX2	-13.2984	7.33476	8.82851e-28	8.40533e-27
BATF	-32.7108	9.90757	9.07312e-28	8.60266e-27
PGM5	-29.5732	9.19271	9.15614e-28	8.61051e-27
GRK4	-20.5957	15.5578	9.29195e-28	8.70271e-27
REG3A	-18.4178	7.60777	9.50775e-28	8.86877e-27
NPPB	-25.2267	11.541	9.77319e-28	9.06093e-27
DPF2	-129.396	68.1896	9.79242e-28	9.06093e-27
MLANA	-29.6618	6.58946	9.96946e-28	9.18786e-27
OGG1	-19.0284	20.3872	1.01697e-27	9.33505e-27
SEMA6A	-60.2038	37.1585	1.08986e-27	9.925e-27
RNPS1	-282.331	164.116	1.09676e-27	9.94855e-27
VEGFB	-35.5291	18.2638	1.10472e-27	9.98151e-27
RCE1	-16.0361	9.36951	1.11483e-27	1.00335e-26
RPS23	-1289.67	630.48	1.12753e-27	1.01083e-26
FBN2	-22.3624	7.55997	1.16329e-27	1.03483e-26
GSTM2	-86.8753	51.5533	1.29724e-27	1.14515e-26
PNLIPRP1	-11.9414	7.07376	1.33437e-27	1.17006e-26
SIM1	-22.7333	8.15118	1.33561e-27	1.17006e-26
ACTL6A	-23.7122	18.1488	1.37678e-27	1.20156e-26
TATDN2	-74.8656	52.7325	1.44032e-27	1.24756e-26
ACOT11	-16.6985	9.26547	1.48976e-27	1.28075e-26
MRPL23	-34.7763	23.4409	1.4971e-27	1.28227e-26
PHIP	-114.53	77.5325	1.53314e-27	1.30828e-26
NEUROD1	-77.3135	39.033	1.72203e-27	1.45866e-26
DZIP1	-110.923	72.3543	1.74668e-27	1.47412e-26
CEBPZ	-126.269	73.2151	1.77231e-27	1.49029e-26
ADAM10	-182.095	109.69	1.84085e-27	1.54089e-26
GALNT3	-18.9253	13.2815	1.84586e-27	1.54089e-26
PIK3C2A	-42.414	36.5757	1.94138e-27	1.60897e-26
CCNB2	-17.8554	7.59929	1.99755e-27	1.64773e-26
DKK4	-29.6431	6.05049	2.00532e-27	1.64773e-26
APOB	-23.4138	6.53969	2.02094e-27	1.65115e-26
SP4	-87.661	65.2584	2.03209e-27	1.65321e-26
FOSL2	-28.0536	21.8118	2.03781e-27	1.65321e-26
PDAP1	-23.4738	12.7215	2.08782e-27	1.68784e-26
GLDC	-89.4581	47.8756	2.15399e-27	1.73524e-26
SOD3	-30.1778	17.7263	2.18119e-27	1.75104e-26
KIF21B	-61.4771	39.8275	2.24187e-27	1.7935e-26
SPINK1	-19.9428	8.26568	2.25964e-27	1.80146e-26
LMO1	-17.8016	12.6921	2.39433e-27	1.90226e-26
HTN3	-25.3024	5.37171	2.4285e-27	1.92277e-26
APOBEC2	-24.0245	13.2842	2.4382e-27	1.92384e-26
REG1B	-21.1741	7.32212	2.63928e-27	2.06834e-26
CSK	-49.6865	47.273	2.65055e-27	2.07012e-26
CCNA2	-33.006	18.7065	2.67135e-27	2.07932e-26
CILP	-49.7351	16.8015	2.84101e-27	2.19945e-26
GP2	-16.8239	8.00935	2.90207e-27	2.23625e-26
PKP1	-17.0863	6.19654	2.94599e-27	2.25501e-26
MAL	-315.04	187.635	2.95979e-27	2.25807e-26
FMO5	-23.7421	9.99018	3.11927e-27	2.37188e-26
HRK	-35.6424	27.3341	3.2568e-27	2.46831e-26
CENPE	-40.3655	6.74284	3.33934e-27	2.52257e-26
APC	-122.64	66.1907	3.3509e-27	2.52303e-26
SLAMF1	-13.7715	6.83285	3.45644e-27	2.58041e-26
CEP164	-69.0685	60.2463	3.45906e-27	2.58041e-26
PGC	-14.017	7.76293	3.46071e-27	2.58041e-26
RASSF7	-50.5826	35.7479	3.79384e-27	2.81968e-26
BMP1	-13.9884	8.57251	3.87437e-27	2.85176e-26
FGFBP1	-19.861	8.95899	3.88425e-27	2.85176e-26
PRSS22	-23.4309	14.698	3.89246e-27	2.85176e-26
ITIH4	-24.5444	14.2741	3.90314e-27	2.85176e-26
HHEX	-14.609	10.538	3.91127e-27	2.85176e-26
LAD1	-21.1362	9.42276	3.98306e-27	2.89494e-26
CHD1	-97.4735	62.9165	4.21461e-27	3.04403e-26
RPL30	-1445.84	686.211	4.26887e-27	3.06533e-26
IFT88	-64.1792	47.9954	4.2707e-27	3.06533e-26
PLAT	-46.2707	23.4094	4.29948e-27	3.0764e-26
THBS4	-60.1853	35.8325	4.40487e-27	3.14205e-26
IPO13	-77.8536	62.1191	4.44238e-27	3.15902e-26
UBE2L6	-111.174	63.4372	4.63826e-27	3.27808e-26
DPEP1	-13.02	7.35144	4.68585e-27	3.30159e-26
DIO1	-9.46603	6.36524	4.81725e-27	3.37354e-26
APAF1	-12.1944	13.0896	4.8995e-27	3.41501e-26
SI	-34.3653	5.74191	4.92079e-27	3.41501e-26
FCER1A	-40.5954	9.38521	4.92093e-27	3.41501e-26
HP	-30.807	20.7644	4.94151e-27	3.41899e-26
KRT7	-13.4569	9.37548	5.17846e-27	3.55184e-26
BTG1	-99.186	58.4901	5.18595e-27	3.55184e-26
NPR1	-15.5704	9.7858	5.19519e-27	3.55184e-26
COL17A1	-31.3027	5.22369	5.46649e-27	3.72627e-26
NMB	-31.4308	22.8485	5.63613e-27	3.83057e-26
CTTN	-235.335	139.774	5.69349e-27	3.85818e-26
SERPINC1	-9.7581	5.24428	5.71296e-27	3.86001e-26
DHCR7	-53.9644	37.4655	5.76392e-27	3.88306e-26
CYP11A1	-37.4094	8.44733	5.7831e-27	3.88463e-26
FCN1	-20.0437	8.76669	5.95002e-27	3.98258e-26
ESPL1	-15.6361	8.90135	5.96351e-27	3.98258e-26
CD1C	-22.0108	8.71429	6.08803e-27	4.0479e-26
DYNLT1	-158.359	104.074	6.09645e-27	4.0479e-26
SRRM1	-95.0097	80.1802	6.22579e-27	4.1219e-26
GZMK	-14.3071	5.46502	6.4613e-27	4.26557e-26
IFI6	-76.0819	33.5339	6.51976e-27	4.29186e-26
FCN2	-14.4436	8.13986	6.59621e-27	4.32982e-26
CCL20	-39.4696	5.1455	6.79627e-27	4.44847e-26
HTRA1	-378.153	330.402	6.88066e-27	4.49095e-26
IL7R	-15.3068	6.04489	6.90063e-27	4.49126e-26
DIO2	-39.5472	27.9501	7.0081e-27	4.54836e-26
ALDH3B1	-22.1628	11.0621	7.02925e-27	4.54927e-26
ADAM12	-12.5934	9.0848	7.17749e-27	4.6322e-26
ZBTB16	-419.36	205.415	7.71841e-27	4.93978e-26
CA9	-25.1515	14.632	7.79641e-27	4.97588e-26
CD48	-13.9244	8.25055	8.24233e-27	5.24594e-26
PROM1	-22.9688	16.7772	8.69311e-27	5.50245e-26
TPP1	-157.894	103.995	8.79715e-27	5.55305e-26
DNAJB12	-34.935	28.9261	8.82888e-27	5.55785e-26
DDAH1	-484.688	352.804	9.3405e-27	5.8639e-26
FMO1	-23.5047	8.53485	9.47605e-27	5.91675e-26
PPP1R3C	-108.871	55.7184	9.53043e-27	5.93462e-26
FRMPD1	-18.7857	9.55499	1.01423e-26	6.29864e-26
ATXN7	-95.9918	52.9907	1.03039e-26	6.38176e-26
GYPA	-19.5566	5.49459	1.04852e-26	6.47663e-26
PCSK6	-24.3926	14.9772	1.07122e-26	6.59916e-26
PRF1	-19.6304	17.5894	1.08015e-26	6.63645e-26
SLC33A1	-26.0791	22.4813	1.15364e-26	7.05038e-26
FAS	-21.468	15.8815	1.16241e-26	7.08514e-26
RUNX1T1	-161.401	84.7272	1.16946e-26	7.10932e-26
ANXA11	-146.506	99.2981	1.1908e-26	7.1901e-26
FPGS	-26.0579	16.5575	1.19179e-26	7.1901e-26
F2RL1	-10.7821	7.80113	1.19211e-26	7.1901e-26
HMGCS2	-8.55452	6.80936	1.21445e-26	7.3057e-26
CXCL6	-14.9606	6.06273	1.24679e-26	7.48073e-26
RPS15A	-233.247	126.446	1.25874e-26	7.53284e-26
PIAS3	-57.9378	36.3643	1.27313e-26	7.5894e-26
LMO2	-34.6714	33.0321	1.27478e-26	7.5894e-26
ELK4	-30.0845	26.3662	1.28595e-26	7.63616e-26
KLF9	-67.8548	41.5951	1.3122e-26	7.772e-26
CDK9	-20.025	15.7199	1.37159e-26	8.10296e-26
LYN	-25.5813	18.0497	1.38733e-26	8.17497e-26
NFE2L2	-64.0696	50.9305	1.50241e-26	8.80801e-26
P2RY2	-59.3666	8.10895	1.55604e-26	9.0993e-26
HLA-DOB	-13.6264	8.37267	1.56739e-26	9.14245e-26
SCEL	-15.242	5.1229	1.57546e-26	9.16633e-26
VDR	-11.8927	9.13205	1.58426e-26	9.19431e-26
FSCN1	-63.6404	42.7258	1.58947e-26	9.20137e-26
CD3E	-22.4863	6.77818	1.67888e-26	9.69459e-26
CNKSR1	-27.4899	20.1678	1.71195e-26	9.83962e-26
FOXM1	-37.4642	5.90192	1.71681e-26	9.83962e-26
BRD3	-75.2419	67.7854	1.72433e-26	9.85822e-26
IRF2	-27.9233	19.5774	1.74273e-26	9.93875e-26
ISL1	-17.8995	6.55233	1.89133e-26	1.07331e-25
ACTA1	-14.4528	9.13437	1.90108e-26	1.07619e-25
OVOL1	-26.4345	9.16591	1.93962e-26	1.09531e-25
MMP3	-15.7606	7.73326	1.98835e-26	1.12009e-25
NR1I3	-8.50807	5.80534	2.0481e-26	1.15093e-25
IVD	-51.8484	36.6392	2.12713e-26	1.19243e-25
EPB41L2	-116.987	97.6136	2.1456e-26	1.19987e-25
SLC18A2	-18.8968	5.89933	2.17067e-26	1.21095e-25
C2	-11.6716	10.1478	2.23416e-26	1.24336e-25
CDH3	-31.3644	12.4956	2.24335e-26	1.24547e-25
TNNI2	-14.7477	5.36107	2.33621e-26	1.2908e-25
GPSM3	-22.0326	13.1591	2.35828e-26	1.29758e-25
PSD3	-1801.23	853.684	2.35974e-26	1.29758e-25
LOX	-16.136	7.7005	2.37145e-26	1.30091e-25
HFE	-13.1401	10.1802	2.50493e-26	1.36762e-25
GNE	-132.82	71.3408	2.52481e-26	1.37522e-25
AVIL	-24.0736	17.2903	2.56654e-26	1.39465e-25
LAMP3	-17.4258	6.44301	2.57837e-26	1.39778e-25
NEB	-25.0545	13.9073	2.59205e-26	1.4019e-25
LDB1	-48.2721	27.536	2.63044e-26	1.41933e-25
NDST2	-63.8924	42.0299	2.64669e-26	1.42476e-25
YY1	-282.618	172.051	2.66548e-26	1.43153e-25
ANG	-35.3011	12.1455	2.81949e-26	1.51072e-25
CD74	-30.7833	19.7408	2.86232e-26	1.53011e-25
RPS6KA5	-129.09	75.4402	2.95131e-26	1.57403e-25
PHC2	-70.3984	45.7569	2.99705e-26	1.59473e-25
ARHGEF17	-69.3395	47.4919	3.01944e-26	1.60295e-25
CDC25A	-10.6698	6.71878	3.06936e-26	1.6257e-25
PCK2	-34.3648	19.7641	3.12344e-26	1.64677e-25
RTN1	-3988.07	2424.73	3.17075e-26	1.6679e-25
BHMT	-37.6768	10.3638	3.17926e-26	1.66857e-25
SEC24C	-90.4955	65.5813	3.33527e-26	1.74647e-25
NFKBIE	-39.335	21.5767	3.34498e-26	1.74758e-25
PLCD1	-52.9789	44.0139	3.46746e-26	1.80747e-25
RPS25	-1269.31	583.545	3.47909e-26	1.80944e-25
CALD1	-39.4514	40.1721	3.64468e-26	1.8913e-25
PRSS8	-7.81589	5.41358	3.71056e-26	1.92115e-25
LRRC15	-14.4566	8.45899	3.75325e-26	1.9389e-25
ERBB4	-185.003	100.777	3.77223e-26	1.94434e-25
F11	-11.8721	5.89153	3.84009e-26	1.9749e-25
BDKRB2	-21.4197	11.6274	3.85533e-26	1.97832e-25
AQP2	-28.6345	11.2096	4.01499e-26	2.04898e-25
LOXL2	-16.3815	8.69283	4.01513e-26	2.04898e-25
GPR37L1	-28.9118	17.533	4.01971e-26	2.04898e-25
CR1	-17.3403	8.21287	4.18231e-26	2.12716e-25
CSRP3	-17.9952	4.52067	4.19735e-26	2.13011e-25
SLC17A4	-10.1536	7.13952	4.40982e-26	2.23301e-25
AMPD1	-32.5041	7.52925	4.46116e-26	2.25406e-25
MAML1	-105.81	107.555	4.52756e-26	2.2826e-25
SLC26A3	-23.2262	5.57655	4.57299e-26	2.30047e-25
CACNA1H	-14.0606	9.43529	4.60626e-26	2.31216e-25
DNTT	-8.91215	6.89639	4.90336e-26	2.45594e-25
C4BPA	-22.8295	6.42205	4.9743e-26	2.48607e-25
SULT1C2	-13.2209	6.62962	5.03081e-26	2.50887e-25
PTGFR	-20.4825	7.02533	5.09258e-26	2.53419e-25
MGAT2	-21.5108	15.5912	5.19775e-26	2.58053e-25
CAV2	-23.5552	19.1001	5.20811e-26	2.58053e-25
HTN1	-13.4405	6.30491	5.30017e-26	2.62051e-25
NAP1L4	-43.087	32.3794	5.42064e-26	2.67434e-25
PLCG2	-11.3185	10.5922	5.43653e-26	2.67644e-25
PGM1	-355.443	187.687	5.52863e-26	2.71598e-25
SYT17	-398.427	215.135	5.5687e-26	2.72985e-25
CIITA	-24.2959	9.86904	5.62545e-26	2.74754e-25
UGDH	-70.467	42.2052	5.62864e-26	2.74754e-25
FCN3	-44.5559	7.48366	5.68122e-26	2.76734e-25
SART1	-492.182	158.189	6.24237e-26	3.02788e-25
AMHR2	-26.5083	5.39779	6.73061e-26	3.25558e-25
CFTR	-9.47759	4.9271	6.74007e-26	3.25558e-25
STIL	-71.8858	34.6567	6.85364e-26	3.30351e-25
GPX2	-20.6407	10.5182	7.00457e-26	3.36921e-25
ERH	-281.776	163.264	7.26427e-26	3.48685e-25
THUMPD1	-395.235	178.219	7.42386e-26	3.55604e-25
ADAM8	-17.825	11.3512	7.49427e-26	3.58232e-25
FOXA1	-17.9977	5.5736	7.84262e-26	3.73334e-25
TRAF3IP3	-9.58007	7.10518	7.89843e-26	3.75216e-25
CD1B	-12.2161	5.72162	7.93316e-26	3.7609e-25
VAV2	-17.3758	15.4804	8.21932e-26	3.88857e-25
SCARB1	-19.0207	21.0054	8.52089e-26	4.02298e-25
IL7	-13.6101	5.05994	8.7449e-26	4.12029e-25
NMI	-24.4152	14.0315	9.34881e-26	4.37798e-25
COL15A1	-24.0932	8.88835	9.40174e-26	4.39383e-25
SNAPC1	-34.0582	23.6298	9.78643e-26	4.56436e-25
TMCC2	-37.6302	28.9596	9.98179e-26	4.64607e-25
OASL	-17.4939	12.5611	1.02904e-25	4.78005e-25
NPAS2	-40.9663	32.1632	1.03738e-25	4.79946e-25
CASP10	-23.8789	7.80064	1.04113e-25	4.80713e-25
RBMS1	-134.959	71.1189	1.06003e-25	4.88461e-25
TNFAIP3	-22.4191	16.7945	1.06928e-25	4.9174e-25
TSC22D2	-84.7603	49.4029	1.08561e-25	4.98256e-25
ABAT	-1531.24	934.459	1.09495e-25	5.01545e-25
NR1H4	-9.53711	5.78283	1.10539e-25	5.05322e-25
TF	-556.333	243.456	1.11982e-25	5.09921e-25
INS	-9.82828	4.46191	1.11988e-25	5.09921e-25
ENPP1	-11.773	6.6381	1.15374e-25	5.24303e-25
PSAP	-1057.13	572.596	1.16825e-25	5.2985e-25
SPTBN1	-126.864	99.5792	1.20555e-25	5.45696e-25
MEF2D	-84.6822	60.6489	1.21111e-25	5.47139e-25
PRLR	-10.2787	6.5978	1.29504e-25	5.83908e-25
HIF1A	-1290.89	759.171	1.30382e-25	5.86719e-25
LCK	-17.4475	7.70406	1.39164e-25	6.25016e-25
SGCB	-91.2556	65.2798	1.41378e-25	6.33703e-25
TIAL1	-89.2511	69.2247	1.41648e-25	6.33703e-25
HDAC2	-115.574	74.3886	1.42046e-25	6.3425e-25
ANXA4	-66.3967	35.6317	1.45349e-25	6.47745e-25
LSP1	-12.1385	7.55491	1.48631e-25	6.61094e-25
REEP2	-99.1178	52.0405	1.49651e-25	6.64348e-25
RPS29	-1132.07	600.469	1.50846e-25	6.68365e-25
TIMP4	-36.0769	10.1183	1.51941e-25	6.71923e-25
DIAPH1	-39.1819	29.8572	1.55993e-25	6.8852e-25
CPS1	-28.886	17.606	1.64543e-25	7.23488e-25
PLK4	-10.2983	5.7065	1.69982e-25	7.4598e-25
PTGER4	-20.3274	7.36247	1.71305e-25	7.50355e-25
CTSB	-421.178	265.476	1.72391e-25	7.53681e-25
CDA	-25.393	5.84698	1.74477e-25	7.61355e-25
RORC	-10.4554	7.27162	1.78098e-25	7.75685e-25
CD84	-11.4468	9.05038	1.81919e-25	7.90834e-25
TFAP2B	-12.0149	6.53288	1.84337e-25	7.99836e-25
CIB2	-20.152	14.9324	1.85068e-25	8.01496e-25
SPRY2	-256.55	132.896	1.85564e-25	8.0214e-25
PSMB9	-26.9706	18.8046	1.86156e-25	8.0319e-25
EPHA2	-26.5185	10.659	1.87236e-25	8.06339e-25
ARNT2	-732.129	417.848	1.91299e-25	8.22301e-25
GYPC	-18.8233	8.07874	1.91863e-25	8.23189e-25
PYGL	-24.0058	16.9501	1.99109e-25	8.52689e-25
PAFAH2	-7.63583	8.4347	2.04307e-25	8.73328e-25
MYL5	-30.6831	12.868	2.07838e-25	8.86775e-25
CTSS	-15.9559	13.1222	2.16652e-25	9.22673e-25
RLBP1	-20.5849	13.0051	2.24863e-25	9.55874e-25
PLA2G1B	-14.7955	6.62972	2.35415e-25	9.98888e-25
ROM1	-21.3306	14.8737	2.48794e-25	1.05372e-24
MARCKS	-218.966	94.8723	2.69512e-25	1.13731e-24
SDS	-14.3143	9.74738	2.69519e-25	1.13731e-24
AGTR1	-18.7956	8.94741	2.70636e-25	1.13993e-24
GP9	-13.024	6.4458	2.82469e-25	1.18544e-24
IDH1	-73.6373	51.8031	2.83774e-25	1.18876e-24
GBF1	-41.2354	20.6975	2.92267e-25	1.22211e-24
WNT4	-10.0647	6.40648	2.93766e-25	1.22615e-24
PDE6A	-7.55998	5.57666	2.95832e-25	1.23254e-24
CDYL	-50.097	29.0965	2.97663e-25	1.23793e-24
CD59	-170.692	100.499	3.09628e-25	1.28537e-24
VIP	-85.1903	31.681	3.26613e-25	1.35272e-24
FBN1	-46.463	25.8037	3.27025e-25	1.35272e-24
TLL1	-9.56613	6.50948	3.41744e-25	1.40972e-24
DACH1	-32.5365	22.593	3.42028e-25	1.40972e-24
GSTM1	-39.9328	29.7142	3.43943e-25	1.41508e-24
ASPH	-61.6111	49.3894	3.46895e-25	1.42343e-24
CBR4	-61.1929	42.2665	3.47208e-25	1.42343e-24
LAPTM5	-38.2763	26.8934	3.53146e-25	1.4452e-24
RUNX3	-13.9192	9.30105	3.60256e-25	1.46908e-24
GSTP1	-70.8426	42.8173	3.62105e-25	1.47401e-24
ATP2A1	-11.3165	6.50808	3.65795e-25	1.4864e-24
HTR2B	-9.29596	5.33064	3.72555e-25	1.51121e-24
CPA2	-13.8121	10.2186	3.79123e-25	1.5335e-24
PXN	-14.8051	13.2241	3.79758e-25	1.5335e-24
ACOX2	-23.4319	11.414	3.80047e-25	1.5335e-24
CYB5R1	-28.3672	22.6354	3.94187e-25	1.58777e-24
SPRR1B	-18.7896	7.59345	3.94993e-25	1.58824e-24
MMP14	-15.7146	13.341	4.12228e-25	1.65178e-24
RAMP3	-22.4783	12.1233	4.27807e-25	1.71123e-24
ZNF638	-206.606	131.694	4.29418e-25	1.71469e-24
MMP2	-23.9775	10.4802	4.34661e-25	1.73263e-24
MTTP	-54.2626	10.0139	4.37312e-25	1.74019e-24
SQSTM1	-76.4463	53.7288	4.40165e-25	1.74852e-24
YIF1A	-70.1291	43.3216	4.45284e-25	1.76581e-24
UMOD	-11.3545	6.34578	4.50866e-25	1.78487e-24
TMED10	-236.954	129.669	4.57084e-25	1.80638e-24
VASH1	-12.553	14.6498	4.87049e-25	1.92151e-24
KIAA0040	-16.8123	9.97928	4.93423e-25	1.94275e-24
LRP2	-40.4499	27.5865	4.9412e-25	1.94275e-24
CD28	-9.8907	6.11172	5.0534e-25	1.98348e-24
LRP8	-134.507	71.0324	5.10772e-25	2.00139e-24
RPL35	-449.043	225.255	5.12452e-25	2.00456e-24
KCNJ8	-42.4787	21.7515	5.26487e-25	2.05598e-24
CLSTN3	-22.0984	18.4635	5.27657e-25	2.05706e-24
VPS13B	-56.9135	39.6107	5.37135e-25	2.09047e-24
CFL1	-895.921	661.924	5.48862e-25	2.13251e-24
ABHD2	-75.8621	47.8481	5.68308e-25	2.20434e-24
TRH	-12.4704	6.68213	5.72268e-25	2.21598e-24
HSPA6	-16.884	11.4144	6.13357e-25	2.3711e-24
CD6	-10.6213	8.07079	6.38247e-25	2.46318e-24
RBP1	-15.1724	13.7384	6.45404e-25	2.48664e-24
SLC17A1	-9.28546	4.7761	6.49273e-25	2.49737e-24
GLB1L	-28.2672	12.674	6.70397e-25	2.57432e-24
HTR6	-21.0534	10.3148	6.74994e-25	2.58766e-24
CNGA1	-20.2695	10.4138	6.80026e-25	2.60262e-24
PIK3R3	-97.2343	50.607	7.0807e-25	2.70546e-24
PTGS1	-17.4167	11.1794	7.77765e-25	2.96684e-24
IGF2BP3	-15.8317	8.29609	8.07939e-25	3.07685e-24
S100A7	-12.1824	5.26777	8.20251e-25	3.11858e-24
TRIP13	-58.5866	21.8428	8.40847e-25	3.19162e-24
MMP15	-12.9246	7.47935	8.45468e-25	3.20388e-24
CACNB2	-35.0394	39.1	8.79902e-25	3.32889e-24
TAOK2	-16.6063	13.5448	8.82867e-25	3.33463e-24
AKR1C1	-113.44	48.3874	8.93027e-25	3.36749e-24
NAT2	-18.8346	5.44616	9.54168e-25	3.59216e-24
HAL	-11.0674	6.31848	9.63576e-25	3.62166e-24
GPA33	-32.3619	10.1565	9.71321e-25	3.64483e-24
TP53I11	-15.2316	12.4797	9.73565e-25	3.64731e-24
ARHGDIB	-21.066	17.9754	9.86813e-25	3.69094e-24
ITGB3BP	-61.1379	47.2567	1.00821e-24	3.76486e-24
FXYD2	-28.8604	13.7346	1.02753e-24	3.83078e-24
TTK	-39.3322	7.84276	1.05702e-24	3.93438e-24
HMGCL	-108.759	56.9219	1.07136e-24	3.98133e-24
NR0B2	-19.8704	6.44201	1.08281e-24	4.01739e-24
MXD1	-45.5475	38.6128	1.11182e-24	4.11838e-24
WDR76	-12.7815	10.7504	1.14238e-24	4.22477e-24
TYR	-9.03657	7.8456	1.17987e-24	4.35644e-24
POSTN	-11.6536	7.39607	1.20519e-24	4.44281e-24
HRG	-14.3356	8.18303	1.21072e-24	4.45606e-24
CXCL12	-25.4551	16.9043	1.22057e-24	4.48517e-24
LY86	-25.9657	18.8088	1.22863e-24	4.5076e-24
CD3G	-36.548	8.32478	1.23243e-24	4.51433e-24
IGF2R	-51.2491	28.7282	1.25469e-24	4.58858e-24
ETV5	-60.2394	38.2007	1.36213e-24	4.95791e-24
CD2	-8.39922	6.66296	1.44083e-24	5.23609e-24
PRKAB2	-123.403	64.0859	1.47509e-24	5.35213e-24
CA3	-10.5465	8.44736	1.61853e-24	5.86335e-24
SFPQ	-297.162	176.7	1.63177e-24	5.90206e-24
ABCA4	-7.5311	5.90458	1.70067e-24	6.14162e-24
SEC24D	-17.8779	13.9843	1.71837e-24	6.1958e-24
GOLGA4	-95.6567	53.7314	1.76036e-24	6.31756e-24
EXTL1	-35.9284	32.9092	1.78536e-24	6.39733e-24
FAAH	-26.4866	21.4531	1.84233e-24	6.59119e-24
MON1B	-125.493	70.0315	1.93838e-24	6.91336e-24
PKD2	-67.9239	40.2006	2.06658e-24	7.35919e-24
CEP135	-16.2218	12.1411	2.17921e-24	7.7483e-24
TDG	-311.396	183.943	2.2092e-24	7.84281e-24
RPLP0	-658.109	325.282	2.23848e-24	7.93455e-24
DBH	-11.2066	5.7049	2.26096e-24	7.98966e-24
GUCY2C	-8.74937	4.96476	2.34846e-24	8.28614e-24
ARL4A	-140.608	79.5424	2.42719e-24	8.53779e-24
RASSF1	-29.0475	16.2559	2.44787e-24	8.59738e-24
MTSS1	-97.3794	68.6427	2.46008e-24	8.62712e-24
PRPF4B	-120.718	72.6194	2.48507e-24	8.70151e-24
PPM1G	-42.667	25.7144	2.60855e-24	9.12003e-24
CKMT2	-43.7265	27.1723	2.66526e-24	9.30418e-24
ESRRA	-29.8014	26.6019	2.68565e-24	9.36119e-24
BCL2L11	-19.9575	16.0046	2.81809e-24	9.80798e-24
C9	-30.5273	5.38086	2.86835e-24	9.96785e-24
CSNK1A1	-104.006	75.7397	2.8929e-24	1.0038e-23
ITGAM	-39.0663	18.0685	2.93095e-24	1.01548e-23
PNLIP	-8.71935	4.35261	2.96899e-24	1.02711e-23
MYCBP2	-1633.91	851.537	2.97594e-24	1.02797e-23
MAP3K8	-19.3878	14.517	3.07477e-24	1.05893e-23
CYP17A1	-6.90906	5.77279	3.08818e-24	1.06194e-23
ITIH3	-10.8397	7.42704	3.09271e-24	1.06194e-23
PTPRC	-10.3237	9.39292	3.18985e-24	1.09366e-23
EMILIN1	-16.3644	6.69372	3.23049e-24	1.10595e-23
KCNMB1	-13.5175	9.7092	3.39942e-24	1.16153e-23
ART1	-12.1887	8.60939	3.40291e-24	1.16153e-23
CLCA2	-8.07116	5.1406	3.44402e-24	1.17382e-23
CCL21	-11.6712	8.24311	3.45896e-24	1.17717e-23
GPT	-21.1173	16.8517	3.6443e-24	1.23842e-23
MDM2	-25.7071	17.6567	3.69407e-24	1.25348e-23
TRIM24	-68.6378	49.4771	3.75451e-24	1.27212e-23
ILK	-69.0404	41.9908	3.86008e-24	1.30596e-23
IDE	-54.951	35.5087	3.94889e-24	1.33405e-23
DST	-238.652	149.243	3.98626e-24	1.3447e-23
DYNC1LI2	-591.794	435.727	4.07729e-24	1.3734e-23
STAC	-27.9263	15.3766	4.21391e-24	1.41528e-23
EPHX1	-26.2755	16.607	4.69772e-24	1.57548e-23
ADH1C	-19.198	7.09667	4.93835e-24	1.65137e-23
HSPG2	-23.8967	8.87447	5.13123e-24	1.71338e-23
ZNF148	-100.673	77.0918	5.17882e-24	1.72677e-23
INPP5E	-117.696	80.0649	5.21378e-24	1.73592e-23
NPFF	-11.7081	9.39469	5.27617e-24	1.75415e-23
TNXB	-11.8837	7.85674	5.35151e-24	1.77664e-23
ESR1	-11.737	7.86028	5.65452e-24	1.87453e-23
SLC26A1	-14.6551	8.19782	5.7444e-24	1.90159e-23
MLLT3	-68.6927	54.7754	5.81866e-24	1.92341e-23
UMPS	-17.1594	17.4184	5.95254e-24	1.96485e-23
ZYX	-42.3653	23.6914	6.10991e-24	2.01391e-23
MFAP2	-16.4402	8.01567	6.29985e-24	2.07355e-23
COX6A2	-16.2219	12.0964	6.37467e-24	2.09516e-23
HABP2	-15.7774	11.8975	6.72664e-24	2.20458e-23
INSL4	-9.813	6.07885	6.81222e-24	2.22945e-23
SF3B2	-85.8731	67.0754	6.90629e-24	2.25704e-23
CSTA	-18.3478	8.14349	6.95656e-24	2.27024e-23
DECR1	-109.674	66.1296	6.98588e-24	2.27659e-23
ABCA3	-156.717	98.9001	7.08336e-24	2.30509e-23
WDR77	-45.8703	26.7331	7.14988e-24	2.32346e-23
ACVR1B	-119.254	80.4762	7.17695e-24	2.32897e-23
VNN1	-18.5991	6.82627	7.27689e-24	2.35808e-23
TCF21	-9.88775	5.30529	7.2898e-24	2.35895e-23
ALDOB	-13.3893	8.51825	7.38879e-24	2.38763e-23
PTPN22	-6.24928	4.61662	8.73108e-24	2.81348e-23
CYP26A1	-22.1616	10.021	9.34478e-24	3.00284e-23
DNPEP	-25.1852	21.5121	9.63368e-24	3.08618e-23
MTMR11	-25.316	21.479	9.64431e-24	3.08618e-23
STOML1	-199.564	116.888	9.83392e-24	3.14249e-23
PRM1	-9.40745	5.28573	1.01641e-23	3.2435e-23
CD63	-351.341	218.654	1.02465e-23	3.26527e-23
PTPN21	-13.3328	11.874	1.0341e-23	3.29084e-23
PBX3	-53.386	28.9738	1.10459e-23	3.51032e-23
TCN1	-10.6244	4.95509	1.12936e-23	3.58408e-23
PDE5A	-11.6248	8.85151	1.14348e-23	3.6239e-23
GPX3	-228.927	72.0526	1.19623e-23	3.78588e-23
KIT	-133.114	55.5661	1.202e-23	3.79892e-23
PRKAR2A	-142.863	107.921	1.2046e-23	3.80191e-23
GRK5	-35.6984	27.024	1.20697e-23	3.80418e-23
PTP4A3	-19.0517	16.1318	1.23539e-23	3.88843e-23
DAP	-23.4604	15.9217	1.24255e-23	3.90566e-23
FABP7	-183.902	76.6246	1.2602e-23	3.95574e-23
RAD21	-311.968	155.175	1.32465e-23	4.15089e-23
ACRV1	-12.9775	13.0966	1.32598e-23	4.15089e-23
RPN1	-38.5327	30.5892	1.37776e-23	4.30714e-23
CCND3	-73.6301	50.4141	1.38322e-23	4.31836e-23
FZD6	-30.2537	14.3806	1.41306e-23	4.40553e-23
MYOM2	-199.77	101.077	1.45655e-23	4.535e-23
LY6H	-125.385	48.2941	1.47714e-23	4.59289e-23
CYP2U1	-40.4157	30.2035	1.50998e-23	4.68868e-23
CD86	-10.6928	8.22415	1.51404e-23	4.69496e-23
FBLN2	-14.8354	6.89038	1.53076e-23	4.74042e-23
RPL9	-2156.38	1039.92	1.53375e-23	4.74331e-23
SF3B3	-68.5071	48.1502	1.54943e-23	4.78536e-23
POLA2	-14.5911	12.1346	1.57683e-23	4.86349e-23
KCNH2	-45.0769	45.4224	1.58842e-23	4.89267e-23
DUSP2	-47.7871	27.6184	1.61508e-23	4.96815e-23
SLC5A12	-9.13466	5.76862	1.6336e-23	5.01841e-23
TNKS	-203.023	97.7483	1.67672e-23	5.14401e-23
DRAP1	-42.0591	21.2201	1.80404e-23	5.52728e-23
HPGD	-7.26865	6.7408	1.84876e-23	5.65677e-23
ELF3	-11.3969	8.1267	1.89045e-23	5.77667e-23
EXT1	-52.2201	32.7095	1.89348e-23	5.77824e-23
PLK3	-13.8146	13.4861	1.93294e-23	5.89086e-23
MYF6	-15.6905	9.36102	1.96552e-23	5.98224e-23
JTB	-955.437	407.654	2.02076e-23	6.14227e-23
MYB	-11.1454	6.7425	2.10893e-23	6.40182e-23
RHOH	-17.4659	5.86548	2.11717e-23	6.41837e-23
IL1RAP	-15.6929	10.2998	2.14953e-23	6.50791e-23
DEK	-320.554	175.268	2.1596e-23	6.52982e-23
ABCB4	-8.45151	5.74915	2.25032e-23	6.79519e-23
IPO8	-156.022	88.622	2.32563e-23	7.01341e-23
GHR	-42.7638	23.9965	2.355e-23	7.09271e-23
DNAJC4	-20.925	17.3665	2.40554e-23	7.23546e-23
STT3A	-15.7387	14.466	2.42359e-23	7.28025e-23
LMO3	-569.309	356.414	2.46865e-23	7.40596e-23
PTPRG	-20.2457	16.3611	2.48254e-23	7.43795e-23
RWDD3	-115.547	48.8185	2.52961e-23	7.56912e-23
ATF6	-73.0172	37.1905	2.67521e-23	7.99439e-23
RAP1B	-556.95	239.777	2.69224e-23	8.03487e-23
SLC39A7	-29.8773	19.4296	2.77356e-23	8.26687e-23
DBF4	-45.7767	23.0297	2.89709e-23	8.61277e-23
BRD8	-236.309	139.002	2.96948e-23	8.8166e-23
MRPL49	-266.87	147.52	2.98549e-23	8.84437e-23
SCP2	-200.52	130.751	2.98651e-23	8.84437e-23
GFRA1	-24.6908	18.5031	3.10205e-23	9.17474e-23
GCG	-5.17594	3.8094	3.12354e-23	9.22647e-23
ST18	-29.4429	18.8339	3.15211e-23	9.29892e-23
SLITRK3	-87.483	42.1983	3.17066e-23	9.3417e-23
MC1R	-18.6269	15.2033	3.20877e-23	9.42989e-23
SRF	-24.1616	21.7797	3.20878e-23	9.42989e-23
PLSCR1	-38.8239	18.1649	3.21527e-23	9.43692e-23
PURA	-357.888	196.843	3.2454e-23	9.50115e-23
SOX11	-14.8295	13.2442	3.33203e-23	9.74238e-23
PPOX	-28.5744	17.1511	3.35625e-23	9.80076e-23
CTSK	-42.905	25.8388	3.38604e-23	9.87525e-23
NUCB2	-54.5253	41.9257	3.40345e-23	9.91346e-23
RASGRP3	-22.4441	14.0899	3.43748e-23	9.99995e-23
ENPEP	-10.0314	6.39343	3.44464e-23	1.00081e-22
PTPRCAP	-28.4371	8.31251	3.77985e-23	1.09682e-22
NRL	-23.1528	8.68709	3.9067e-23	1.13221e-22
CPA3	-14.3583	5.29111	3.92016e-23	1.13468e-22
GSTM3	-217.671	118.001	3.95833e-23	1.14429e-22
SFTPC	-11.948	10.4252	3.97767e-23	1.14844e-22
ATP1B1	-3811.87	2125.22	3.98421e-23	1.14889e-22
DFFA	-53.6094	46.1772	4.14914e-23	1.19495e-22
TPR	-67.0294	45.2673	4.3758e-23	1.25866e-22
HOXD9	-14.2227	7.35784	4.39454e-23	1.26247e-22
PPP1CC	-680.792	361.47	4.40421e-23	1.26367e-22
HLA-DOA	-13.434	9.35578	4.43504e-23	1.27094e-22
ROR1	-11.9754	10.2789	4.53848e-23	1.29896e-22
EDEM1	-77.9003	36.5307	4.54936e-23	1.30046e-22
CGA	-5.93093	5.06127	4.75785e-23	1.35838e-22
SYNPO	-31.722	29.4769	4.81357e-23	1.37258e-22
MTHFD2	-32.3572	19.2472	4.88626e-23	1.39159e-22
WIPI2	-205.271	122.068	5.05887e-23	1.43897e-22
NR3C2	-335.482	176.261	5.10397e-23	1.44926e-22
SIX2	-21.3352	10.7679	5.10762e-23	1.44926e-22
PIP	-21.5825	11.3984	5.17917e-23	1.46775e-22
GCHFR	-26.4434	15.7635	5.18777e-23	1.46838e-22
PNN	-177.837	99.8836	5.23973e-23	1.48127e-22
ABCC4	-8.40719	9.31946	5.27879e-23	1.49048e-22
GABRA2	-154.71	84.0634	5.29702e-23	1.4938e-22
GNAO1	-288.558	192.656	5.30733e-23	1.49488e-22
OR2H1	-5.8577	6.31456	5.42303e-23	1.5256e-22
CNOT8	-55.0575	36.5747	5.5274e-23	1.55307e-22
ZFYVE9	-39.1977	30.2243	5.58409e-23	1.56708e-22
EGF	-18.3704	13.5538	5.62829e-23	1.57756e-22
CKAP4	-128.314	79.986	5.89474e-23	1.65024e-22
NUFIP1	-47.0739	31.8837	5.92811e-23	1.65757e-22
MASP1	-6.51861	9.74319	6.06821e-23	1.69469e-22
STK17A	-27.2043	19.3848	6.07943e-23	1.69576e-22
SAR1A	-183.492	101.904	6.31377e-23	1.759e-22
SSB	-223.14	122.889	6.45428e-23	1.79597e-22
SOCS2	-25.7724	22.2306	6.49587e-23	1.80537e-22
TFAP4	-21.6975	13.2966	6.57011e-23	1.8238e-22
ABCC9	-20.4123	9.01675	6.61895e-23	1.83515e-22
INPP4B	-15.4814	12.5024	6.63959e-23	1.83865e-22
KATNB1	-225.73	98.9482	6.74256e-23	1.86493e-22
SLC31A2	-68.2202	45.4552	6.99123e-23	1.93139e-22
LRRTM2	-829.439	334.721	7.06742e-23	1.9501e-22
SLC25A24	-26.7949	20.5333	7.53212e-23	2.07088e-22
BAP1	-45.5678	32.8086	7.57421e-23	2.07997e-22
VIL1	-11.2937	9.1817	7.85127e-23	2.15349e-22
TMED2	-135.581	68.9926	7.91105e-23	2.16731e-22
FEZ1	-479.98	254.211	7.97869e-23	2.18324e-22
PDGFRA	-30.4385	35.4031	8.29809e-23	2.26795e-22
ATP4B	-5.87134	5.39062	8.48712e-23	2.31686e-22
CD38	-30.4477	10.1922	8.51777e-23	2.32248e-22
WNT10B	-42.469	29.0368	8.55141e-23	2.32889e-22
PRSS23	-21.9305	18.6997	8.5727e-23	2.33194e-22
OTUD4	-47.6232	41.1302	8.63969e-23	2.34739e-22
RAPGEF2	-558.981	266.531	8.66424e-23	2.35129e-22
NPY1R	-96.9956	51.3944	8.73223e-23	2.36695e-22
HSPD1	-410.611	208.305	8.74765e-23	2.36758e-22
GCH1	-48.4505	28.9869	8.75512e-23	2.36758e-22
SDC1	-13.747	10.5327	8.7896e-23	2.37412e-22
ACSL1	-114.215	60.0802	8.9912e-23	2.42573e-22
HMGA2	-8.67381	6.50428	9.11929e-23	2.45741e-22
SCGB2A1	-5.14005	3.46076	9.25225e-23	2.49033e-22
RPS24	-244.439	149.258	9.41936e-23	2.53235e-22
KIF5C	-1167.95	682.846	9.58571e-23	2.57406e-22
BCL9	-48.3809	29.7829	9.65722e-23	2.59025e-22
AKAP7	-96.7716	55.3311	1.0032e-22	2.68765e-22
AMBP	-7.62424	6.6782	1.04368e-22	2.7896e-22
SOS1	-53.1514	44.1818	1.04718e-22	2.79571e-22
PPP1R12B	-31.2443	25.8826	1.10057e-22	2.92808e-22
SLC22A4	-22.07	11.6831	1.13714e-22	3.02189e-22
PDLIM5	-32.2777	28.5409	1.15316e-22	3.06093e-22
RAB21	-65.4041	45.4478	1.16013e-22	3.07587e-22
ORM1	-10.1895	4.54042	1.16597e-22	3.08702e-22
DKK3	-1064.11	684.276	1.16701e-22	3.08702e-22
F5	-23.9268	13.4984	1.17101e-22	3.09406e-22
ALOX5	-14.7265	12.0272	1.18087e-22	3.11652e-22
CAMLG	-848.547	369.331	1.18671e-22	3.12836e-22
SERPINA6	-10.3751	6.08238	1.19532e-22	3.14669e-22
PHKB	-89.9892	53.3662	1.1964e-22	3.14669e-22
LARS2	-117	70.7536	1.21177e-22	3.18348e-22
ZNF593	-42.1792	19.4156	1.22201e-22	3.20674e-22
MAN2C1	-16.2155	17.9017	1.23728e-22	3.2431e-22
TBC1D5	-117.17	73.2066	1.23889e-22	3.24365e-22
PDE2A	-188.817	102.134	1.27014e-22	3.32167e-22
ADAR	-814.826	458.773	1.28246e-22	3.35009e-22
SLC2A5	-18.5209	15.6078	1.3105e-22	3.41946e-22
CPOX	-204.928	72.1355	1.33188e-22	3.47133e-22
SF3B1	-372.658	217.12	1.33432e-22	3.47375e-22
MOG	-34.8801	22.668	1.34382e-22	3.49453e-22
RECK	-56.69	31.0169	1.352e-22	3.51185e-22
GAS2	-45.4082	25.1125	1.36154e-22	3.53264e-22
MTIF2	-332.843	140.431	1.36865e-22	3.5471e-22
RIN1	-22.6453	30.8476	1.47802e-22	3.82625e-22
SGCE	-134.554	68.1884	1.48377e-22	3.83683e-22
NFIL3	-184.417	72.7654	1.50273e-22	3.88149e-22
GAS8	-64.301	39.8739	1.5088e-22	3.89281e-22
KCNS3	-84.5207	29.7744	1.51743e-22	3.91069e-22
KL	-14.5446	10.5259	1.60762e-22	4.1385e-22
C9orf16	-70.339	36.8796	1.64724e-22	4.23575e-22
SLC7A6	-43.0289	35.5732	1.73577e-22	4.45843e-22
NBN	-114.259	62.3212	1.76642e-22	4.53212e-22
CALCRL	-17.8322	8.68506	1.84857e-22	4.73464e-22
MAP3K4	-222.861	154.286	1.84947e-22	4.73464e-22
GPR162	-39.1366	35.5899	1.85459e-22	4.74249e-22
DKK1	-53.6817	25.1572	1.88015e-22	4.80251e-22
MRPL19	-66.8583	33.5716	1.89524e-22	4.8357e-22
WNK1	-46.5856	51.2502	1.91204e-22	4.87316e-22
MEIS1	-17.1701	11.4322	1.9264e-22	4.89893e-22
RNF6	-210.98	91.1621	1.97121e-22	5.00734e-22
CPNE3	-47.777	46.204	1.98094e-22	5.02654e-22
GNL3L	-17.5	11.1052	1.99106e-22	5.04407e-22
SRPK1	-142.752	87.9552	1.99223e-22	5.04407e-22
THBS1	-12.7035	6.9884	2.09725e-22	5.30413e-22
KEL	-10.6999	6.31376	2.10415e-22	5.31575e-22
PSMA4	-631.664	270.328	2.13645e-22	5.39143e-22
SKP2	-45.1508	35.2478	2.1792e-22	5.49329e-22
MPG	-29.4642	23.6799	2.189e-22	5.51198e-22
LMAN2	-14.6625	14.7352	2.22573e-22	5.59833e-22
SLC11A1	-18.0735	11.4781	2.24343e-22	5.6367e-22
TRPM3	-41.6363	27.137	2.26356e-22	5.68109e-22
RER1	-161.064	96.5233	2.26965e-22	5.69019e-22
IFI27	-25.666	22.9702	2.31406e-22	5.7952e-22
CLK4	-165.386	103.626	2.32186e-22	5.80843e-22
DPYSL2	-2911.67	1882.91	2.41158e-22	6.02634e-22
HSF1	-20.283	11.8619	2.50045e-22	6.24163e-22
DCK	-252.834	115.099	2.5762e-22	6.42377e-22
MVP	-23.0801	14.4099	2.59997e-22	6.47604e-22
SATB1	-434.124	246.711	2.64307e-22	6.57629e-22
SNX19	-48.3749	33.7893	2.64867e-22	6.5831e-22
EHHADH	-29.8332	16.6593	2.65642e-22	6.59525e-22
MAP2K2	-52.499	32.841	2.70448e-22	6.70735e-22
ATXN2	-129.577	69.6814	2.71541e-22	6.72721e-22
SLC12A2	-110.626	82.9902	2.72369e-22	6.74047e-22
TEK	-24.2288	17.1948	2.79664e-22	6.91359e-22
LITAF	-37.253	27.7026	2.80342e-22	6.92094e-22
GADD45A	-98.7472	49.5925	2.80562e-22	6.92094e-22
TRPV5	-27.1923	10.6508	2.82725e-22	6.96683e-22
KIAA0586	-22.1499	20.7078	2.83288e-22	6.97325e-22
PPP1CB	-517.012	232.489	2.89579e-22	7.12048e-22
PDZK1	-36.6867	9.57223	2.96442e-22	7.28148e-22
CTNNAL1	-91.0094	65.6649	2.99389e-22	7.34603e-22
ANK1	-39.6863	19.7936	3.04781e-22	7.47039e-22
PHF14	-112.308	55.2431	3.12926e-22	7.66186e-22
DUSP11	-112.768	58.3917	3.15522e-22	7.71723e-22
GRB14	-171.156	97.892	3.19239e-22	7.79987e-22
UVRAG	-63.12	36.4313	3.20573e-22	7.82414e-22
HEXA	-28.4944	26.8027	3.2622e-22	7.95355e-22
WDR1	-58.3539	45.9618	3.3271e-22	8.099e-22
EGR3	-408.391	170.93	3.32889e-22	8.099e-22
RPL11	-142.553	78.0624	3.36083e-22	8.16809e-22
RPL8	-508.812	243.031	3.40761e-22	8.2708e-22
MCF2L	-77.9395	50.7553	3.41027e-22	8.2708e-22
EZH2	-15.8803	13.9498	3.44708e-22	8.35129e-22
ARL2BP	-66.4236	42.7801	3.54045e-22	8.56848e-22
GUCA1A	-22.3402	10.8749	3.62945e-22	8.77466e-22
ITPR1	-341.54	157.464	3.66944e-22	8.86204e-22
KIFC3	-19.6925	12.9859	3.68207e-22	8.87613e-22
SORBS2	-81.0446	57.7443	3.68298e-22	8.87613e-22
RAPGEF4	-274.271	137.223	3.73122e-22	8.98301e-22
DMTF1	-181.112	107.115	3.7657e-22	9.05655e-22
FTH1	-1155.93	831.211	3.87946e-22	9.3204e-22
TSPAN9	-26.918	21.1368	3.91295e-22	9.37602e-22
UBR2	-121.125	67.631	3.91435e-22	9.37602e-22
SSR1	-134.883	79.82	3.91481e-22	9.37602e-22
COBLL1	-10.9332	11.6306	4.06563e-22	9.72711e-22
SLC4A3	-84.8448	49.8551	4.22266e-22	1.00923e-21
RPS6KA4	-31.4131	14.466	4.23898e-22	1.01172e-21
CBLN1	-16.3011	10.5902	4.24186e-22	1.01172e-21
UBE4A	-903.195	497.16	4.42871e-22	1.0552e-21
ATF2	-150.238	81.2674	4.6345e-22	1.10309e-21
FNTA	-282.179	143.266	4.63992e-22	1.10324e-21
FMOD	-66.2209	30.3389	4.66462e-22	1.10797e-21
GCLC	-59.2507	42.8443	4.77346e-22	1.13265e-21
XCL1	-8.55227	5.55576	4.78814e-22	1.13497e-21
ARPC5	-125.032	46.6449	5.03992e-22	1.19342e-21
ZNF239	-60.2523	30.8176	5.10301e-22	1.20712e-21
SLC22A5	-23.5942	21.6081	5.14764e-22	1.21643e-21
TPST1	-136.797	68.1657	5.22492e-22	1.23342e-21
GPAA1	-79.5058	49.5931	5.24689e-22	1.23663e-21
CDX1	-7.41506	6.16426	5.24924e-22	1.23663e-21
SNTB2	-37.6394	27.0886	5.38236e-22	1.26598e-21
RRM2	-12.159	7.16083	5.38483e-22	1.26598e-21
NT5E	-18.9666	15.8263	5.43701e-22	1.27695e-21
ANKRD28	-118.814	70.6657	5.47186e-22	1.28383e-21
CD14	-70.8522	22.1023	5.53277e-22	1.2968e-21
KATNA1	-41.3165	23.7067	5.56914e-22	1.30399e-21
DAPK1	-158.049	87.8334	5.72627e-22	1.33942e-21
TUFT1	-156.498	94.0053	6.01259e-22	1.40355e-21
NISCH	-988.95	490.5	6.10508e-22	1.42369e-21
POLR2L	-88.5277	43.9246	6.33653e-22	1.47618e-21
ZBTB11	-151.399	66.7457	6.45055e-22	1.50122e-21
RPL19	-763.395	383.739	6.54827e-22	1.52242e-21
MBNL1	-102.231	55.2086	6.71495e-22	1.5596e-21
PCF11	-65.6401	54.735	6.7792e-22	1.57294e-21
TACC1	-189.258	120.873	6.79634e-22	1.57533e-21
MPZL1	-19.4709	20.767	6.89076e-22	1.59561e-21
PAPPA	-12.0132	8.31084	6.90332e-22	1.59691e-21
PDE6D	-55.5583	28.179	7.40729e-22	1.71178e-21
NCL	-94.6638	70.4131	7.56591e-22	1.74668e-21
TAF2	-116.758	73.9338	7.66837e-22	1.76856e-21
SEMA3A	-15.8698	9.95023	7.94828e-22	1.83128e-21
RHO	-34.8453	14.1314	8.04375e-22	1.85143e-21
ITGBL1	-22.4763	11.8366	8.19807e-22	1.88506e-21
CTSC	-20.9704	15.8606	8.65273e-22	1.98763e-21
ITGA4	-10.4578	5.9031	8.75501e-22	2.00912e-21
UBE2D3	-161.29	88.8242	9.15364e-22	2.09829e-21
DYRK2	-48.0715	28.0565	9.16179e-22	2.09829e-21
PLXNC1	-131.191	52.0791	9.22212e-22	2.11001e-21
GNAQ	-325.71	174.586	9.63993e-22	2.20341e-21
WSB2	-997.334	580.086	9.66101e-22	2.20604e-21
ANKRD7	-10.9573	6.44157	9.713e-22	2.21572e-21
TRAK2	-253.811	143.881	1.00817e-21	2.29527e-21
VPS11	-121.086	75.486	1.02525e-21	2.33186e-21
ARMC8	-90.6463	58.5841	1.02812e-21	2.33608e-21
NUDT3	-230.773	144.567	1.04645e-21	2.37538e-21
SLC7A1	-142.505	99.6083	1.06304e-21	2.41068e-21
FGF9	-342.81	130.675	1.06538e-21	2.41361e-21
ADCY7	-22.8071	14.7949	1.06889e-21	2.41917e-21
EIF2B2	-110.396	64.697	1.09145e-21	2.46781e-21
PTPN11	-241.909	132.296	1.12074e-21	2.53156e-21
PTPRF	-145.012	89.459	1.16116e-21	2.62028e-21
ACADM	-367.817	174.105	1.19977e-21	2.70475e-21
ALOX5AP	-24.1174	12.294	1.21984e-21	2.74732e-21
TMEM63A	-17.5277	13.9506	1.22626e-21	2.75908e-21
CPA1	-8.59404	5.40916	1.22987e-21	2.76451e-21
CLPX	-144.525	78.9344	1.23272e-21	2.76822e-21
TGFA	-14.8668	12.8998	1.23904e-21	2.77969e-21
AKR7A2	-158.768	89.6388	1.27973e-21	2.86818e-21
LAMB1	-63.36	36.5415	1.282e-21	2.87047e-21
MSH6	-47.9644	29.5448	1.31521e-21	2.94199e-21
FADS2	-22.622	13.5001	1.31736e-21	2.94393e-21
TRPM1	-13.2307	5.7591	1.33229e-21	2.97442e-21
ABCC5	-247.616	134.963	1.38045e-21	3.07896e-21
REL	-21.1212	17.1414	1.40325e-21	3.12678e-21
PAICS	-112.287	59.6745	1.4521e-21	3.23251e-21
MDC1	-47.4739	33.2399	1.45443e-21	3.23457e-21
ADORA1	-31.2849	25.6445	1.48566e-21	3.29766e-21
SNX7	-155.571	56.3495	1.52179e-21	3.37459e-21
WNT2B	-37.9239	20.6886	1.54534e-21	3.42353e-21
HS3ST1	-28.5122	14.1392	1.57026e-21	3.47539e-21
BIN1	-178.981	100.27	1.63634e-21	3.61815e-21
NMT2	-94.8726	57.4601	1.66139e-21	3.67003e-21
JAKMIP2	-118.297	61.2112	1.67413e-21	3.69463e-21
PPP2R5B	-59.3922	40.569	1.744e-21	3.84515e-21
RNF13	-194.651	116.909	1.76466e-21	3.88699e-21
STK38	-15.6107	18.4623	1.77327e-21	3.90222e-21
CTNNB1	-45.2143	43.8545	1.78292e-21	3.9197e-21
ARFIP2	-68.0023	35.242	1.81311e-21	3.98228e-21
TNP1	-12.812	11.2174	1.84154e-21	4.04087e-21
KLF10	-77.494	45.3789	1.86025e-21	4.07804e-21
CPSF4	-140.217	84.1202	1.91029e-21	4.18375e-21
SLC20A1	-181.595	90.846	1.94302e-21	4.2514e-21
ARF6	-110.651	63.5293	1.94737e-21	4.25687e-21
RGS14	-18.7856	15.3284	1.9499e-21	4.25835e-21
AFM	-7.72238	4.81143	1.97499e-21	4.30906e-21
SCN1A	-756.214	286.427	2.03235e-21	4.43003e-21
KCNK1	-257.627	117.575	2.06995e-21	4.50771e-21
FARP2	-19.1663	17.7418	2.12364e-21	4.62027e-21
ING3	-61.4472	36.0752	2.1983e-21	4.77819e-21
HIVEP1	-66.2718	28.8927	2.21762e-21	4.81565e-21
MAST4	-181.436	123.338	2.23945e-21	4.85848e-21
MAP3K12	-31.5397	25.0253	2.2598e-21	4.898e-21
FCGR2A	-18.3826	8.70935	2.27058e-21	4.91675e-21
NOL7	-380.182	149.775	2.2945e-21	4.96388e-21
CRABP2	-17.9335	15.0991	2.31153e-21	4.99603e-21
STK10	-11.3905	9.96448	2.47324e-21	5.34053e-21
SLC26A4	-63.6373	45.7793	2.52696e-21	5.45108e-21
BCKDK	-59.6632	25.678	2.52917e-21	5.45108e-21
GPR12	-22.3673	15.3177	2.55923e-21	5.51071e-21
BCHE	-48.1433	27.2466	2.56826e-21	5.52501e-21
NUP153	-130.338	63.8793	2.5804e-21	5.54594e-21
LAMA2	-29.273	19.3567	2.5887e-21	5.55859e-21
CD36	-10.0322	4.94292	2.63006e-21	5.64213e-21
CHST1	-83.5951	51.113	2.63927e-21	5.65663e-21
PRKAA1	-34.6327	22.943	2.64653e-21	5.66693e-21
TUBB2A	-5169.84	2788.71	2.67427e-21	5.72068e-21
PBX1	-409.577	211.53	2.6766e-21	5.72068e-21
MAP4	-135.189	173.992	2.71376e-21	5.78936e-21
ANPEP	-11.9537	6.56225	2.77863e-21	5.92226e-21
TMED5	-52.0226	34.1088	2.8371e-21	6.04129e-21
MPDZ	-304.761	139.579	2.91962e-21	6.21127e-21
ALKBH1	-34.7634	23.4938	2.92351e-21	6.21381e-21
KCNA5	-32.1232	18.0948	2.92979e-21	6.22142e-21
ZMPSTE24	-306.043	167.513	2.99376e-21	6.35141e-21
KDELR2	-72.6336	49.9512	3.11653e-21	6.60577e-21
FXN	-17.515	12.8371	3.15073e-21	6.67214e-21
FUBP1	-85.9758	58.0675	3.20442e-21	6.7796e-21
RNASE1	-36.5263	24.9925	3.24923e-21	6.8681e-21
PARVA	-28.9365	26.9499	3.27388e-21	6.9112e-21
RIMS3	-935.258	462.444	3.27562e-21	6.9112e-21
AQP8	-10.2686	6.24094	3.28078e-21	6.91575e-21
UPF2	-193.654	85.9654	3.39793e-21	7.14962e-21
SMNDC1	-391.046	142.307	3.40152e-21	7.15065e-21
SFRP1	-23.5974	15.2061	3.47675e-21	7.30212e-21
EREG	-7.1113	6.76288	3.50035e-21	7.34499e-21
CLSTN1	-1232.23	603.366	3.51207e-21	7.36044e-21
CA1	-10.0476	8.50438	3.5141e-21	7.36044e-21
NCK1	-56.092	39.2596	3.53526e-21	7.39804e-21
EIF4G3	-146.801	91.0635	3.62075e-21	7.57007e-21
IRS1	-117.433	62.6944	3.66315e-21	7.65177e-21
ARID4A	-119.58	53.2416	3.68436e-21	7.6891e-21
SAP30	-31.2252	18.9051	3.6955e-21	7.70536e-21
GUK1	-202.783	92.8467	3.70363e-21	7.70984e-21
USP20	-56.4117	35.8736	3.70434e-21	7.70984e-21
PRKAR2B	-664.449	283.194	3.7957e-21	7.88574e-21
FBXO11	-201.178	129.503	3.83328e-21	7.95665e-21
ALB	-8.85402	5.55171	3.91628e-21	8.11584e-21
SLC25A13	-21.922	17.4582	3.91702e-21	8.11584e-21
GFER	-12.1133	9.5101	3.95583e-21	8.18889e-21
PPL	-98.9455	59.1156	3.97476e-21	8.22068e-21
MAN2A2	-128.716	91.0973	4.09236e-21	8.45631e-21
UCHL3	-60.3229	28.7707	4.15647e-21	8.58109e-21
RAB30	-119.297	80.8374	4.1876e-21	8.63764e-21
DDX6	-155.335	101.514	4.19203e-21	8.63903e-21
TTLL4	-13.1489	11.6555	4.22675e-21	8.7028e-21
SLC37A4	-24.6948	18.4931	4.40891e-21	9.06976e-21
SP1	-15.1778	17.2867	4.46622e-21	9.17946e-21
FNDC3A	-50.6789	30.3231	4.54134e-21	9.32552e-21
SHC3	-343.382	184.553	4.64376e-21	9.52735e-21
DPYD	-21.7914	15.775	4.66158e-21	9.55541e-21
TRIM23	-102.908	40.139	4.67425e-21	9.57287e-21
HNMT	-25.9556	18.4394	4.7063e-21	9.62583e-21
NAGPA	-181.755	90.0385	4.70847e-21	9.62583e-21
PIK3CG	-11.7302	9.30415	4.71941e-21	9.63964e-21
RNF103	-324.343	134.419	4.9424e-21	1.00862e-20
CDO1	-222.687	100.849	4.95307e-21	1.0099e-20
SMPDL3B	-19.7462	10.6078	5.00223e-21	1.01902e-20
FES	-13.9949	9.15703	5.00881e-21	1.01946e-20
ABCB6	-31.4689	26.8781	5.05465e-21	1.02788e-20
CNTN1	-271.08	129.571	5.10868e-21	1.03795e-20
NEO1	-27.8778	46.2431	5.12034e-21	1.03941e-20
NR3C1	-462.449	280.345	5.13959e-21	1.0424e-20
GTF2A2	-43.3878	29.401	5.20542e-21	1.05482e-20
UPK3B	-10.4328	7.39766	5.25889e-21	1.06472e-20
CUL4A	-53.2411	36.5259	5.26983e-21	1.066e-20
PRKD1	-35.1899	29.2757	5.48356e-21	1.10826e-20
TBCA	-1176.33	609.633	5.51056e-21	1.11274e-20
ETFA	-138.294	56.3049	5.6153e-21	1.13196e-20
STK19	-20.3892	20.6908	5.61559e-21	1.13196e-20
FMO3	-10.0122	5.80998	5.65253e-21	1.13841e-20
QPCT	-64.8984	32.7458	5.72959e-21	1.15292e-20
PSME1	-106.578	42.6755	5.75019e-21	1.15606e-20
DDC	-4.90383	4.50324	5.81442e-21	1.16795e-20
LAMA4	-17.7245	14.6895	5.89114e-21	1.18233e-20
CXCL13	-5.0804	4.26575	5.95657e-21	1.19442e-20
HSD17B4	-303.626	183.239	6.23413e-21	1.24899e-20
SNW1	-251.888	137.274	6.26435e-21	1.25396e-20
CREBL2	-242.154	141.996	6.33483e-21	1.26697e-20
PPIF	-50.4964	33.8855	6.37749e-21	1.27439e-20
COPB2	-62.583	39.2656	6.40304e-21	1.27839e-20
LYPLA1	-119.703	67.8795	6.50522e-21	1.29767e-20
ZBTB17	-47.1403	29.87	6.9964e-21	1.39323e-20
CTSF	-246.888	128.309	7.07942e-21	1.40855e-20
TARDBP	-250.784	143.374	7.14154e-21	1.41968e-20
TNK2	-22.7694	31.5525	7.58602e-21	1.50674e-20
CLCN3	-374.851	179.584	7.65065e-21	1.51827e-20
ACTB	-895.89	662.284	7.73241e-21	1.53317e-20
CHKA	-60.8704	38.4988	7.75606e-21	1.53654e-20
TRPV6	-39.9486	23.667	8.1237e-21	1.60799e-20
RDX	-84.0452	55.567	8.25818e-21	1.63321e-20
IRF6	-12.6438	9.44734	8.28367e-21	1.63684e-20
LGMN	-168.667	67.9424	8.32916e-21	1.64442e-20
HSPE1	-390.301	138.816	8.44763e-21	1.66638e-20
RAP1A	-57.0124	37.7752	8.59617e-21	1.69423e-20
GOLGA3	-70.9477	58.9501	8.71526e-21	1.71624e-20
NTRK3	-223.937	136.909	8.86252e-21	1.74226e-20
SDHD	-152.431	56.6061	9.05862e-21	1.77645e-20
C11orf49	-231.158	119.779	9.05957e-21	1.77645e-20
GRM3	-452.059	259.314	9.06854e-21	1.77669e-20
RASGRP1	-318.974	177.917	9.11495e-21	1.78427e-20
MMRN1	-10.8208	5.96381	9.20908e-21	1.80117e-20
NUP155	-28.4866	14.2749	9.21734e-21	1.80125e-20
GRM5	-109.923	58.9574	9.26958e-21	1.80992e-20
CTNNA2	-371.578	173.854	9.31193e-21	1.81665e-20
AFP	-21.7428	8.79087	9.43465e-21	1.83748e-20
NRXN1	-382.359	150.216	9.69163e-21	1.88594e-20
RBM5	-100.184	72.8037	9.73398e-21	1.89258e-20
UQCRB	-899.69	240.293	9.79134e-21	1.90213e-20
PAPSS2	-43.9293	40.0045	9.95334e-21	1.93197e-20
PEX13	-25.0431	17.587	1.02212e-20	1.9823e-20
RNF40	-24.1911	18.3602	1.03715e-20	2.00975e-20
DCTN5	-88.1742	53.1066	1.05171e-20	2.03626e-20
PTPN12	-68.0097	28.8147	1.07043e-20	2.07076e-20
SMAD3	-24.0167	23.7037	1.08379e-20	2.09485e-20
SENP6	-80.2022	49.4066	1.10023e-20	2.12483e-20
ARF4	-700.129	290.636	1.10466e-20	2.1316e-20
GSTM4	-16.2544	15.282	1.13834e-20	2.19476e-20
DENND4C	-35.3882	30.8481	1.14043e-20	2.19695e-20
ABCB8	-26.7086	18.7936	1.15804e-20	2.22901e-20
ETFDH	-63.1639	38.7883	1.16127e-20	2.23336e-20
KRIT1	-65.0391	33.4372	1.17998e-20	2.26744e-20
NPM1	-627.531	336.408	1.25073e-20	2.4014e-20
EYA4	-15.1432	7.77842	1.28076e-20	2.45701e-20
SACM1L	-1076.57	544.376	1.33061e-20	2.55052e-20
ZNF202	-28.2086	28.1233	1.35297e-20	2.59123e-20
STEAP1	-35.3895	15.6138	1.43258e-20	2.74142e-20
AKAP12	-340.03	156.358	1.47019e-20	2.81105e-20
IL6	-16.4492	10.3966	1.4763e-20	2.8204e-20
SLC27A2	-37.5578	18.2487	1.50098e-20	2.86517e-20
DNAJA3	-267.122	126.164	1.53695e-20	2.9314e-20
USPL1	-58.9458	27.2441	1.58997e-20	3.03001e-20
PCM1	-110.781	75.0437	1.64226e-20	3.12708e-20
CAD	-28.739	17.7729	1.65675e-20	3.15208e-20
NR1H3	-41.7423	16.5556	1.65858e-20	3.15294e-20
TPP2	-29.8713	28.2628	1.67839e-20	3.18798e-20
GMFB	-699.048	301.805	1.74082e-20	3.30111e-20
PGGT1B	-27.6511	19.395	1.75612e-20	3.32596e-20
CIZ1	-10.5157	12.6508	1.75681e-20	3.32596e-20
SCRN1	-890.937	459.586	1.78134e-20	3.36963e-20
LARP4	-41.1759	31.2456	1.79122e-20	3.38554e-20
TAF6	-108.944	73.2464	1.84118e-20	3.47712e-20
ANAPC5	-270.289	132.541	1.86613e-20	3.52135e-20
MTR	-135.123	69.8955	1.87546e-20	3.53606e-20
INHBA	-20.1876	12.4063	1.89201e-20	3.56434e-20
AGL	-449.555	198.468	1.93995e-20	3.64869e-20
DLG2	-110.572	77.9908	1.94252e-20	3.65054e-20
NCK2	-267.203	174.55	1.98483e-20	3.72702e-20
CREG1	-295.155	139.871	1.99108e-20	3.7357e-20
PRDX2	-465.158	197.608	2.01163e-20	3.77118e-20
STAMBP	-89.9215	53.1738	2.05378e-20	3.84709e-20
GPR6	-50.78	28.7932	2.10391e-20	3.93778e-20
VPS13D	-103.83	64.1095	2.12461e-20	3.97329e-20
MFN2	-70.0632	43.3843	2.21663e-20	4.14201e-20
LMNB1	-20.2361	15.0233	2.24077e-20	4.18375e-20
MET	-58.6878	23.4969	2.25806e-20	4.21261e-20
NRAS	-102.979	60.6015	2.26115e-20	4.21496e-20
CFB	-18.5103	10.0791	2.31341e-20	4.30889e-20
MYO1E	-14.2449	12.2458	2.37168e-20	4.41038e-20
ST3GAL4	-10.4956	10.0605	2.37173e-20	4.41038e-20
CCNC	-173.557	79.6285	2.37623e-20	4.41519e-20
VIPR1	-61.9409	31.0923	2.38648e-20	4.43066e-20
CAPZA2	-227.094	93.0946	2.42397e-20	4.49664e-20
SLC24A1	-14.0068	8.76703	2.62105e-20	4.85441e-20
ITGA2	-20.8852	9.69246	2.65155e-20	4.90697e-20
NME5	-218.763	87.7801	2.75412e-20	5.08861e-20
SLC11A2	-144.094	74.7353	2.75868e-20	5.09295e-20
ATXN1	-181.926	105.283	2.82762e-20	5.21604e-20
SQLE	-71.7914	35.4407	2.95685e-20	5.45006e-20
TTC12	-15.7013	13.7856	2.9593e-20	5.45022e-20
TRIM26	-38.5411	27.1984	3.02199e-20	5.55788e-20
CHML	-40.843	25.0238	3.02258e-20	5.55788e-20
RUFY3	-435.167	222.121	3.06212e-20	5.6261e-20
UGP2	-476.112	208.191	3.09192e-20	5.67633e-20
DNAJA1	-694.607	324.557	3.0979e-20	5.68277e-20
NPTN	-4260.4	1906.1	3.1015e-20	5.68485e-20
RORB	-812.073	344.317	3.14033e-20	5.75145e-20
SLC7A7	-19.9449	15.0296	3.15464e-20	5.77306e-20
RCN2	-391.221	142.905	3.23265e-20	5.9078e-20
AKR7A3	-24.7624	19.5481	3.23339e-20	5.9078e-20
TBC1D1	-16.8879	18.2284	3.30272e-20	6.0297e-20
FLT3	-33.9341	13.4273	3.35375e-20	6.118e-20
FABP3	-59.4582	31.9534	3.60354e-20	6.56329e-20
MYO5A	-377.764	189.437	3.74102e-20	6.8083e-20
MRPL33	-407.997	167.351	3.83274e-20	6.96972e-20
KCNK3	-23.4142	16.634	3.85034e-20	6.99621e-20
NSMAF	-71.1115	46.1063	3.85356e-20	6.99653e-20
PDE1A	-241.161	122.433	3.86998e-20	7.02082e-20
RAB11FIP2	-238.89	114.61	3.99017e-20	7.23316e-20
CD58	-7.27502	7.89012	4.0246e-20	7.28985e-20
CHGA	-869.724	376.551	4.02826e-20	7.29075e-20
RAP2A	-324.645	190.329	4.0753e-20	7.37008e-20
TMOD1	-168.937	83.3223	4.11223e-20	7.43103e-20
PDGFRL	-17.3027	9.7412	4.15351e-20	7.49975e-20
SDCBP	-1049.89	543.552	4.22639e-20	7.62537e-20
EIF4G2	-600.121	267.771	4.25168e-20	7.665e-20
LAMC2	-6.69334	5.62075	4.36724e-20	7.86717e-20
SLC16A4	-13.8849	9.03805	4.4448e-20	8.00064e-20
CDK2	-11.107	8.72649	4.74202e-20	8.52898e-20
JAK2	-14.5969	10.7011	4.85805e-20	8.73084e-20
ROCK2	-187.981	103.76	4.95168e-20	8.89218e-20
CLDN10	-76.1114	78.8882	5.06401e-20	9.07975e-20
KLHL20	-30.6723	22.9055	5.08841e-20	9.1164e-20
SPOCK3	-129.011	75.1012	5.29113e-20	9.47223e-20
RSU1	-21.1137	21.9184	5.50059e-20	9.83956e-20
PTX3	-36.7596	14.2495	5.5477e-20	9.91613e-20
ATG9A	-90.5889	54.4415	5.64631e-20	1.00785e-19
LTBP1	-32.2565	37.9805	5.64731e-20	1.00785e-19
SEC63	-88.3434	42.4367	5.69545e-20	1.01566e-19
STC2	-25.0944	15.825	5.72779e-20	1.02064e-19
HSPA4L	-218.856	84.6188	5.79883e-20	1.0325e-19
S100P	-24.6035	7.07019	5.82423e-20	1.03622e-19
CAPN7	-49.0982	32.5171	5.85973e-20	1.04173e-19
PHKG2	-16.2878	12.8939	5.89567e-20	1.04677e-19
AADAC	-10.7767	5.82038	5.89717e-20	1.04677e-19
ATXN2L	-9.36518	8.95927	5.92922e-20	1.05165e-19
SPARCL1	-5035.42	2789.49	5.98454e-20	1.06064e-19
STAT1	-141.275	67.4049	6.02065e-20	1.06623e-19
AP3S1	-1869.25	688.458	6.08997e-20	1.07767e-19
ZNHIT1	-105.42	50.5446	6.23715e-20	1.10287e-19
NRCAM	-838.57	460.098	6.29584e-20	1.11239e-19
RPGRIP1	-20.119	9.49697	6.49328e-20	1.1464e-19
PPP1R12A	-208.766	94.3884	6.5741e-20	1.15978e-19
JRK	-21.7735	22.087	6.59787e-20	1.16308e-19
INPP1	-278.533	152.691	6.66686e-20	1.17435e-19
COL10A1	-12.0036	11.8435	6.77874e-20	1.19314e-19
GCNT1	-19.6105	14.0656	7.08994e-20	1.24696e-19
ARFGEF1	-91.5464	50.7587	7.14642e-20	1.25594e-19
RNF2	-32.0267	26.7881	7.20084e-20	1.26454e-19
ZNF197	-24.2234	15.2152	7.86261e-20	1.37865e-19
PTPRN	-64.4352	38.1296	8.02711e-20	1.40642e-19
IDI1	-418.253	151.724	8.09075e-20	1.4165e-19
MEST	-176.087	75.6275	8.1093e-20	1.41867e-19
CTSL	-170.165	108.367	8.1363e-20	1.42231e-19
HYOU1	-109.536	61.1155	8.16431e-20	1.42612e-19
GYG1	-463.029	206.784	8.20593e-20	1.43231e-19
WRN	-27.9654	20.4673	8.42146e-20	1.46881e-19
PDE4B	-139.502	62.8888	8.5598e-20	1.49181e-19
TPBG	-232.233	94.0112	8.79005e-20	1.53078e-19
TRIM3	-14.6585	11.716	9.02909e-20	1.57022e-19
RPL6	-1164.88	540.781	9.03012e-20	1.57022e-19
TALDO1	-498.366	219.59	9.17761e-20	1.59466e-19
CROT	-49.5213	39.6209	9.32215e-20	1.61856e-19
CLCN6	-170.671	97.4849	9.35197e-20	1.62251e-19
PTPN4	-50.329	37.8372	9.36014e-20	1.62271e-19
RABGAP1	-426.648	251.573	9.44704e-20	1.63654e-19
TRAF3IP2	-14.8418	15.7265	9.48977e-20	1.64271e-19
SPOCK2	-284.764	169.302	9.70468e-20	1.67865e-19
SLC35A3	-21.3445	18.5574	9.81466e-20	1.6964e-19
IFIT1	-348.349	119.794	9.90081e-20	1.71001e-19
PDE8B	-89.7088	51.5528	9.95571e-20	1.7182e-19
CAP1	-798.225	342.12	1.01512e-19	1.75063e-19
PDIA2	-19.539	14.1287	1.01727e-19	1.75302e-19
UST	-21.3368	13.5884	1.07759e-19	1.85559e-19
DPYSL3	-47.6177	30.4175	1.08469e-19	1.86641e-19
BZW1	-288.855	148.737	1.13246e-19	1.94715e-19
TLE4	-111.461	71.3926	1.13745e-19	1.95427e-19
CEP68	-148.343	77.3008	1.16538e-19	2.00078e-19
CD8A	-18.1225	11.6685	1.19416e-19	2.04866e-19
TM2D1	-194.909	93.0493	1.22604e-19	2.10178e-19
GDI2	-375.167	183.377	1.23515e-19	2.11582e-19
ANK3	-816.829	428.133	1.23883e-19	2.12055e-19
ARL4C	-254.672	86.0941	1.26751e-19	2.16804e-19
GABRB2	-1587.61	849.436	1.27015e-19	2.17093e-19
IMPA1	-623.006	277.025	1.27548e-19	2.17843e-19
SLK	-436.15	286.521	1.27739e-19	2.18008e-19
SLC25A36	-312.623	151.024	1.29484e-19	2.20823e-19
ALDH5A1	-160.58	66.51	1.29618e-19	2.20887e-19
DDX46	-136.432	72.9758	1.30054e-19	2.21308e-19
FBXL14	-67.3861	45.4155	1.30057e-19	2.21308e-19
PPP3CA	-1853.7	1158.77	1.32017e-19	2.24478e-19
ATG10	-21.3854	12.3501	1.34531e-19	2.28519e-19
FGF1	-39.524	46.0579	1.34592e-19	2.28519e-19
ST3GAL5	-491.895	222.224	1.3958e-19	2.36814e-19
OAT	-2027.43	897.242	1.40156e-19	2.37615e-19
SMARCA5	-150.882	80.3264	1.43359e-19	2.42866e-19
TBCE	-156.108	76.922	1.43898e-19	2.43601e-19
TRPC3	-20.5486	12.5043	1.45354e-19	2.45886e-19
HMBS	-40.9525	31.3273	1.47588e-19	2.49481e-19
CDK8	-90.4253	45.0506	1.5009e-19	2.53524e-19
TXLNA	-16.1646	14.4863	1.50837e-19	2.54599e-19
GPD1	-9.1994	7.11746	1.54911e-19	2.61285e-19
PKP4	-122.852	82.4358	1.56162e-19	2.63203e-19
PHYHIP	-405.179	255.202	1.61048e-19	2.71022e-19
KRT5	-34.4567	10.4962	1.61154e-19	2.71022e-19
GAB2	-90.8455	72.7651	1.62547e-19	2.73164e-19
SLC22A18	-42.7631	25.2509	1.68404e-19	2.82801e-19
CTNNBIP1	-60.1844	40.5179	1.71701e-19	2.88127e-19
ACTR1A	-129.128	72.9386	1.72752e-19	2.8968e-19
PEX14	-58.9065	42.0465	1.7464e-19	2.92633e-19
CPA4	-21.058	11.8451	1.87055e-19	3.13208e-19
SYNGR3	-1529.49	564.303	1.97741e-19	3.3086e-19
ARHGEF11	-18.4116	13.7042	1.9856e-19	3.31989e-19
DHX15	-512.393	214.995	1.98987e-19	3.32463e-19
RBM8A	-93.2335	63.2745	1.99948e-19	3.33826e-19
STX1A	-234.98	99.5974	2.04859e-19	3.41779e-19
ENDOG	-140.939	56.8682	2.05338e-19	3.42329e-19
MGAT5	-469.396	188.65	2.08256e-19	3.46942e-19
DDX18	-99.1629	52.9737	2.09616e-19	3.48956e-19
FAM20B	-78.8411	41.2444	2.10169e-19	3.49624e-19
RAD54L	-11.5572	8.60606	2.20691e-19	3.66862e-19
CLIC4	-27.4422	31.263	2.22907e-19	3.7028e-19
CUL5	-132.981	79.7823	2.28413e-19	3.79152e-19
LEFTY1	-43.6839	19.1387	2.28971e-19	3.79804e-19
CPEB3	-231.556	116.954	2.35235e-19	3.89634e-19
DHX30	-57.8023	39.1891	2.39997e-19	3.97236e-19
CR2	-9.44663	5.63925	2.54576e-19	4.21065e-19
WBP4	-95.0594	58.634	2.62164e-19	4.33305e-19
MICAL2	-547.313	315.044	2.74436e-19	4.53262e-19
ELP4	-56.3676	31.6236	2.75173e-19	4.54153e-19
USP5	-32.9172	14.8037	2.8128e-19	4.639e-19
MAGI1	-62.5616	39.1891	2.82453e-19	4.65502e-19
ZNF212	-26.3996	24.7177	2.82739e-19	4.6564e-19
CDS1	-289.653	115.529	2.93572e-19	4.82945e-19
DGKB	-41.3271	25.4499	2.93666e-19	4.82945e-19
UQCRQ	-639.559	240.084	2.99633e-19	4.92407e-19
ATP8A1	-314.062	175.81	3.02154e-19	4.95997e-19
MYL6B	-299.464	149.272	3.02248e-19	4.95997e-19
PLEK	-17.423	11.4886	3.03793e-19	4.98178e-19
HAX1	-130.328	62.5119	3.05041e-19	4.99868e-19
ANK2	-221.152	113.52	3.10377e-19	5.08251e-19
BUB3	-148.186	82.5146	3.12214e-19	5.10896e-19
LIPF	-9.49913	6.44584	3.17476e-19	5.19138e-19
ZBTB6	-6.63394	6.03223	3.1875e-19	5.2085e-19
ACSL3	-725.916	345.589	3.23977e-19	5.29018e-19
ENO1	-174.02	95.5918	3.28552e-19	5.36108e-19
LGI1	-452.703	263.874	3.28818e-19	5.36163e-19
CHEK1	-14.4244	11.4618	3.33822e-19	5.43937e-19
AMFR	-24.8031	18.4378	3.35587e-19	5.46426e-19
ZNF84	-152.221	85.4549	3.40945e-19	5.54758e-19
TGOLN2	-231.058	133.431	3.47886e-19	5.65652e-19
ARHGEF7	-190.117	88.8313	3.57757e-19	5.81292e-19
NUDT1	-9.01666	6.7401	3.60044e-19	5.84596e-19
RREB1	-12.8212	12.805	3.66881e-19	5.95277e-19
RARRES1	-10.6444	5.71019	3.77709e-19	6.12415e-19
GSTA4	-383.77	208.568	3.79095e-19	6.1423e-19
OGDH	-15.4525	14.8359	3.84974e-19	6.23317e-19
HAS2	-10.5383	6.5521	3.88504e-19	6.28591e-19
CDX2	-7.74126	6.3862	3.9769e-19	6.43002e-19
ENPP4	-148.995	76.2198	3.9862e-19	6.44053e-19
FABP6	-15.7534	10.6218	4.01586e-19	6.48391e-19
PEX11A	-34.0787	21.7818	4.13681e-19	6.67452e-19
RALGPS1	-69.7371	46.7536	4.25432e-19	6.85931e-19
MNAT1	-42.4611	25.8924	4.26976e-19	6.87939e-19
HEBP2	-21.542	20.2621	4.31242e-19	6.94326e-19
OLFM1	-1210.14	592.74	4.3269e-19	6.96171e-19
AHSA1	-626.922	250.472	4.40614e-19	7.08426e-19
CD151	-18.3772	20.7358	4.44277e-19	7.13817e-19
KIF3C	-234.757	127.327	4.57986e-19	7.34827e-19
GTF3A	-579.863	339.891	4.57991e-19	7.34827e-19
PCYOX1	-370.778	195.482	4.63819e-19	7.4366e-19
TRAP1	-155.581	71.2929	4.8896e-19	7.82473e-19
GNL2	-82.4113	48.0972	4.88973e-19	7.82473e-19
GPX1	-279.541	150.978	4.89046e-19	7.82473e-19
RANBP9	-467.563	280.749	4.91135e-19	7.85271e-19
NUAK1	-1132.03	644.249	4.98576e-19	7.96615e-19
PAX8	-10.6434	11.3469	4.99263e-19	7.97161e-19
CAST	-90.3427	58.1558	5.00483e-19	7.98554e-19
EML1	-98.9357	45.4018	5.04048e-19	8.03686e-19
SEC23A	-218.613	81.0359	5.0796e-19	8.09364e-19
FST	-15.4812	10.1282	5.11572e-19	8.14555e-19
RTN4	-3029.54	1474.51	5.15401e-19	8.20086e-19
WASF1	-1295.29	693.915	5.48234e-19	8.71726e-19
FADD	-34.7139	24.1298	5.60331e-19	8.90347e-19
VPS26A	-379.679	184.976	5.80281e-19	9.21412e-19
ZW10	-48.0116	26.6775	5.92657e-19	9.40415e-19
SLC2A3	-281.697	133.49	5.93487e-19	9.41083e-19
UBAP2L	-48.1945	34.5202	5.94531e-19	9.4209e-19
LY96	-19.7083	11.1891	5.98304e-19	9.47418e-19
INPP4A	-230.434	111.211	6.05385e-19	9.57972e-19
PSMC3	-52.0871	22.6184	6.07348e-19	9.60418e-19
FKBP2	-110.21	62.0041	6.17686e-19	9.76097e-19
F12	-30.8059	19.1243	6.20971e-19	9.80615e-19
SLCO2A1	-24.8304	20.501	6.49815e-19	1.02546e-18
GNPAT	-238.892	146.091	6.54896e-19	1.03277e-18
HDLBP	-120.226	72.788	6.59123e-19	1.03873e-18
TG	-11.3603	7.9268	6.70462e-19	1.05587e-18
DUS4L	-21.2682	12.3504	6.91415e-19	1.08813e-18
PPP2R5D	-69.5327	45.343	6.96642e-19	1.09561e-18
HSD11B1	-44.9413	24.7624	7.01135e-19	1.10192e-18
UGCG	-261.792	105.467	7.32904e-19	1.15106e-18
NACA	-714.966	352.572	7.34994e-19	1.15356e-18
HDGF	-89.4362	118.036	7.57124e-19	1.18748e-18
CTSD	-48.5683	29.6926	7.6451e-19	1.19825e-18
TXNRD1	-72.7226	47.2462	7.66702e-19	1.20087e-18
ASAH1	-419.878	230.36	7.67236e-19	1.20089e-18
TRIP12	-145.114	91.8755	7.77433e-19	1.21603e-18
TAX1BP1	-629.134	287.875	7.79914e-19	1.21908e-18
GATA4	-8.73177	6.88006	7.97087e-19	1.24508e-18
MGST2	-95.6255	45.4657	8.16848e-19	1.27508e-18
EDNRA	-18.4026	15.0145	8.19548e-19	1.27794e-18
RIMS2	-253.723	131.789	8.1979e-19	1.27794e-18
RANBP2	-223.28	127.515	8.23733e-19	1.28322e-18
OXCT1	-590.461	199.351	8.38368e-19	1.30513e-18
PPP1R1A	-19.7323	29.4378	8.57641e-19	1.33424e-18
AP3B2	-63.3188	38.4703	8.6872e-19	1.35056e-18
ME1	-159.086	80.2566	8.71396e-19	1.3534e-18
PEX19	-90.4225	45.3973	8.71721e-19	1.3534e-18
KPNA4	-156.126	87.8654	8.794e-19	1.3644e-18
TSN	-131.779	73.3256	9.07252e-19	1.40667e-18
SIAH1	-91.2292	56.6418	9.19641e-19	1.42492e-18
LPGAT1	-297.667	124.727	9.28448e-19	1.4376e-18
STXBP1	-3527.49	1771.13	9.30842e-19	1.44034e-18
SCAMP1	-298.511	176.895	9.91123e-19	1.53258e-18
FAM50B	-115.82	48.9807	9.93036e-19	1.53451e-18
RAPGEF5	-254.175	132.714	9.9765e-19	1.54061e-18
UBE4B	-68.787	50.8951	1.00211e-18	1.54645e-18
CCNA1	-91.2759	33.8808	1.009e-18	1.55605e-18
PTDSS1	-496.869	227.545	1.02309e-18	1.57672e-18
KNG1	-9.81218	6.69556	1.02903e-18	1.58482e-18
HPS1	-23.8622	21.484	1.03265e-18	1.58932e-18
DNAJB4	-75.0939	46.3862	1.04774e-18	1.61147e-18
LYST	-85.3116	50.5049	1.09001e-18	1.67537e-18
CBX3	-349.611	181.128	1.09913e-18	1.68827e-18
C1S	-42.0704	29.9901	1.13452e-18	1.74146e-18
PKIA	-388.164	169.52	1.14461e-18	1.75579e-18
SLC31A1	-31.0243	21.8492	1.15263e-18	1.76691e-18
FAU	-908.69	491.225	1.15689e-18	1.772e-18
BSN	-239.462	89.6641	1.15749e-18	1.772e-18
GFI1	-6.98563	5.68881	1.16285e-18	1.77902e-18
COG5	-75.7973	46.007	1.23373e-18	1.8862e-18
ACYP1	-436.012	139.486	1.25022e-18	1.91015e-18
IL16	-8.64662	10.4346	1.25553e-18	1.91699e-18
DAD1	-344.404	128.82	1.26439e-18	1.92924e-18
SSBP2	-84.571	46.7021	1.29539e-18	1.97524e-18
SNRK	-128.105	73.772	1.38002e-18	2.10288e-18
AQP9	-16.97	10.1679	1.38146e-18	2.10369e-18
PSEN1	-30.0778	21.4546	1.4625e-18	2.22563e-18
GABRB3	-352.737	166.108	1.47293e-18	2.24002e-18
HMGCS1	-222.535	98.7215	1.47742e-18	2.24537e-18
SKIV2L	-43.7825	31.9979	1.50376e-18	2.28389e-18
UBL3	-385.499	177.6	1.53839e-18	2.33495e-18
TCERG1	-135.218	75.4907	1.54424e-18	2.34229e-18
TBC1D4	-92.4804	71.2263	1.54601e-18	2.34343e-18
B4GALNT1	-90.6339	60.0884	1.55662e-18	2.35795e-18
BNIP3	-620.675	365.038	1.57086e-18	2.37796e-18
HBEGF	-17.6615	13.6561	1.58763e-18	2.40177e-18
PRKCE	-117.363	53.2677	1.60563e-18	2.42741e-18
RHEB	-321.992	133.549	1.631e-18	2.46414e-18
MCM6	-78.0536	38.1725	1.65541e-18	2.49939e-18
MPPED2	-107.454	57.3804	1.66781e-18	2.51647e-18
TMPO	-28.9432	21.168	1.68612e-18	2.54242e-18
UPP1	-80.2278	48.4948	1.70977e-18	2.57561e-18
PHYH	-631.173	223.905	1.71037e-18	2.57561e-18
SLC7A8	-24.2078	22.2989	1.77632e-18	2.67318e-18
IQSEC1	-338.934	202.531	1.80803e-18	2.71913e-18
PRKACB	-1117.72	581.409	1.83511e-18	2.75805e-18
NELL1	-63.9994	29.4058	1.84707e-18	2.77421e-18
POLR3G	-10.961	14.7773	2.01014e-18	3.01522e-18
CNNM2	-33.8049	25.8174	2.05277e-18	3.07715e-18
PAFAH1B2	-336.176	140.614	2.10255e-18	3.14972e-18
NRGN	-423.257	205.325	2.12986e-18	3.18857e-18
EPHA4	-445.311	178.438	2.1551e-18	3.22426e-18
ELOVL6	-88.5173	50.7746	2.1631e-18	3.23412e-18
ZNF354A	-33.8363	20.361	2.24236e-18	3.35045e-18
KLHL18	-61.1087	36.0522	2.28076e-18	3.40552e-18
TAP2	-24.0614	21.9221	2.28217e-18	3.40552e-18
SSR2	-150.779	83.9443	2.30935e-18	3.44385e-18
GNB5	-157.046	92.0114	2.33215e-18	3.4756e-18
SCN8A	-177.891	88.7216	2.43106e-18	3.62066e-18
RFC2	-18.2987	12.671	2.44477e-18	3.63873e-18
ZNF646	-7.7101	7.06166	2.49934e-18	3.71754e-18
NR4A1	-12.0118	13.0803	2.52894e-18	3.75915e-18
BAG1	-74.0395	48.6098	2.55063e-18	3.78894e-18
LMO7	-20.3914	22.1093	2.62129e-18	3.8914e-18
EIF2B1	-97.8336	61.5035	2.67724e-18	3.97189e-18
SPINK5	-10.6466	6.16997	2.70299e-18	4.00753e-18
PICALM	-96.4816	64.4447	2.72295e-18	4.03452e-18
AKAP11	-324.814	133.219	2.76114e-18	4.08847e-18
EEA1	-100.35	48.7694	2.77159e-18	4.10132e-18
LDHB	-2513.86	1385.44	2.83753e-18	4.1962e-18
SLC25A3	-899.256	479.391	2.8955e-18	4.27918e-18
GNG4	-33.9883	25.7509	2.95328e-18	4.36176e-18
PGRMC2	-232.88	95.31	2.9596e-18	4.3683e-18
SETDB1	-27.4415	25.2066	2.99218e-18	4.41356e-18
SNX3	-1378.95	605.796	3.05183e-18	4.49867e-18
PSMB1	-579.736	284.074	3.10164e-18	4.56917e-18
DR1	-36.841	29.3162	3.1774e-18	4.67779e-18
AAMP	-68.5876	40.2205	3.26576e-18	4.8048e-18
PDCD2	-38.0975	27.169	3.30808e-18	4.86395e-18
FBP2	-3.41703	3.79796	3.32803e-18	4.89017e-18
CSNK2B	-292.589	118.02	3.38311e-18	4.96793e-18
MAPK14	-35.0439	26.2221	3.39553e-18	4.98299e-18
GLIPR1	-73.159	31.9816	3.44483e-18	5.05213e-18
PSPH	-23.5134	24.724	3.5057e-18	5.13813e-18
TPI1	-653.341	268.907	3.55698e-18	5.20997e-18
HOXD1	-12.0617	10.2453	3.63723e-18	5.32413e-18
FKBP4	-42.782	32.331	3.64581e-18	5.3333e-18
AMD1	-186.588	107.056	3.67316e-18	5.3699e-18
CDH18	-389.373	159.594	3.69668e-18	5.40085e-18
NFX1	-56.2407	37.9968	3.71487e-18	5.42399e-18
PTPRK	-932.683	510.775	3.76415e-18	5.49247e-18
CX3CL1	-102.325	59.5522	3.95614e-18	5.76896e-18
NOVA1	-72.368	39.7487	3.96056e-18	5.77175e-18
PIGR	-15.4312	10.0343	4.06615e-18	5.92188e-18
PCCB	-51.6662	25.177	4.24828e-18	6.18322e-18
PPP1R11	-107.911	46.8007	4.26038e-18	6.19691e-18
LIG4	-82.4213	46.4684	4.26584e-18	6.20094e-18
SELP	-14.3749	9.22116	4.28769e-18	6.22878e-18
USP13	-51.5603	32.8016	4.31101e-18	6.2587e-18
RB1CC1	-382.987	185.58	4.68803e-18	6.80177e-18
PPP2R5C	-150.037	85.4593	4.78377e-18	6.93632e-18
TAC1	-497.007	138.518	4.7953e-18	6.94866e-18
LIPC	-5.29824	3.78751	4.80628e-18	6.96019e-18
PSMD7	-281.335	119.521	4.81414e-18	6.96719e-18
PEX5	-85.2521	55.9955	4.8257e-18	6.97954e-18
CCT2	-423.686	190.219	4.87452e-18	7.04574e-18
GABBR1	-131.861	78.9788	4.93118e-18	7.12315e-18
DNM1L	-440.624	199.874	5.17218e-18	7.46661e-18
GMDS	-29.8229	20.0445	5.21755e-18	7.52739e-18
ABLIM3	-39.528	21.4554	5.26028e-18	7.58401e-18
FDPS	-234.758	108.662	5.39046e-18	7.76226e-18
AKR1B1	-328.046	130.973	5.40227e-18	7.77441e-18
CCNE2	-11.8828	10.4653	5.47473e-18	7.8655e-18
COX4I1	-1106.32	493.874	5.47529e-18	7.8655e-18
FBLN5	-11.8088	9.56038	5.4758e-18	7.8655e-18
HK1	-684.646	330.509	5.50086e-18	7.89657e-18
ASL	-23.2241	18.7764	5.60386e-18	8.03941e-18
PTPRD	-427.795	225.939	5.70987e-18	8.18639e-18
ODC1	-184.851	91.3949	5.80236e-18	8.31383e-18
STIM1	-16.7054	17.7972	5.81281e-18	8.32363e-18
SUPT3H	-30.1846	24.4604	5.97739e-18	8.55398e-18
HMGCR	-498.582	223.673	5.98419e-18	8.55839e-18
RAC1	-870.328	502.608	6.18329e-18	8.83765e-18
CALB2	-35.0846	31.997	6.28329e-18	8.97502e-18
SNRPA1	-291.152	134.35	6.36846e-18	9.09103e-18
SRPK2	-355.41	148.209	6.51651e-18	9.29661e-18
COX7A2	-2591.5	1431.99	6.76378e-18	9.63744e-18
ENSA	-208.982	101.438	7.03496e-18	1.00176e-17
COPS2	-334.485	132.404	7.14762e-18	1.01718e-17
R3HDM1	-455.094	243.946	7.17291e-18	1.02015e-17
GCC2	-326.073	132.612	7.89249e-18	1.12179e-17
IFIH1	-13.1162	10.3341	7.96946e-18	1.13204e-17
GNL1	-116.145	58.3982	8.12156e-18	1.15293e-17
CTH	-36.7499	22.1906	8.149e-18	1.15611e-17
APBB1	-135.62	54.9362	8.38922e-18	1.18946e-17
BTN3A3	-28.3887	14.4855	8.48957e-18	1.20295e-17
CKB	-613.252	328.956	8.49801e-18	1.20341e-17
TDO2	-58.4476	18.7652	8.66872e-18	1.22683e-17
BET1	-86.675	47.4804	8.68498e-18	1.22837e-17
CHL1	-597.656	250.19	8.87849e-18	1.25497e-17
NUP133	-92.2137	59.4974	9.0188e-18	1.27402e-17
DNAJC8	-208.824	94.4078	9.1771e-18	1.29559e-17
SORD	-36.5496	27.8363	9.23818e-18	1.30341e-17
HMGN4	-200.006	93.4908	9.31985e-18	1.31413e-17
ACTR1B	-164.337	75.4316	9.53248e-18	1.34329e-17
CALB1	-211.354	83.72	9.76699e-18	1.3755e-17
GDF10	-19.7726	13.7761	9.7941e-18	1.37847e-17
PPID	-290.511	114.544	9.86339e-18	1.38738e-17
EDIL3	-274.991	138.826	9.96984e-18	1.4015e-17
KCNQ3	-146.439	85.2474	1.02277e-17	1.43687e-17
GLS2	-55.6563	26.8824	1.02545e-17	1.43976e-17
SYNCRIP	-96.0767	63.5554	1.02742e-17	1.44164e-17
RAB32	-12.8852	11.608	1.03455e-17	1.45076e-17
PDE6B	-9.13463	10.8688	1.04737e-17	1.46785e-17
CD83	-386.781	176.774	1.05232e-17	1.47388e-17
RUVBL1	-18.5017	13.8242	1.0675e-17	1.49423e-17
EIF2S1	-163.945	89.5636	1.07034e-17	1.4973e-17
ANXA7	-318.967	179.513	1.08802e-17	1.52112e-17
COX5B	-717.385	315.469	1.10324e-17	1.54145e-17
TLN1	-21.8001	17.3399	1.12145e-17	1.56595e-17
NNT	-33.0056	24.5463	1.13855e-17	1.58887e-17
LIN7A	-98.6983	41.6582	1.14126e-17	1.59169e-17
LSM5	-54.5545	30.4312	1.17975e-17	1.64437e-17
ST8SIA4	-12.5354	9.98054	1.18878e-17	1.65596e-17
PRKCZ	-689.525	327.495	1.19359e-17	1.66164e-17
LCP2	-18.2288	15.2325	1.22059e-17	1.69719e-17
NDUFS6	-859.153	337.905	1.22644e-17	1.70429e-17
ACTL6B	-101.212	43.4041	1.25231e-17	1.7392e-17
ERP29	-185.316	94.3223	1.26324e-17	1.75331e-17
CST6	-5.71398	4.99171	1.27806e-17	1.77281e-17
ADAM9	-82.3883	42.4042	1.28435e-17	1.78047e-17
PPFIA2	-133.303	70.3199	1.29555e-17	1.79491e-17
NDUFB6	-233.706	111.634	1.31384e-17	1.81916e-17
NFE2L3	-7.18074	6.49719	1.31712e-17	1.82261e-17
AZIN1	-317.033	120.453	1.32423e-17	1.83135e-17
LRRC6	-66.5377	50.7019	1.33469e-17	1.84471e-17
CCT4	-367.657	130.886	1.37749e-17	1.90272e-17
CD53	-22.0916	23.6273	1.41458e-17	1.95278e-17
CPSF6	-75.0747	44.5951	1.45253e-17	2.00397e-17
UNC13B	-90.8121	70.3188	1.4837e-17	2.04574e-17
E2F4	-44.2352	29.698	1.48545e-17	2.04693e-17
FOXF2	-24.7925	29.2106	1.50483e-17	2.0724e-17
EXOSC9	-59.276	32.8964	1.54518e-17	2.1267e-17
CLTB	-166.366	87.0265	1.55964e-17	2.14404e-17
PRKCD	-13.7353	8.79476	1.5742e-17	2.16276e-17
HAPLN1	-23.9436	13.5942	1.63277e-17	2.2419e-17
PARD6A	-68.0312	50.8231	1.66484e-17	2.28456e-17
AMPH	-620.782	238.798	1.67004e-17	2.29035e-17
CCK	-945.534	327.826	1.67893e-17	2.30116e-17
FDX1	-52.2985	28.444	1.71027e-17	2.34272e-17
FLI1	-13.6345	9.68062	1.78924e-17	2.44944e-17
ASNS	-354.676	160.56	1.79796e-17	2.45992e-17
LANCL1	-816.693	388.97	1.80225e-17	2.46432e-17
OPCML	-903.541	514.847	1.85283e-17	2.53052e-17
MLLT10	-23.0442	19.6671	1.85286e-17	2.53052e-17
ACAT1	-87.3789	48.3083	1.87398e-17	2.55785e-17
TMEM59	-105.397	60.0677	1.88732e-17	2.57347e-17
SNX13	-75.4835	48.0547	1.88765e-17	2.57347e-17
TUSC2	-35.1797	29.355	1.89935e-17	2.58787e-17
PPP1R7	-198.677	88.924	1.90205e-17	2.59003e-17
MTF2	-56.9583	38.3941	1.94442e-17	2.64616e-17
TSPAN3	-157.644	95.1594	1.95462e-17	2.65846e-17
ADAM22	-83.5838	45.8106	2.02558e-17	2.75336e-17
RCBTB2	-57.9584	33.3108	2.05468e-17	2.79126e-17
SDHA	-344.727	148.322	2.06597e-17	2.80495e-17
ARCN1	-242.011	101.312	2.08014e-17	2.82252e-17
API5	-62.8812	39.9044	2.11501e-17	2.86815e-17
ARG1	-8.02506	6.00063	2.18371e-17	2.95956e-17
NDUFA5	-681.035	254.754	2.19257e-17	2.96983e-17
PCYT1A	-47.4481	46.8093	2.21833e-17	3.00296e-17
PSMD6	-167.879	75.8768	2.22337e-17	3.00801e-17
GGH	-187.929	67.1962	2.31255e-17	3.12499e-17
GTF3C2	-103.253	66.848	2.32116e-17	3.13479e-17
POLR2B	-550.101	271.485	2.32829e-17	3.14258e-17
AP3B1	-13.2477	14.6863	2.37026e-17	3.19735e-17
VSNL1	-2928.6	1487.25	2.3957e-17	3.22978e-17
KBTBD11	-338.221	145.08	2.40666e-17	3.24266e-17
MAP2K1	-656.865	218.762	2.46023e-17	3.3129e-17
ELAVL4	-515.2	245.549	2.48503e-17	3.34434e-17
COX8A	-594.809	232.447	2.49276e-17	3.35278e-17
GRIA2	-1262.38	766.245	2.5519e-17	3.43032e-17
UBE3C	-29.4232	24.9198	2.70069e-17	3.62399e-17
PARK7	-1610.31	943.732	2.70452e-17	3.62701e-17
SNRPC	-43.7517	26.8837	2.74923e-17	3.68483e-17
CD2BP2	-63.591	47.1723	2.77891e-17	3.72244e-17
AK2	-18.1311	20.2894	2.83477e-17	3.79469e-17
GOT2	-896.871	306.91	2.83613e-17	3.79469e-17
IL18R1	-14.2205	7.57996	3.15138e-17	4.21403e-17
RABIF	-57.0382	38.8805	3.17257e-17	4.23991e-17
TP53BP1	-100.327	65.0104	3.25884e-17	4.35268e-17
F2	-8.89619	5.45127	3.2687e-17	4.36332e-17
GCLM	-72.4663	37.8838	3.28509e-17	4.38266e-17
GULP1	-95.8191	47.4625	3.31465e-17	4.41954e-17
SEC61G	-123.257	54.7063	3.45003e-17	4.59738e-17
ADD2	-174.601	103.092	3.48938e-17	4.64713e-17
RABGAP1L	-149.554	79.7512	3.53934e-17	4.71095e-17
ETF1	-151.419	77.5466	3.55402e-17	4.72774e-17
ELMO1	-57.7646	28.747	3.57232e-17	4.74934e-17
PLCL1	-60.1164	33.8439	3.58407e-17	4.76223e-17
HTRA2	-55.3169	33.0363	3.63365e-17	4.82532e-17
ARL3	-153.187	75.2239	3.69862e-17	4.90595e-17
EIF1B	-704.879	303.911	3.81012e-17	5.04803e-17
PFN2	-1903.72	781.356	3.81355e-17	5.04887e-17
CDC40	-145.493	73.1412	3.81514e-17	5.04887e-17
PSMB7	-215.078	96.9386	3.89797e-17	5.15552e-17
SH3GL2	-2570.72	1091.33	3.9575e-17	5.23125e-17
ETV1	-59.027	27.9929	4.12729e-17	5.45256e-17
ZMYM4	-119.143	75.0577	4.13741e-17	5.4628e-17
NAP1L1	-526.49	275.489	4.20434e-17	5.548e-17
PDHX	-462.348	202.051	4.39204e-17	5.79236e-17
APOM	-10.5066	9.0895	4.41239e-17	5.81587e-17
ENTPD5	-15.8823	14.8768	4.50104e-17	5.92932e-17
STX6	-68.0852	46.7787	4.60765e-17	6.0663e-17
ABL2	-35.4784	30.9365	4.61529e-17	6.07289e-17
PSMA3	-65.1335	27.424	4.68017e-17	6.15474e-17
PJA2	-564.957	240.58	4.84236e-17	6.3644e-17
CCT6A	-389.509	209.876	4.86801e-17	6.39447e-17
NDUFC1	-311.776	132.899	4.90198e-17	6.43542e-17
RAB3B	-16.6822	9.68989	4.96213e-17	6.51068e-17
ALAS1	-235.973	90.486	5.04169e-17	6.60796e-17
CRHBP	-15.8039	8.31698	5.04201e-17	6.60796e-17
SNRPF	-64.1216	30.055	5.09299e-17	6.67097e-17
KIAA0513	-304.984	163.875	5.13748e-17	6.72543e-17
KIF22	-10.3655	11.7807	5.19159e-17	6.7924e-17
RAD51AP1	-23.2663	12.43	5.22693e-17	6.83476e-17
PEBP1	-1377.51	787.133	5.27817e-17	6.89784e-17
GAD1	-812.859	261.65	5.44754e-17	7.11516e-17
PANX1	-107.69	56.9823	5.64041e-17	7.3629e-17
ATP6V1A	-1113.83	575.531	5.64943e-17	7.37049e-17
CTF1	-11.2963	9.5153	5.69594e-17	7.42696e-17
YME1L1	-132.023	77.1125	5.90915e-17	7.70061e-17
WNT5A	-43.4345	29.2913	6.02742e-17	7.8503e-17
RGS2	-606.844	216.75	6.30003e-17	8.20071e-17
COX5A	-823.269	304.115	6.31958e-17	8.22153e-17
GSTO1	-616.248	266.739	6.56422e-17	8.53497e-17
CCDC85B	-58.5276	37.1731	6.59476e-17	8.56984e-17
ITGA9	-17.9679	21.1595	6.64208e-17	8.62647e-17
PTEN	-191.308	128.919	6.86547e-17	8.91158e-17
CANX	-236.44	178.239	7.2969e-17	9.4625e-17
SERPINE1	-7.78017	7.107	7.29812e-17	9.4625e-17
ATP6V0B	-379.054	137.577	7.42129e-17	9.61679e-17
ATP2B2	-355.41	200.366	7.57054e-17	9.80468e-17
STRAP	-505.612	214.339	7.62863e-17	9.87437e-17
CRELD1	-104.709	63.6014	8.48685e-17	1.09791e-16
NLGN1	-68.8964	39.9995	8.71114e-17	1.12629e-16
AGPS	-61.173	38.9795	8.72161e-17	1.12701e-16
STAU2	-170.309	74.9874	8.85594e-17	1.14309e-16
JAK1	-70.5044	46.3046	9.4633e-17	1.2208e-16
DYNC1H1	-130.189	76.334	9.52476e-17	1.22804e-16
FBXO28	-90.361	53.0616	9.90611e-17	1.27649e-16
CD1D	-7.39907	5.24555	9.95146e-17	1.28162e-16
SYT1	-2198.06	1000.14	1.04331e-16	1.34289e-16
LPL	-170.323	69.9576	1.05393e-16	1.35581e-16
SCG2	-787.055	259.236	1.06235e-16	1.36588e-16
CCT7	-406.819	152.411	1.11254e-16	1.42961e-16
PSMA1	-540.192	205.253	1.1223e-16	1.44135e-16
PLK2	-490.178	182.379	1.12967e-16	1.45e-16
UQCRC2	-391.726	173.966	1.13142e-16	1.45144e-16
GBE1	-217.402	107.496	1.14258e-16	1.46495e-16
LRPPRC	-229.244	115.59	1.14575e-16	1.46819e-16
LRRC17	-14.6169	11.1302	1.15321e-16	1.47693e-16
PKMYT1	-27.2386	14.7653	1.16649e-16	1.49311e-16
EFNA4	-8.38241	8.04395	1.18045e-16	1.51013e-16
NDUFAF1	-243.949	90.2973	1.19226e-16	1.52439e-16
GAD2	-88.9818	39.5773	1.19503e-16	1.52709e-16
MTHFD1	-148.665	84.8691	1.19925e-16	1.53164e-16
DGKH	-38.1552	31.2124	1.20246e-16	1.53488e-16
ATXN3	-30.19	25.8039	1.21178e-16	1.54592e-16
SMARCA2	-168.663	92.3171	1.23644e-16	1.57651e-16
VPS33A	-39.1692	31.7409	1.25241e-16	1.59599e-16
PPP1R2	-43.0669	24.9141	1.315e-16	1.67483e-16
PTP4A1	-83.4596	41.3523	1.3171e-16	1.67658e-16
ARIH2	-60.9296	36.652	1.32132e-16	1.68102e-16
CCNH	-224.728	90.8319	1.33594e-16	1.69868e-16
PPP2R2A	-91.0491	66.9876	1.46319e-16	1.85945e-16
MTMR9	-273.508	147.779	1.47368e-16	1.87175e-16
HSP90AB1	-477.157	174.107	1.50479e-16	1.91021e-16
TULP1	-6.82869	7.66503	1.51948e-16	1.9278e-16
LIMK1	-10.5916	10.9309	1.52729e-16	1.93665e-16
DNAJB9	-236.878	109.83	1.55497e-16	1.97066e-16
STMN2	-2073.82	837.329	1.63175e-16	2.06682e-16
PTGS2	-23.542	15.415	1.67023e-16	2.1144e-16
STMN1	-308.688	117.417	1.69056e-16	2.13896e-16
PPIH	-101.113	44.3448	1.70191e-16	2.15214e-16
TM9SF2	-279.942	115.543	1.70335e-16	2.15278e-16
GTF2H1	-123.616	81.0144	1.76731e-16	2.23239e-16
CHRM3	-258.603	170.142	1.80476e-16	2.27845e-16
SNCA	-561.837	218.502	1.85132e-16	2.33594e-16
CPT1A	-14.9012	12.9999	1.89355e-16	2.38792e-16
F13A1	-38.5529	22.5084	1.90143e-16	2.39655e-16
ARIH1	-43.1737	31.013	1.9315e-16	2.43312e-16
ARG2	-54.7913	36.9074	1.95725e-16	2.46421e-16
GABRA1	-789.632	272.081	2.01297e-16	2.5316e-16
TERF2IP	-1132.46	547.231	2.02463e-16	2.54487e-16
MRPL28	-80.3437	48.8776	2.02654e-16	2.54588e-16
HDAC9	-71.6401	36.7259	2.06353e-16	2.59094e-16
SRM	-54.2927	41.8724	2.06622e-16	2.5929e-16
PRDM2	-123.672	69.5531	2.06856e-16	2.59442e-16
PDE4D	-34.5121	27.0534	2.07535e-16	2.60153e-16
SH3BP5	-476.973	253.329	2.10272e-16	2.6344e-16
ARF3	-503.135	270.615	2.13345e-16	2.67145e-16
WDR37	-104.251	52.3926	2.15882e-16	2.70175e-16
NDUFS2	-368.576	159.706	2.18438e-16	2.73225e-16
PTPN3	-38.5515	18.0763	2.18896e-16	2.7365e-16
EGR2	-37.7193	16.9541	2.25031e-16	2.81166e-16
TRIM29	-11.1132	8.03529	2.259e-16	2.82099e-16
LSM3	-42.5991	26.8419	2.28213e-16	2.84833e-16
NDUFS4	-56.4361	32.9536	2.31235e-16	2.88449e-16
NELL2	-2555.63	1056.8	2.35818e-16	2.94007e-16
AKR1A1	-183.461	79.5189	2.35957e-16	2.94021e-16
ERCC3	-79.3604	47.2149	2.38062e-16	2.96484e-16
EPM2AIP1	-398.094	218.915	2.43189e-16	3.02705e-16
TSG101	-281.229	137.873	2.54498e-16	3.16611e-16
ZHX2	-26.4124	43.7299	2.6247e-16	3.26352e-16
SCCPDH	-95.8309	52.3014	2.63999e-16	3.28076e-16
GFRA2	-50.6048	32.6517	2.67062e-16	3.31703e-16
OSTF1	-47.2631	25.9419	2.7781e-16	3.44867e-16
PSMC2	-371.166	173.323	2.78312e-16	3.45304e-16
LAPTM4B	-395.502	188.801	2.79675e-16	3.46622e-16
GLRB	-367.254	148.91	2.90394e-16	3.5952e-16
SDHB	-49.5215	25.2121	2.99081e-16	3.70077e-16
RFC4	-64.4942	45.2456	3.00129e-16	3.71174e-16
SUOX	-35.1853	30.7895	3.12197e-16	3.85892e-16
RHOC	-14.3888	18.1509	3.18625e-16	3.93626e-16
SIX1	-9.51378	6.15752	3.267e-16	4.03385e-16
COPS5	-243.367	104.364	3.27327e-16	4.03943e-16
KHK	-21.4248	17.5187	3.35833e-16	4.14218e-16
MDH1	-3291.18	1185.66	3.40965e-16	4.20323e-16
TGFBI	-25.559	17.1686	3.42225e-16	4.2165e-16
NUP98	-22.621	21.1773	3.46279e-16	4.26417e-16
PPP6C	-129.218	88.2559	3.6121e-16	4.44566e-16
PIP5K1B	-122.133	56.6199	3.62073e-16	4.4539e-16
GTF2E2	-88.8971	49.4523	3.68714e-16	4.53317e-16
CORO2A	-22.3277	16.6674	3.75636e-16	4.61581e-16
CLGN	-109.131	43.4573	3.76339e-16	4.62199e-16
RAD1	-35.1739	26.9339	3.77479e-16	4.63352e-16
CLTA	-284.342	146.504	3.79479e-16	4.65558e-16
FBXW2	-39.8988	28.6119	3.85466e-16	4.72652e-16
BTRC	-40.032	28.4804	3.99327e-16	4.89388e-16
UBE2N	-193.203	83.1575	4.00384e-16	4.90423e-16
DNAJC6	-1042.13	563.273	4.03063e-16	4.93442e-16
MAP2K5	-23.2116	17.9529	4.14185e-16	5.06788e-16
AP1S1	-36.8247	30.0109	4.31058e-16	5.27154e-16
ZNF365	-571.377	256.091	4.39948e-16	5.37741e-16
BTN2A1	-81.5573	41.5572	4.40757e-16	5.38444e-16
PNOC	-45.2565	24.1814	4.46144e-16	5.44735e-16
CADPS	-127.74	69.6388	4.53352e-16	5.5295e-16
GRIN2A	-582.242	271.771	4.63426e-16	5.64938e-16
PAK1	-592.995	242.232	4.74187e-16	5.77751e-16
ST8SIA1	-36.3329	21.3836	4.8763e-16	5.93816e-16
VRK1	-92.6137	56.345	4.90398e-16	5.96871e-16
BLVRA	-128.444	60.7762	4.90913e-16	5.97182e-16
SYN2	-433.028	185.261	4.99958e-16	6.07864e-16
STAR	-36.8797	18.1048	5.19367e-16	6.31129e-16
IMMT	-271.761	120.771	5.28562e-16	6.41965e-16
SETX	-54.4109	34.9035	5.31193e-16	6.4482e-16
DNTTIP2	-211.181	136.793	5.61753e-16	6.81558e-16
EXT2	-55.2683	41.1981	5.62336e-16	6.81906e-16
INA	-1271.2	490.604	5.64484e-16	6.84151e-16
ENC1	-1083.34	512.234	6.08691e-16	7.37342e-16
NRG1	-17.9979	12.5553	6.0923e-16	7.37607e-16
NDST4	-4.79752	5.0794	6.13861e-16	7.42824e-16
PGD	-14.4937	12.921	6.20204e-16	7.50104e-16
EPHA3	-12.1294	10.3286	6.81785e-16	8.24151e-16
ARHGDIG	-64.4593	32.7408	7.10564e-16	8.58489e-16
CUL2	-54.1832	35.3756	7.21758e-16	8.71153e-16
NUP93	-95.9589	52.2639	7.21802e-16	8.71153e-16
BNIP1	-13.2393	13.765	7.48776e-16	9.03236e-16
ZNF592	-23.0287	31.9054	7.51418e-16	9.05948e-16
SLC8A1	-68.4021	45.7914	7.6807e-16	9.2554e-16
GRSF1	-216.535	133.757	7.8212e-16	9.41978e-16
KIAA0319	-162.872	107.249	8.06656e-16	9.71021e-16
ACTR2	-108.665	63.1114	8.26864e-16	9.94827e-16
PRDX3	-118.042	62.8982	9.16626e-16	1.10225e-15
DDX1	-656.335	284.517	9.32909e-16	1.12124e-15
MAD2L1BP	-87.5467	38.1306	9.58762e-16	1.15171e-15
LDHA	-1733.18	671.845	1.0045e-15	1.20603e-15
NDUFB1	-698.569	307.505	1.04281e-15	1.25138e-15
SNAP91	-1725.18	719.693	1.05176e-15	1.26145e-15
PDK1	-24.5155	16.9235	1.06749e-15	1.27966e-15
PLS1	-45.1802	24.1626	1.07362e-15	1.28633e-15
NDUFS3	-333.306	134.743	1.08933e-15	1.30448e-15
RARB	-13.7688	12.3846	1.10723e-15	1.32522e-15
STK39	-648.133	297.256	1.11985e-15	1.33963e-15
TRAF5	-26.7878	26.658	1.1299e-15	1.35095e-15
CP	-25.5954	16.1251	1.1761e-15	1.40546e-15
ME3	-57.8187	34.9628	1.19071e-15	1.42219e-15
SLC25A4	-217.422	86.2864	1.22032e-15	1.4568e-15
DYNLL1	-2138.25	963.787	1.25698e-15	1.49978e-15
MAN1A2	-118.052	67.2058	1.34234e-15	1.60033e-15
SERPINI1	-2824.53	1117.61	1.34264e-15	1.60033e-15
ARSB	-11.4628	8.91182	1.3576e-15	1.61733e-15
AGTPBP1	-216.912	102.379	1.36614e-15	1.62666e-15
PCMT1	-1005.9	505.651	1.3706e-15	1.63112e-15
PCBD1	-38.0375	23.3796	1.41179e-15	1.67928e-15
NMU	-24.2005	9.86267	1.43035e-15	1.70047e-15
DHCR24	-347.054	137.089	1.49345e-15	1.77458e-15
ZDHHC24	-8.66344	11.8537	1.52103e-15	1.80642e-15
GRHPR	-85.7006	62.0394	1.53752e-15	1.82506e-15
BCAP29	-134.763	78.1327	1.59746e-15	1.89524e-15
ARF5	-78.9955	39.0116	1.61765e-15	1.9182e-15
GRIN1	-30.2345	21.8101	1.64335e-15	1.94668e-15
ACVR2A	-78.1137	54.2414	1.66045e-15	1.96592e-15
ATP6V1B2	-606.059	227.055	1.69196e-15	2.0022e-15
FBXO9	-259.083	143.129	1.7232e-15	2.03812e-15
ACTR3	-459.453	249.685	1.74553e-15	2.06346e-15
NQO2	-77.6752	58.7238	1.74741e-15	2.06463e-15
GRIA4	-80.2295	36.1398	1.7983e-15	2.12368e-15
AOX1	-8.94293	8.17863	1.80737e-15	2.13328e-15
SORL1	-816.842	417.588	1.82153e-15	2.14891e-15
MAPK10	-459.39	209.591	1.83382e-15	2.16229e-15
KIFAP3	-295.246	104.828	1.88658e-15	2.22337e-15
INPP5F	-516.011	243.171	1.92679e-15	2.26959e-15
ATP6V1C1	-182.748	88.0134	1.95988e-15	2.30739e-15
GLRX	-267.156	102.764	1.98796e-15	2.33925e-15
GPR176	-52.3534	38.6927	2.2789e-15	2.67887e-15
CRMP1	-218.951	113.474	2.3491e-15	2.75999e-15
CLEC2B	-13.644	10.3468	2.48569e-15	2.91898e-15
BAZ2A	-14.5888	18.7137	2.53596e-15	2.97649e-15
FUS	-35.3004	34.1678	2.56219e-15	3.00574e-15
SUCLA2	-517.717	208.512	2.56479e-15	3.00726e-15
ANXA6	-84.6872	43.0605	2.65331e-15	3.10947e-15
UNC5C	-15.7577	16.0294	2.69402e-15	3.15558e-15
BPGM	-67.8355	37.0071	2.77482e-15	3.24857e-15
NRP1	-10.4353	9.61078	2.99621e-15	3.50598e-15
PTGER2	-5.291	5.04573	3.0663e-15	3.58617e-15
BASP1	-1407.24	855.356	3.14676e-15	3.67841e-15
CHST2	-38.4258	26.4436	3.51914e-15	4.11161e-15
FHL2	-80.8779	43.7712	3.54697e-15	4.14202e-15
NDUFAB1	-860.148	317.602	3.63588e-15	4.2437e-15
RIMS1	-93.5312	53.8108	3.75214e-15	4.37718e-15
RRAGA	-469.724	210.746	3.79944e-15	4.43012e-15
MLF1	-52.1967	37.0239	3.93459e-15	4.58538e-15
SLC6A15	-67.6379	41.1146	4.10402e-15	4.78042e-15
PSIP1	-92.353	66.5405	4.11608e-15	4.79204e-15
TLK1	-60.9298	41.8068	4.12349e-15	4.79824e-15
ABCF3	-31.5925	22.5057	4.1601e-15	4.8384e-15
CCND2	-47.1822	33.9923	4.46428e-15	5.18956e-15
CRH	-44.6852	19.8121	4.51425e-15	5.245e-15
ACADSB	-79.4196	49.6815	4.59455e-15	5.33561e-15
KALRN	-109.404	69.9745	4.81331e-15	5.58683e-15
NEK2	-10.8799	9.16081	5.00038e-15	5.79813e-15
UCHL1	-621.003	271.848	5.87991e-15	6.81454e-15
MAT1A	-3.96875	4.68972	5.89617e-15	6.82995e-15
UQCRC1	-494.51	202.152	5.9928e-15	6.9384e-15
BDNF	-36.4155	19.1678	6.06549e-15	7.01904e-15
ZNF7	-19.5017	14.0887	6.533e-15	7.55624e-15
FEN1	-81.045	43.1123	7.12664e-15	8.23873e-15
ACTG2	-20.4132	9.12142	7.42164e-15	8.57115e-15
GABRG2	-680.316	272.188	7.98333e-15	9.21523e-15
PCSK1	-262.215	96.6288	8.20804e-15	9.46987e-15
YWHAZ	-554.832	289.423	8.30803e-15	9.58043e-15
AKAP6	-50.2716	30.6876	8.37081e-15	9.64799e-15
MAD2L1	-28.9504	17.3236	9.3518e-15	1.07733e-14
SPA17	-71.4105	34.7771	9.43584e-15	1.08647e-14
HEXB	-204.326	116.313	1.00045e-14	1.15137e-14
NDUFB3	-234.851	145.631	1.03238e-14	1.18752e-14
MKRN1	-378.197	193.291	1.06925e-14	1.22932e-14
KYNU	-6.48589	6.68032	1.0776e-14	1.2383e-14
LDB2	-408.843	190.859	1.19602e-14	1.37369e-14
DCTN2	-77.5119	42.32	1.19849e-14	1.37584e-14
PIGC	-34.9823	27.6022	1.26944e-14	1.45657e-14
RNASE2	-18.5999	13.8465	1.47027e-14	1.68616e-14
C5orf22	-47.3359	31.7206	1.47364e-14	1.68918e-14
TAL1	-9.57665	11.8033	1.49422e-14	1.71193e-14
POLR2K	-243.453	113.831	1.53882e-14	1.76215e-14
EEF1E1	-56.0539	29.9132	1.69689e-14	1.94219e-14
USP8	-47.8744	36.1955	1.83147e-14	2.09519e-14
STAT4	-247.983	97.0729	1.89733e-14	2.16945e-14
RAN	-546.785	244.473	1.94286e-14	2.22041e-14
FPGT	-19.5999	17.479	1.98709e-14	2.26983e-14
NPM3	-19.3386	17.9494	2.08346e-14	2.37874e-14
STX7	-144.389	94.2836	2.50695e-14	2.86083e-14
SCG5	-2123.53	979.417	2.54998e-14	2.90849e-14
ACTN2	-86.1664	50.0286	2.59696e-14	2.96062e-14
TRPC6	-5.46099	6.64221	2.71535e-14	3.09405e-14
ADK	-37.5312	24.0673	2.74431e-14	3.12551e-14
HIP1	-10.1927	14.1809	3.63756e-14	4.14078e-14
GLS	-240.515	149.059	3.65145e-14	4.15454e-14
DAZL	-6.07974	6.07011	3.68113e-14	4.18624e-14
FH	-143.026	76.3821	3.75457e-14	4.26765e-14
DPP6	-617.91	319.882	3.92708e-14	4.46153e-14
ALDH1A3	-16.4745	14.0029	4.36983e-14	4.9621e-14
PSMD1	-287.11	159.472	4.52605e-14	5.13696e-14
TAGLN3	-851.814	411.087	4.72802e-14	5.36354e-14
NRXN3	-389.752	187.183	4.93629e-14	5.59705e-14
ENO2	-1037.36	474.195	5.20857e-14	5.90288e-14
ZNF510	-28.5282	17.7358	5.29054e-14	5.99282e-14
SLC25A12	-299.764	164.49	5.87884e-14	6.65595e-14
MGST3	-153.934	75.7529	6.29947e-14	7.12867e-14
ACADL	-16.8722	9.73989	6.79629e-14	7.68712e-14
HPD	-3.16916	3.65372	6.82805e-14	7.71925e-14
CDKL1	-19.8424	16.3083	7.20871e-14	8.14559e-14
APOC3	-9.19155	6.36216	7.61183e-14	8.59689e-14
FUCA1	-24.8896	19.6034	1.01285e-13	1.14281e-13
MPP6	-9.8046	12.0173	1.07589e-13	1.21333e-13
PSEN2	-28.1424	25.6546	1.10022e-13	1.24017e-13
DPYS	-17.4435	13.3666	1.23633e-13	1.39291e-13
ICA1	-17.6299	16.1589	1.30555e-13	1.47018e-13
PDE6H	-12.124	8.09329	1.34835e-13	1.51763e-13
SV2B	-591.213	310.051	1.85683e-13	2.08791e-13
SIX3	-12.1513	8.6972	1.91393e-13	2.15107e-13
SH3GL3	-112.988	66.4265	2.16143e-13	2.42805e-13
PCDH1	-8.53984	10.5339	2.26074e-13	2.53838e-13
TEAD4	-7.36383	7.55723	2.26984e-13	2.54736e-13
TBX5	-5.51902	7.36757	2.32452e-13	2.60745e-13
CRYM	-594.375	281.686	2.4112e-13	2.70336e-13
PGAM2	-10.9286	7.12823	2.65764e-13	2.97821e-13
MPI	-26.0225	22.9579	2.87643e-13	3.22183e-13
WDHD1	-8.46148	9.22986	3.18919e-13	3.5704e-13
RGS4	-816.405	429.183	3.51438e-13	3.93255e-13
MME	-3.63734	4.04855	3.73327e-13	4.17546e-13
CYP3A5	-12.8344	10.5382	4.2221e-13	4.7199e-13
DUSP4	-13.7808	11.0421	4.57505e-13	5.11198e-13
SLCO1B3	-6.04585	5.20032	4.82668e-13	5.39053e-13
ARPC1A	-64.625	35.5317	5.0391e-13	5.62504e-13
RDH16	-9.0971	10.2862	5.82024e-13	6.49386e-13
CNN3	-21.3047	21.9277	6.17903e-13	6.88751e-13
DES	-10.8932	9.17174	6.75276e-13	7.52339e-13
RAPGEF1	-6.87876	11.6451	7.15522e-13	7.96792e-13
HSPB3	-44.2425	25.3374	8.68844e-13	9.66594e-13
PF4	-7.22728	6.01055	9.13543e-13	1.01583e-12
TYRP1	-63.5465	28.1614	1.1365e-12	1.26254e-12
CDKN3	-16.6897	11.1819	1.19989e-12	1.33168e-12
DGKI	-25.6329	20.8778	1.30737e-12	1.45026e-12
IGFBP2	-9.83603	7.02112	1.3599e-12	1.5078e-12
LTB	-7.08469	11.4878	1.69343e-12	1.8758e-12
CD9	-14.6765	18.6037	2.80935e-12	3.1104e-12
ACIN1	-11.2275	24.692	2.93905e-12	3.25244e-12
DYNC1I1	-556.923	261.906	3.66983e-12	4.05919e-12
LTBP2	-13.4575	16.7912	3.88099e-12	4.29069e-12
RASGRF1	-11.3856	10.3166	4.70164e-12	5.19548e-12
TCP11L1	-9.88883	11.4664	5.4188e-12	5.9851e-12
CSF3R	-8.84385	11.9478	6.06147e-12	6.69172e-12
EGR1	-155.421	114.169	8.24117e-12	9.0937e-12
ARHGAP29	-18.4119	27.9749	1.01212e-11	1.11576e-11
RGS10	-7.32948	10.6406	1.17008e-11	1.28866e-11
CPLX2	-57.9226	94.2896	1.42458e-11	1.56819e-11
TAP1	-20.5802	38.4486	1.51031e-11	1.66098e-11
IGSF6	-4.72602	7.61874	3.08442e-11	3.38727e-11
SLN	-32.0834	20.9265	3.57279e-11	3.92173e-11
DDX10	-60.3837	42.0444	4.12154e-11	4.52192e-11
STC1	-17.5036	11.8984	4.36676e-11	4.78868e-11
EFNA1	-26.603	50.7061	5.76321e-11	6.31705e-11
HBB	-150.277	91.8767	7.33003e-11	8.02299e-11
MAPRE3	-5.99846	10.5032	7.52231e-11	8.22954e-11
S100A9	-25.7583	11.5835	8.53475e-11	9.33273e-11
RBMS3	-13.0197	25.3448	1.07183e-10	1.17149e-10
FRZB	-18.3457	15.0509	2.11149e-10	2.30672e-10
IGFBP1	-4.67186	5.45824	2.60606e-10	2.84567e-10
SEMA3B	-13.2985	6.58477	2.95245e-10	3.22238e-10
SLA	-13.069	16.566	3.97937e-10	4.34114e-10
CD5	-5.38668	8.37344	4.2882e-10	4.67361e-10
BBX	-33.6229	71.8822	5.94626e-10	6.4654e-10
BMP6	-6.12717	7.67321	7.38582e-10	8.02686e-10
IL10RA	-12.7334	15.3792	7.4834e-10	8.12907e-10
PTK7	-6.00026	5.96686	1.63734e-09	1.77693e-09
GUSB	-31.0631	74.1485	2.36059e-09	2.55702e-09
KRT18	-11.1531	9.58767	2.74823e-09	2.97413e-09
C7	-10.7417	9.71711	3.09106e-09	3.34357e-09
IL1R2	-10.739	7.09757	3.72868e-09	4.02949e-09
PITPNM1	-14.0503	25.7349	5.87763e-09	6.34884e-09
ITPR3	-8.12441	9.15306	6.26361e-09	6.76258e-09
MDFI	-8.20509	9.4801	8.01164e-09	8.64582e-09
MARK2	-5.81512	9.24695	9.00418e-09	9.71237e-09
SYCP1	-5.98238	5.94707	9.8876e-09	1.06603e-08
SLC6A3	-12.2326	9.26495	1.25569e-08	1.35319e-08
IMPDH1	-20.0622	36.6268	1.4623e-08	1.5751e-08
LYZ	-4.37516	5.63944	2.83584e-08	3.05174e-08
PDE1B	-4.31834	6.13998	4.29256e-08	4.61505e-08
MAPKAPK2	-6.97364	15.3989	4.32641e-08	4.64928e-08
OAS1	-6.32289	9.37184	5.31755e-08	5.71172e-08
USH1C	-13.8693	11.5398	6.22148e-08	6.67643e-08
S100A8	-17.3894	12.2443	8.93738e-08	9.58647e-08
PTPN6	-5.96692	15.4978	1.45469e-07	1.55961e-07
CRABP1	-15.1562	11.4351	2.03838e-07	2.18439e-07
TRAM2	-7.05639	16.6278	2.22864e-07	2.38717e-07
LTBR	-7.88793	9.53005	3.00007e-07	3.21048e-07
IQGAP2	-2.42885	5.06093	3.98901e-07	4.2668e-07
BCL2A1	-6.38464	6.15988	5.1076e-07	5.46074e-07
CDH15	-4.14301	6.95742	1.69413e-06	1.80958e-06
SPARC	-36.4227	93.6805	2.01284e-06	2.14802e-06
ACTN3	-4.7298	7.14171	2.07168e-06	2.20979e-06
SLC25A20	-11.1359	25.2412	2.199e-06	2.34451e-06
TEP1	-6.84149	15.9261	2.99293e-06	3.18655e-06
ITIH2	-14.2563	13.2142	3.38052e-06	3.59424e-06
CD44	-7.31689	10.7251	4.78811e-06	5.08612e-06
CDK2AP2	-10.1532	18.982	5.78432e-06	6.14151e-06
SPR	-11.9557	26.5207	1.18592e-05	1.25857e-05
MARCO	-2.61133	4.72446	1.56901e-05	1.66359e-05
FGF4	-4.55317	9.35212	1.60147e-05	1.69723e-05
POMC	-1.76789	4.49669	1.78052e-05	1.88613e-05
BMP5	-15.3746	10.1601	1.91354e-05	2.02517e-05
KIF13B	-16.105	41.4119	2.10553e-05	2.22734e-05
PLAU	-3.86485	6.64132	2.55712e-05	2.70257e-05
GZMA	-3.47644	6.06719	6.17522e-05	6.52049e-05
ADRB2	-8.83428	16.8431	6.89798e-05	7.28032e-05
NPC2	-19.9008	58.1834	7.23421e-05	7.6317e-05
NR4A2	-8.24444	22.1737	7.37641e-05	7.77814e-05
TFEC	-2.9721	5.35359	8.09908e-05	8.53627e-05
ACADS	-5.48599	16.5849	8.50752e-05	8.96266e-05
TRIM38	-9.99513	23.567	0.000125163	0.000131738
SFRP4	-3.07681	6.70847	0.000188461	0.000198181
HSDL2	-11.4479	41.8855	0.000192682	0.000202527
[truncated: 30 more rows]

## Sheet: UpDEGs in AD
GeneNames	logFC	AveExpr	P.Value	adj.P.Val
CYP1A1	36.4878	8.46879	8.61851e-32	6.87971e-29
IGFBP5	181.826	37.4794	1.85263e-31	6.87971e-29
ACTA2	235.917	35.4493	2.09019e-31	6.87971e-29
ZIC1	614.979	145.577	3.00565e-31	8.09799e-29
ANXA2	116.587	36.5898	7.39002e-31	9.9682e-29
TXNIP	281.116	88.3882	7.48932e-31	9.9682e-29
SERPINA3	573.113	107.5	7.74261e-31	9.9682e-29
DCN	113.822	30.1245	8.76402e-31	9.9682e-29
IFITM2	424.761	158.618	9.68399e-31	9.9682e-29
FOXC1	833.523	123.994	1.24369e-30	9.97712e-29
SERPING1	102.314	46.5035	1.39479e-30	1.0712e-28
F3	538.339	174.142	1.70393e-30	1.2664e-28
GAS1	252.043	40.1407	6.40753e-30	2.31517e-28
RGS1	176.81	32.0667	8.35834e-30	2.63803e-28
CAV1	64.6631	26.5522	9.09135e-30	2.72362e-28
SLC4A4	112.978	63.2776	1.02431e-29	2.9629e-28
ITGA6	46.6971	29.4628	1.68927e-29	4.277e-28
SLC2A1	70.3569	45.6401	2.64151e-29	6.02578e-28
CEBPD	217.007	94.7068	3.46677e-29	7.1959e-28
GPRC5B	227.376	155.137	3.66652e-29	7.351e-28
PTPRZ1	967.867	566.872	3.68695e-29	7.351e-28
MICB	38.7142	21.4701	3.99561e-29	7.63979e-28
EPS8	88.5583	60.7504	4.08078e-29	7.64399e-28
AEBP1	88.4541	31.9388	5.01703e-29	9.06399e-28
CSRP1	580.977	392.693	5.03555e-29	9.06399e-28
CAT	81.5505	62.9071	5.44573e-29	9.72632e-28
IGFBP7	474.155	233.674	5.53913e-29	9.74211e-28
CYP1B1	278.524	40.8861	5.85978e-29	1.02128e-27
FOXD1	78.4504	17.3701	6.15937e-29	1.04554e-27
BBOX1	63.4191	37.6066	6.37061e-29	1.07138e-27
MXI1	478.387	346.646	6.65016e-29	1.08194e-27
ALDH1L1	50.9886	31.511	7.15813e-29	1.14109e-27
PTPN13	55.8476	39.9661	7.76919e-29	1.19335e-27
TPD52L1	306.787	193.014	7.98928e-29	1.1988e-27
MT1G	299.119	126.503	8.53261e-29	1.25217e-27
S100A10	69.5398	28.2891	8.59212e-29	1.25293e-27
ANP32B	408.93	275.638	8.84793e-29	1.2741e-27
RHOBTB3	162.184	107.132	1.02368e-28	1.46494e-27
MAP4K4	152.935	118.357	1.17273e-28	1.65765e-27
RBM6	183.159	138.913	1.19863e-28	1.68393e-27
TGFBR3	212.765	101.829	1.23595e-28	1.72584e-27
TNFRSF1B	30.9186	18.0206	1.40926e-28	1.94427e-27
PDCL	62.1095	48.9341	1.48387e-28	2.03502e-27
NDRG2	226.328	143.716	1.51523e-28	2.06573e-27
PMP2	563.256	295.126	1.67452e-28	2.21729e-27
ITGA10	57.8902	28.9448	1.71945e-28	2.26378e-27
EFEMP2	92.6005	46.3485	2.27062e-28	2.89034e-27
RYR3	214.002	115.366	2.39217e-28	2.99541e-27
PON2	360.413	205.932	2.47037e-28	3.07662e-27
PHGDH	51.2464	36.1276	2.87073e-28	3.44383e-27
EDNRB	84.8422	48.2291	3.87931e-28	4.40292e-27
CTDSP2	103.454	94.4642	6.82225e-28	6.92443e-27
TCIRG1	35.7236	15.3723	8.16463e-28	7.99923e-27
DBT	123.473	106.392	8.16635e-28	7.99923e-27
RBM25	289.126	219.735	9.12823e-28	8.61051e-27
PLOD2	107.131	73.2573	1.06169e-27	9.70687e-27
BCL6	240.096	181.458	1.14503e-27	1.02254e-26
NFKBIA	111.626	82.2635	1.24038e-27	1.09917e-26
CSPG4	23.8572	15.2401	1.43767e-27	1.24756e-26
COL1A2	124.862	26.0692	1.46529e-27	1.26443e-26
GRTP1	23.8608	11.9569	1.61017e-27	1.36894e-26
GPNMB	45.5705	31.2586	1.85919e-27	1.54642e-26
DUSP1	178.896	80.3689	2.00961e-27	1.64773e-26
GNB3	18.8231	15.8563	2.4687e-27	1.94126e-26
FGFR2	34.9344	31.6852	2.84477e-27	2.19945e-26
GSN	30.2268	18.3947	2.91845e-27	2.24137e-26
KLKB1	58.8335	33.187	3.81986e-27	2.82989e-26
SDC3	24.3243	16.7	4.1952e-27	3.03954e-26
SLC15A2	40.1151	39.2953	4.57036e-27	3.24004e-26
ITGAV	361.272	275.216	4.81076e-27	3.37354e-26
LHX2	391.784	298.995	5.0967e-27	3.51581e-26
GEM	68.8528	32.7665	7.33149e-27	4.71837e-26
SKI	54.099	49.9058	7.51094e-27	4.82039e-26
MT1H	573.493	286.013	8.41766e-27	5.34278e-26
PDK4	84.1138	52.836	9.38187e-27	5.87387e-26
SSPN	39.9577	34.1228	1.1431e-26	7.00455e-26
MT1X	564.549	306.968	1.44845e-26	8.51333e-26
NFATC4	16.4592	16.7449	1.71327e-26	9.83962e-26
CTSH	267.976	149.492	1.80977e-26	1.02956e-25
P2RY14	113.455	43.5379	2.33016e-26	1.29055e-25
AFF1	91.6919	86.3918	2.39606e-26	1.31129e-25
MSX1	68.5239	34.8766	3.11987e-26	1.64677e-25
VIM	179.117	73.9067	6.05323e-26	2.94233e-25
PAX6	65.712	62.4415	7.55182e-26	3.60236e-25
ACSBG1	157.129	96.842	8.86809e-26	4.16981e-25
LPP	52.1461	50.3501	9.15408e-26	4.29552e-25
REST	18.0914	17.4556	1.03628e-25	4.79946e-25
RBPMS	23.183	13.3747	1.60528e-25	7.07184e-25
TJP2	37.0696	31.7047	2.79472e-25	1.175e-24
GLUL	1057.93	887.716	3.56054e-25	1.45452e-24
LIFR	101.351	91.6174	4.11465e-25	1.6516e-24
SLC1A2	866.932	886.922	1.27495e-24	4.65528e-24
TULP3	40.3769	36.9718	1.29451e-24	4.71924e-24
RAB11FIP3	164.886	110.629	1.73321e-24	6.23954e-24
ECM2	36.592	12.8141	1.73981e-24	6.25354e-24
LY75	13.2565	8.66998	1.86872e-24	6.67525e-24
CDH5	19.678	15.6585	2.24199e-24	7.93479e-24
SAG	12.9902	8.71313	2.42362e-24	8.53779e-24
MST1R	11.2887	8.59102	3.00182e-24	1.03536e-23
ARPC1B	46.652	33.9456	4.16868e-24	1.40214e-23
DSP	283.337	37.1366	4.74342e-24	1.5885e-23
TPM2	35.6848	14.481	6.38368e-24	2.09516e-23
FGFR3	754.046	376.458	7.47209e-24	2.41116e-23
EMP2	26.7274	20.7802	8.87251e-24	2.85507e-23
ATP1A2	1400.1	954.521	9.58062e-24	3.07434e-23
YES1	39.1391	33.7525	2.87883e-23	8.56955e-23
SEMA3F	59.1952	36.2705	3.22701e-23	9.45934e-23
CEL	14.9215	8.1411	7.26433e-23	2.00204e-22
VCAM1	75.0862	22.2198	7.53011e-23	2.07088e-22
GLI1	14.0212	10.2184	1.03534e-22	2.77053e-22
DDIT4	277.252	149.813	1.06863e-22	2.84969e-22
RFX4	72.5336	43.7252	1.08005e-22	2.87681e-22
EPAS1	163.916	110.563	1.91436e-22	4.87367e-22
IFRD1	134.175	128.527	5.7375e-22	1.34069e-21
HSD11B2	19.8789	13.2719	9.77777e-22	2.22829e-21
SLC1A3	1005.82	696.07	1.47245e-21	3.27148e-21
ZBTB20	163.875	123.966	2.70513e-21	5.77629e-21
PCOLCE	22.7073	8.37128	3.32122e-21	6.99461e-21
CPN1	10.2711	9.66116	3.71742e-21	7.73009e-21
PTMA	222.559	270.774	6.845e-21	1.36426e-20
ACACB	121.49	76.8539	8.80519e-21	1.73246e-20
NRG2	17.6829	21.7067	9.01004e-21	1.76975e-20
GJA1	2177.93	1585.63	9.36076e-21	1.82464e-20
MAFK	30.5771	33.2764	1.7269e-20	3.27742e-20
AHR	24.8289	24.5494	1.93891e-20	3.64869e-20
MGP	85.0688	14.87	2.459e-20	4.55795e-20
ITPKB	45.2034	33.0701	2.69743e-20	4.98787e-20
HDAC1	93.8821	66.1644	3.37223e-20	6.14685e-20
SLC26A2	133.277	38.9548	4.9558e-20	8.89265e-20
SLCO2B1	14.0339	16.9609	7.53353e-20	1.32195e-19
PCSK5	40.1374	32.7623	1.58067e-19	2.66218e-19
SLC6A12	32.0722	29.7871	2.34561e-19	3.88798e-19
TRIM14	15.4658	20.3499	1.96066e-18	2.94291e-18
SVIL	21.7692	14.2238	5.26338e-18	7.58401e-18
STAB1	11.2985	13.4203	6.66894e-18	9.50819e-18
MDM4	31.6628	53.0167	1.20242e-17	1.67294e-17
SOX5	20.37	27.7814	1.55235e-17	2.13529e-17
SLC16A1	36.1672	36.6396	2.24009e-17	3.02886e-17
ENG	9.85573	9.8394	2.58771e-17	3.47644e-17
CPM	10.517	13.0374	2.68812e-17	3.60922e-17
BAMBI	47.9076	26.29	3.64841e-17	4.84214e-17
LRP10	32.8155	31.8232	3.71835e-17	4.92927e-17
TGFB3	9.57005	14.4392	8.74737e-17	1.1297e-16
OMD	41.579	13.1539	2.00085e-16	2.51772e-16
MRAS	138.339	185.67	2.7872e-16	3.45625e-16
MERTK	16.6997	22.3932	2.84368e-16	3.52249e-16
GNG12	18.4961	22.4731	4.47077e-16	5.45585e-16
RPL3L	8.58089	7.90311	1.6384e-15	1.94181e-15
ALDH6A1	88.6683	123.579	2.17834e-15	2.56197e-15
TNFRSF11B	21.8311	11.1822	4.9642e-15	5.75907e-15
ITGA1	9.03625	11.5912	7.18555e-15	8.30266e-15
FOXF1	17.3255	17.9122	9.20758e-14	1.03941e-13
DNALI1	10.9902	16.9734	1.79212e-13	2.01614e-13
B2M	234.047	343.408	5.83465e-13	6.5068e-13
GADD45G	20.9627	32.0149	7.64166e-13	8.50551e-13
PLN	42.43	11.291	9.99156e-13	1.11049e-12
TES	10.2234	12.5631	1.18911e-12	1.32034e-12
HSPB1	78.1389	91.5852	1.5212e-12	1.68584e-12
TAGLN	31.5934	18.4979	9.95645e-12	1.09812e-11
HAAO	6.30833	11.1743	1.04866e-11	1.15548e-11
ABCA1	12.4894	24.82	1.4952e-11	1.64515e-11
F10	5.31305	7.23289	2.34238e-11	2.57483e-11
GNG11	18.4117	23.2416	2.83096e-11	3.11041e-11
CXCL1	13.7329	14.4935	6.6273e-11	7.26073e-11
TSPAN31	62.0753	114.616	7.25197e-11	7.94132e-11
LMNA	9.51764	21.7039	4.10706e-10	4.47831e-10
TNFAIP6	11.456	11.8486	4.9065e-10	5.34496e-10
COL3A1	15.7252	10.0116	5.33476e-10	5.80874e-10
HK2	12.8004	16.0993	5.43971e-10	5.92021e-10
IL1R1	12.7771	16.3433	5.53217e-10	6.018e-10
ITGA5	9.39365	14.5332	8.62994e-10	9.37011e-10
ATF3	8.80263	13.481	1.64057e-09	1.7796e-09
LGALS3	51.1792	84.7883	1.7991e-09	1.95064e-09
VWF	22.7749	24.7426	1.86988e-09	2.02643e-09
EMP1	14.6251	16.4407	2.48531e-09	2.69086e-09
ABCC2	4.70122	4.70932	3.62452e-09	3.91876e-09
RGR	8.99811	11.0239	1.95037e-08	2.09984e-08
NET1	25.7017	43.8228	3.68874e-08	3.96772e-08
PPFIBP1	27.3964	70.7044	6.07763e-08	6.5251e-08
ANGPT2	8.21176	13.0672	2.78323e-07	2.97981e-07
ITGB1	12.5793	38.5785	1.68732e-06	1.80314e-06
C8A	6.7568	5.78968	1.86151e-06	1.98745e-06
GLUD1	35.1377	93.168	2.49655e-06	2.66053e-06
COL5A1	5.90938	13.8353	2.60854e-06	2.77859e-06
STK17B	9.28335	20.8285	3.04148e-06	3.23676e-06
ISG20	6.62479	7.05115	3.19433e-06	3.39784e-06
FZD7	11.7397	24.508	3.87311e-06	4.11608e-06
NID1	7.90542	10.0387	1.42259e-05	1.50904e-05
FGL2	17.8451	15.8713	1.83536e-05	1.94332e-05
HK3	3.84919	5.08859	2.16847e-05	2.29287e-05
GBP1	9.06171	14.1853	3.89797e-05	4.1178e-05
TAGLN2	5.32966	13.663	9.21438e-05	9.7029e-05
WIF1	140.33	289.088	0.000163348	0.000171851
GLI3	8.70757	24.2825	0.000294614	0.000309103
GPRC5A	3.0727	5.76143	0.000506218	0.000530631
TSPAN8	10.9323	12.3424	0.000638487	0.00066867
MELK	3.7418	6.27979	0.000665805	0.000696963
PRDX6	65.3906	290.297	0.00103645	0.00108397
CRIP1	4.946	6.19814	0.00259284	0.00270802
HOXC6	3.5574	7.55131	0.00290784	0.00303426
ADCY8	4.54578	16.006	0.00406588	0.00423691
CD180	2.88873	7.20328	0.00515566	0.00536766
ANXA1	4.94323	12.3325	0.0132595	0.0137488
TEAD1	7.02082	40.4181	0.0149042	0.0154473
STATH	2.21006	4.10531	0.0232419	0.0240347
HSD17B2	1.37153	3.43389	0.0281875	0.0290967

## Sheet: GSEA
BLALOCK_ALZHEIMERS_DISEASE_DN	BLALOCK_ALZHEIMERS_DISEASE_DN	327	0.745239	1.39036	1e-10	5.55233e-07	5.37895e-07	465	tags=56%,list=21%,signal=52%	TUBB2A/NPTN/RTN1/ATP1B1/STXBP1/MDH1/RTN4/VSNL1/SERPINI1/COX7A2/NELL2/SYT1/DYNLL1/SCG5/STMN2/OAT/PFN2/AP3S1/PPP3CA/PSD3/LDHA/ABAT/SYNGR3/SNX3/WASF1/INA/GRIA2/OLFM1/TBCA/KIF5C/RPL6/TERF2IP/ATP6V1A/COX4I1/ENC1/DNAJC6/ENO2/PCMT1/CCK/SLC25A3/GOT2/CHGA/NDUFAB1/TAGLN3/COX5A/ANK3/LANCL1/RGS4/GAD1/CAP1/SCN1A/ARNT2/ACSL3/COX5B/EIF1B/ARF4/NDUFB1/DNAJA1/NDUFA5/PRKAR2B/MAP2K1/DDX1/TPI1/UQCRQ/AHSA1/UCHL1/BNIP3…
KIM_ALL_DISORDERS_CALB1_CORR_UP	KIM_ALL_DISORDERS_CALB1_CORR_UP	175	0.80186	1.48944	1e-10	5.55233e-07	5.37895e-07	362	tags=64%,list=16%,signal=58%	TUBB2A/NPTN/RTN1/ATP1B1/STXBP1/MDH1/RTN4/VSNL1/SERPINI1/COX7A2/NELL2/SYT1/SCG5/STMN2/OAT/PFN2/MYCBP2/SYNGR3/INA/GRIA2/CLSTN1/PRKACB/ATP6V1A/PSAP/ENO2/PCMT1/WSB2/CCK/OPCML/SLC25A3/GOT2/SCRN1/CHGA/NDUFAB1/SORL1/LANCL1/RGS4/ADAR/GABRA1/SCG2/GMFB/DNAJA1/NDUFA5/GABRG2/PRKAR2B/MAP2K1/DDX1/PSMA4/TAX1BP1/AHSA1/UCHL1/AMPH/BNIP3/DPP6/ATP6V1B2/CHL1/COX8A/CRYM/PAK1/GRIN2A/ZNF365/LMO3/PJA2/DYNC1I1/RAN/SUCLA2/…
KIM_ALL_DISORDERS_OLIGODENDROCYTE_NUMBER_CORR_UP	KIM_ALL_DISORDERS_OLIGODENDROCYTE_NUMBER_CORR_UP	214	0.773553	1.43764	1e-10	5.55233e-07	5.37895e-07	396	tags=59%,list=18%,signal=54%	TUBB2A/RTN1/STXBP1/MDH1/RPL41/DPYSL2/SERPINI1/COX7A2/LDHB/SCG5/STMN2/OAT/PFN2/SNAP91/SYNGR3/PEBP1/INA/CLSTN1/OLFM1/RPS29/NUAK1/COX4I1/SACM1L/GABRB1/PSAP/ENO2/WSB2/CCK/RIMS3/PTPRK/FAU/UQCRB/SLC25A3/GOT2/CFL1/NDUFAB1/COX5A/SORL1/LANCL1/ADAR/GAD1/CAP1/SCG2/ARNT2/COX5B/NDUFB1/TPI1/UQCRQ/CD81/TAX1BP1/AHSA1/UCHL1/CKB/ATP6V1B2/EIF4G2/CHL1/COX8A/CRYM/ALDH2/GTF3A/ZNF365/MICAL2/RAN/RPL8/ARF3/HMGCR/TALDO1/T…
KIM_BIPOLAR_DISORDER_OLIGODENDROCYTE_DENSITY_CORR_UP	KIM_BIPOLAR_DISORDER_OLIGODENDROCYTE_DENSITY_CORR_UP	189	0.771466	1.43227	2.65822e-10	1.10695e-06	1.07238e-06	412	tags=62%,list=18%,signal=56%	TUBB2A/RTN1/STXBP1/RPL41/VSNL1/DPYSL2/SERPINI1/COX7A2/NELL2/LDHB/SCG5/PFN2/EEF1A1/SYNGR3/PEBP1/INA/RPS25/CLSTN1/PSAP/ENO2/NISCH/CCK/RIMS3/PTPRK/FAU/UQCRB/SLC25A3/GOT2/CFL1/SCRN1/CPE/NDUFAB1/COX5A/SORL1/LANCL1/ADAR/CAP1/SCG2/ARNT2/NACA/GMFB/NDUFB1/NDUFA5/DDX1/TPI1/UQCRQ/CD81/PSMA4/TAX1BP1/AHSA1/UCHL1/GSTO1/ATP6V1B2/CHL1/CRYM/ALDH2/LMO3/PJA2/RAN/RPL8/ARF3/TALDO1/PTDSS1/UQCRC1/FEZ1/SH3BP5/RRAGA/GYG1…
RUBENSTEIN_SKELETAL_MUSCLE_SMOOTH_MUSCLE_CELLS	RUBENSTEIN_SKELETAL_MUSCLE_SMOOTH_MUSCLE_CELLS	122	0.802669	1.47723	2.95757e-09	9.85285e-06	9.54517e-06	241	tags=41%,list=11%,signal=39%	SPARCL1/NPTN/MDH1/RPL41/SERPINI1/COX7A2/LDHB/RPL9/LDHA/PARK7/SNX3/PEBP1/RPS25/TBCA/RPL6/FTH1/COX4I1/DKK3/FAU/UQCRB/SLC25A3/ACTB/CPE/NDUFAB1/NDUFS6/COX5A/CAP1/COX5B/EIF1B/NDUFA5/TPI1/UQCRQ/TAX1BP1/NPM1/CKB/COX8A/GTF3A/RAN/PPP1CB/RPL8/STRAP/UQCRC1/UGP2/PRDX2/RABGAP1/MRPL33/CCT7/UQCRC2/RCN2/DBI
MANNO_MIDBRAIN_NEUROTYPES_HNBGABA	MANNO_MIDBRAIN_NEUROTYPES_HNBGABA	115	0.778498	1.43275	1.67563e-07	0.000465182	0.000450655	280	tags=43%,list=13%,signal=40%	RTN1/ATP1B1/STXBP1/SERPINI1/SYT1/STMN2/SNAP91/MYCBP2/GABRB2/SYNGR3/BASP1/INA/GRIA2/OLFM1/KIF5C/TERF2IP/NUAK1/PRKACB/ENC1/GABRB1/DNAJC6/RIMS3/PTPRK/OPCML/CHGA/ANK3/GABRA1/SCG2/SCN1A/GABRG2/PRKAR2B/UCHL1/AMPH/DPP6/CHL1/SV2B/SNCA/DYNC1I1/ELAVL4/TAC1/SH3BP5/RUFY3/SYN2/NRXN3/PKIA/NRXN1/ATP2B2/ASNS/GABRB3/FGF9
HU_FETAL_RETINA_RGC	HU_FETAL_RETINA_RGC	101	0.786628	1.44565	4.64032e-07	0.00109136	0.00105728	260	tags=41%,list=12%,signal=38%	TUBB2A/RTN1/STXBP1/RTN4/DPYSL2/NELL2/SYT1/SCG5/STMN2/PFKFB3/AP3S1/LDHA/BASP1/WASF1/INA/GRIA2/OLFM1/KIF5C/KIF5A/ENO2/PCMT1/TAGLN3/NRCAM/ACSL3/EIF1B/UCHL1/BNIP3/DYNC1LI2/SNCA/YWHAZ/ELAVL4/HMGCR/TAC1/FEZ1/MAPK10/RUFY3/IDI1/DBI/PKIA/GSTA4/CTNNA2
MANNO_MIDBRAIN_NEUROTYPES_HSERT	MANNO_MIDBRAIN_NEUROTYPES_HSERT	83	0.808296	1.47749	5.24155e-07	0.00109136	0.00105728	270	tags=47%,list=12%,signal=43%	TUBB2A/RTN1/STXBP1/VSNL1/SERPINI1/SYT1/SCG5/STMN2/SNAP91/MYCBP2/GABRB2/SYNGR3/BASP1/INA/GRIA2/KIF5C/PRKACB/ATP6V1A/GABRB1/DNAJC6/ENO2/OPCML/CHGA/SCG2/PRKCZ/GABRG2/PRKAR2B/UCHL1/SNCA/DYNC1I1/TAC1/SH3BP5/LGI1/RUFY3/SYN2/PKIA/NRXN1/MYO5A/ATP2B2
MANNO_MIDBRAIN_NEUROTYPES_HGABA	MANNO_MIDBRAIN_NEUROTYPES_HGABA	178	0.733978	1.36319	2.87193e-06	0.0051848	0.00502289	433	tags=47%,list=19%,signal=41%	RTN1/ATP1B1/STXBP1/RTN4/VSNL1/SERPINI1/SYT1/STMN2/SNAP91/MYCBP2/GABRB2/SYNGR3/BASP1/WASF1/INA/GRIA2/OLFM1/KIF5C/TERF2IP/NUAK1/PRKACB/ENC1/DNAJC6/RIMS3/PTPRK/OPCML/CHGA/LRRTM2/ANK3/GAD1/GABRA1/SCN1A/ARNT2/PRKCZ/GABRG2/PRKAR2B/UCHL1/DPP6/CHL1/SV2B/ELAVL4/TAC1/ST3GAL5/SH3BP5/MGAT5/R3HDM1/GRM3/RUFY3/SYN2/NRXN3/PKIA/RB1CC1/NRXN1/MYO5A/CTNNA2/ATP2B2/ASNS/GABRB3/FGF9/KBTBD11/KIF1A/GNAQ/ATP8A1/RELN/SLC25…
MANNO_MIDBRAIN_NEUROTYPES_HDA2	MANNO_MIDBRAIN_NEUROTYPES_HDA2	109	0.76546	1.4081	3.11268e-06	0.0051848	0.00502289	327	tags=43%,list=15%,signal=39%	TUBB2A/RTN1/ATP1B1/STXBP1/VSNL1/SCG5/STMN2/SNAP91/MYCBP2/BASP1/INA/GRIA2/PRKACB/GABRB1/DKK3/DNAJC6/ENO2/WSB2/RIMS3/LRRTM2/ANK3/GABRG2/PRKAR2B/UCHL1/DPP6/CHL1/SV2B/LMO3/SNCA/DYNC1I1/ELAVL4/TAC1/SH3BP5/LGI1/RUFY3/SYN2/PBX1/NRXN3/PKIA/MYO5A/CTNNA2/GABRB3/FGF9/STMN1/SCAMP1/KIFAP3/GNAO1
MURARO_PANCREAS_BETA_CELL	MURARO_PANCREAS_BETA_CELL	192	0.71393	1.32532	7.85013e-06	0.0118872	0.011516	436	tags=48%,list=20%,signal=43%	STXBP1/RTN4/DPYSL2/SH3GL2/STMN2/PFN2/PSD3/SNAP91/MYCBP2/ABAT/PEBP1/RPS23/INA/OLFM1/KIF5C/FTH1/TERF2IP/PRKACB/ATP6V1A/PSAP/DNAJC6/ENO2/PCMT1/WSB2/NISCH/TAGLN3/CAMLG/NRCAM/SORL1/EIF1B/PRKAR2B/UCHL1/BNIP3/DPP6/ATP6V1B2/CHL1/PSMB1/PJA2/NAP1L1/INPP5F/ELAVL4/ST3GAL5/HSP90AB1/RRAGA/KTN1/GYG1/NR3C1/NDRG1/SLK/RUFY3/HSPD1/EPM2AIP1/DBI/UBL3/MYO5A/CLCN3/CCT4/PURA/FGF9/IQSEC1/COPS2/KIF1A/GCC2/AKAP11/RHEB/RASG…
GOBP_MESODERM_MORPHOGENESIS	GOBP_MESODERM_MORPHOGENESIS	18	-0.862068	-2.38391	9.62492e-06	0.0123155	0.0119309	8	tags=17%,list=0%,signal=17%	FGFR2/FOXC1/GJA1
MORF_ACTG1	MORF_ACTG1	37	0.867144	1.54648	1.02785e-05	0.0123155	0.0119309	190	tags=73%,list=9%,signal=68%	RPL9/EEF1A1/LDHA/RPL30/RPS23/RPS25/RPL6/RPS29/COX4I1/JTB/FAU/SLC25A3/CFL1/ACTB/RPL19/COX5B/NACA/RPLP0/NPM1/EIF4G2/COX8A/PSMB1/YWHAZ/RAN/NAP1L1/RPL8/HSP90AB1
GOCC_SYNAPSE	GOCC_SYNAPSE	254	0.690298	1.28666	1.0351e-05	0.0123155	0.0119309	406	tags=39%,list=18%,signal=36%	SPARCL1/NPTN/STXBP1/RTN4/SH3GL2/SYT1/PFN2/AP3S1/PPP3CA/PSD3/SNAP91/PARK7/GABRB2/SYNGR3/RPL30/CLU/WASF1/RPS23/INA/RPS25/GRIA2/CLSTN1/OLFM1/RPL6/KIF5A/GABRB1/SDCBP/DNAJC6/ENO2/LAMP1/RIMS3/ACTB/RAC1/NRCAM/LRRTM2/ANK3/GAD1/GABRA1/RPL19/ARF4/PRKCZ/PPP1CC/GABRG2/PRKAR2B/RPLP0/AMPH/BNIP3/ATP6V1B2/MT3/SV2B/GRIN2A/PJA2/SNCA/RAPGEF2/YWHAZ/ELAVL4/RPL8/TAC1/LGI1/GRM3/EPHA4/DNM1L/SYN2/PTPRD/NRGN/EGR3/NRXN1/GD…
MORF_NME2	MORF_NME2	40	0.857659	1.53191	1.49445e-05	0.0160354	0.0155347	231	tags=72%,list=10%,signal=66%	COX7A2/RPL9/LDHA/RPL30/RPS23/RPS25/RPL6/RPS29/COX4I1/JTB/FAU/UQCRB/CFL1/ACTB/RPL19/COX5B/NACA/RPLP0/NPM1/EIF4G2/COX8A/PSMB1/YWHAZ/RAN/RPL8/HSP90AB1/RPL35/HSPD1/CCT7
MANNO_MIDBRAIN_NEUROTYPES_HDA1	MANNO_MIDBRAIN_NEUROTYPES_HDA1	112	0.751881	1.38339	1.74533e-05	0.0160354	0.0155347	327	tags=40%,list=15%,signal=36%	RTN1/ATP1B1/STXBP1/VSNL1/SCG5/STMN2/SNAP91/SYNGR3/BASP1/WASF1/INA/KIF5C/TERF2IP/ENC1/GABRB1/DNAJC6/ENO2/RIMS3/CHGA/LRRTM2/ANK3/SCG2/GABRG2/PRKAR2B/UCHL1/AMPH/DPP6/CHL1/SNCA/ELAVL4/TAC1/SH3BP5/RUFY3/PBX1/LDB2/NRXN3/PKIA/NRXN1/CTNNA2/GABRB3/FGF9/GNAQ/RELN/SLC25A12/GNAO1
GOBP_MESODERM_DEVELOPMENT	GOBP_MESODERM_DEVELOPMENT	26	-0.772166	-2.17472	1.75919e-05	0.0160354	0.0155347	21	tags=15%,list=1%,signal=15%	FGFR2/LHX2/FOXC1/GJA1
LAKE_ADULT_KIDNEY_C19_COLLECTING_DUCT_INTERCALATED_CELLS_TYPE_A_MEDULLA	LAKE_ADULT_KIDNEY_C19_COLLECTING_DUCT_INTERCALATED_CELLS_TYPE_A_MEDULLA	87	0.768597	1.40926	1.77325e-05	0.0160354	0.0155347	133	tags=36%,list=6%,signal=35%	ATP1B1/MDH1/RPL41/RTN4/LDHB/RPL9/EEF1A1/LDHA/RPL30/SNX3/PEBP1/CLU/RPS23/RPS25/RPL6/FTH1/TERF2IP/ATP6V1A/COX4I1/PSAP/FAU/SLC25A3/COX5A/RPL19/COX5B/NACA/NDUFA5/RPLP0/TPI1/TAX1BP1/NPM1
LAKE_ADULT_KIDNEY_C10_THIN_ASCENDING_LIMB	LAKE_ADULT_KIDNEY_C10_THIN_ASCENDING_LIMB	103	0.752973	1.38419	1.8291e-05	0.0160354	0.0155347	299	tags=47%,list=13%,signal=42%	RPL41/LDHB/RPL9/PFKFB3/EEF1A1/LDHA/RPL30/PEBP1/HIF1A/RPS23/RPS25/RPL6/FTH1/RPS29/COX4I1/PSAP/SDCBP/JTB/FAU/UQCRB/SLC25A3/RPL19/COX5B/DNAJA1/RPLP0/TPI1/CD81/TAX1BP1/NPM1/EIF4G2/PSMB1/RAN/RPL8/HSP90AB1/RPL35/ID2/CTSB/HSPD1/LAPTM4B/DBI/NRXN3/CCT6A/ATP6V0B/SF3B1/CD63/GCC2/HADHB/DEK
FLECHNER_BIOPSY_KIDNEY_TRANSPLANT_OK_VS_DONOR_UP	FLECHNER_BIOPSY_KIDNEY_TRANSPLANT_OK_VS_DONOR_UP	181	0.708354	1.31424	2.13627e-05	0.017792	0.0172364	391	tags=40%,list=17%,signal=36%	SPARCL1/NPTN/MDH1/DPYSL2/DYNLL1/OAT/PFN2/AP3S1/PARK7/ABAT/CLU/TBCA/ATP6V1A/SDCBP/JTB/UBE4A/GOT2/RAC1/ANK3/ACSL3/NACA/ARF4/DNAJA1/NDUFA5/PSMA4/BNIP3/GSTO1/ATP6V1B2/CRYM/OXCT1/GTF3A/PJA2/RAP1B/RAN/NAP1L1/UQCRC1/AHCYL1/RRAGA/AGL/ID2/PTPRD/CCT2/HSPE1/GDI2/PGM1/CBX3/COPS2/GCC2/DEK/ANXA7/AZIN1/ATP8A1/ZMPSTE24/HSD17B4/SCAMP1/LPGAT1/PPID/CDS1/BZW1/FNTA/IMMT/GLRX/CDC42BPA/UGCG/FBXO9/TARDBP/NDUFAF1/COPS5/C…
MORF_RAN	MORF_RAN	75	0.777969	1.41969	3.12125e-05	0.0247575	0.0239844	396	tags=71%,list=18%,signal=60%	TUBB2A/MDH1/DYNLL1/LDHA/PARK7/RPL30/RPS25/RPL6/COX4I1/PCMT1/JTB/FAU/UQCRB/SLC25A3/RAC1/NDUFAB1/COX5A/COX5B/NACA/TPI1/PSMA4/NPM1/EIF4G2/COX8A/PSMB1/YWHAZ/RAN/NAP1L1/HSP90AB1/CCT2/HSPD1/CCT7/UQCRC2/GDI2/CBX3/SDHA/NDUFS3/HADHB/RHEB/DEK/RAD21/MYL6B/CSNK2B/CLTA/RNPS1/ERH/PSMD7/ANAPC5/TARDBP/RPS24/COPS5/CANX/FDPS
RUBENSTEIN_SKELETAL_MUSCLE_T_CELLS	RUBENSTEIN_SKELETAL_MUSCLE_T_CELLS	41	0.84966	1.5193	3.4508e-05	0.0261273	0.0253114	208	tags=41%,list=9%,signal=38%	RPL41/LDHB/RPL9/EEF1A1/RPL30/RPS23/RPS25/RPL6/RPS29/FAU/UQCRB/RPL19/RPLP0/NPM1/RPL8/ACTR3/RPL35
LAKE_ADULT_KIDNEY_C12_THICK_ASCENDING_LIMB	LAKE_ADULT_KIDNEY_C12_THICK_ASCENDING_LIMB	99	0.764391	1.40312	4.06914e-05	0.0294695	0.0285492	208	tags=38%,list=9%,signal=36%	ATP1B1/MDH1/RPL41/COX7A2/LDHB/RPL9/EEF1A1/RPL30/PEBP1/RPS23/RPS25/RPL6/FTH1/RPS29/COX4I1/PSAP/FAU/UQCRB/SLC25A3/NDUFS6/NRCAM/COX5A/SORL1/RPL19/COX5B/NACA/NDUFA5/RPLP0/TPI1/UQCRQ/CD81/CKB/EIF4G2/OXCT1/RPL8/UQCRC1/MGAT5/RPL35
DESCARTES_FETAL_PANCREAS_ACINAR_CELLS	DESCARTES_FETAL_PANCREAS_ACINAR_CELLS	22	-0.802366	-2.24521	4.88327e-05	0.0338919	0.0328336	25	tags=18%,list=1%,signal=18%	CEL/MT1G/MT1X/MT1H
MANNO_MIDBRAIN_NEUROTYPES_HNBML5	MANNO_MIDBRAIN_NEUROTYPES_HNBML5	89	0.758361	1.39126	5.36003e-05	0.0352153	0.0341156	191	tags=31%,list=9%,signal=30%	RTN1/STXBP1/VSNL1/STMN2/GABRB2/BASP1/INA/GRIA2/KIF5C/TERF2IP/NUAK1/PRKACB/ENC1/DNAJC6/ENO2/OPCML/CHGA/TAGLN3/LRRTM2/ANK3/GAD1/GABRA1/GABRG2/PRKAR2B/AMPH/ELAVL4/TAC1/SH3BP5
MODULE_83	MODULE_83	81	0.771352	1.40848	5.70248e-05	0.0352153	0.0341156	278	tags=51%,list=12%,signal=46%	MDH1/COX7A2/LDHB/RPL9/DYNLL1/OAT/EEF1A1/LDHA/RPS23/RPS25/RPL6/RPS29/FAU/UQCRB/NDUFAB1/RPL19/COX5B/NACA/NDUFB1/DNAJA1/PPP1CC/RPLP0/UQCRQ/PSMA4/NPM1/PSMB1/RAP1B/RAN/PSMA1/NAP1L1/RPL8/STRAP/RRAGA/RPL35/SATB1/MRPL33/UQCRC2/PSMC2/ACADM/CD63/DAD1
MANNO_MIDBRAIN_NEUROTYPES_HOMTN	MANNO_MIDBRAIN_NEUROTYPES_HOMTN	75	0.771873	1.40856	5.70818e-05	0.0352153	0.0341156	386	tags=51%,list=17%,signal=43%	TUBB2A/RTN1/STXBP1/NELL2/SCG5/STMN2/BASP1/INA/OLFM1/KIF5C/PRKACB/ATP6V1A/DNAJC6/ENO2/CHGA/TAGLN3/LRRTM2/ANK3/GABRG2/PRKAR2B/UCHL1/SNCA/ELAVL4/MGAT5/MYO5A/CTNNA2/ATP2B2/ASNS/FGF9/STMN1/RELN/KIFAP3/ABLIM1/EDIL3/GLRX/RAPGEF5/BSN/ALCAM
GOCC_NEURON_PROJECTION	GOCC_NEURON_PROJECTION	265	0.673365	1.25678	6.93763e-05	0.0411441	0.0398593	436	tags=36%,list=20%,signal=33%	NPTN/RTN1/STXBP1/RTN4/SYT1/STMN2/AP3S1/PPP3CA/MYCBP2/PARK7/GABRB2/ABAT/BASP1/CLU/WASF1/HIF1A/GRIA2/CLSTN1/OLFM1/KIF5C/KIF5A/GABRB1/ENO2/CCK/CFL1/ACTB/RAC1/NRCAM/ANK3/GAD1/GABRA1/SCN1A/ARF4/PRKCZ/PPP1CC/GABRG2/PRKAR2B/RPLP0/UCHL1/BNIP3/CKB/RGS2/CHL1/PAK1/MT3/SV2B/GRIN2A/SNCA/RAPGEF2/INPP5F/ELAVL4/TAC1/PLK2/FEZ1/HSP90AB1/GRM3/EPHA4/RUFY3/NRGN/MYO5A/CLCN3/CTNNA2/ACADM/GLRB/PURA/ATP2B2/GABRB3/KIF1A/G…
MURARO_PANCREAS_ALPHA_CELL	MURARO_PANCREAS_ALPHA_CELL	112	0.738878	1.35947	7.16323e-05	0.0411441	0.0398593	347	tags=33%,list=16%,signal=29%	NPTN/RTN1/SERPINI1/COX7A2/SH3GL2/SCG5/STMN2/PFN2/CLU/INA/CPE/CHGA/NRCAM/LRRTM2/RGS4/SCG2/ARNT2/UQCRQ/DPP6/CKB/COX8A/PLK2/PTPRD/IDI1/LDB2/GSTA4/NRXN1/SRPK2/CD63/ITPR1/ANXA7/NDUFC1/STMN1/SCAMP1/ABLIM1/EDIL3/CNTN1
HP_MULTIFACTORIAL_INHERITANCE	HP_MULTIFACTORIAL_INHERITANCE	23	-0.784066	-2.18785	7.74719e-05	0.043015	0.0416717	2	tags=13%,list=0%,signal=13%	GNB3/SDC3/GJA1
MORF_NPM1	MORF_NPM1	43	0.827207	1.48007	8.5406e-05	0.0458906	0.0444575	274	tags=77%,list=12%,signal=69%	RPL9/EEF1A1/LDHA/PARK7/RPL30/RPS23/RPS25/RPL6/RPS29/COX4I1/JTB/FAU/SLC25A3/CFL1/ACTB/RPL19/NACA/RPLP0/NPM1/EIF4G2/PSMB1/YWHAZ/RAN/NAP1L1/RPL8/STRAP/HSP90AB1/RPL35/CCT2/HSPD1/CCT7/GDI2/CBX3
SMID_BREAST_CANCER_RELAPSE_IN_BRAIN_UP	SMID_BREAST_CANCER_RELAPSE_IN_BRAIN_UP	10	0.960223	1.56801	8.96676e-05	0.0466748	0.0452173	16	tags=20%,list=1%,signal=20%	VSNL1/LDHB
HSIAO_HOUSEKEEPING_GENES	HSIAO_HOUSEKEEPING_GENES	116	0.730788	1.34459	9.64494e-05	0.048357	0.0468469	341	tags=47%,list=15%,signal=42%	MDH1/RPL41/COX7A2/LDHB/DYNLL1/AP3S1/EEF1A1/LDHA/PEBP1/CLU/RPS23/RPS25/RPL6/FTH1/RPS29/COX4I1/PSAP/LAMP1/UQCRB/SLC25A3/CFL1/ACTB/RAC1/CAP1/RPL19/NACA/ARF4/RPLP0/CD81/TAX1BP1/NPM1/GSTO1/EIF4G2/COX8A/YWHAZ/NAP1L1/RPL8/ARF3/PTDSS1/HSP90AB1/NDRG1/RPL35/HSPD1/HTRA1/GDI2/CCT4/CD63/STMN1/CSNK2B/CLTA/FNTA/ERH/PSMD7/ABLIM1
MANNO_MIDBRAIN_NEUROTYPES_HDA	MANNO_MIDBRAIN_NEUROTYPES_HDA	96	0.752901	1.38072	9.87055e-05	0.048357	0.0468469	364	tags=48%,list=16%,signal=42%	RTN1/SCG5/STMN2/SNAP91/BASP1/INA/KIF5C/TERF2IP/PRKACB/ENC1/GABRB1/ENO2/CHGA/TAGLN3/ANK3/PRKCZ/GABRG2/UCHL1/AMPH/DPP6/CHL1/SV2B/ELAVL4/TAC1/SH3BP5/PBX1/LDB2/NRXN3/PKIA/NRXN1/MYO5A/CTNNA2/ATP2B2/ASNS/GABRB3/FGF9/AKAP12/ATP8A1/STMN1/RELN/GNAO1/EDIL3/CNTN1/UGCG/RAPGEF5/RIMS2
BUSSLINGER_DUODENAL_EARLY_IMMATURE_ENTEROCYTES	BUSSLINGER_DUODENAL_EARLY_IMMATURE_ENTEROCYTES	39	0.837973	1.49454	0.000102915	0.0489787	0.0474493	237	tags=41%,list=11%,signal=37%	ATP1B1/COX7A2/OAT/PEBP1/RPL6/FTH1/RPS29/COX4I1/RAC1/COX5A/COX5B/UQCRQ/COX8A/RPL8/NDRG1/UQCRC2

## Sheet: GSEA_GO
ID	Description	setSize	enrichmentScore	NES	pvalue	p.adjust	qvalues	rank	leading_edge			core_enrichment
GO:0036477	somatodendritic compartment	172	0.686959	1.27328	0.000999001	0.0385567	0.0335323	393	tags=39%	list=18%	signal=35%	27020/57142/5274/6456/11075/5530/1191/8936/2891/22883/10439/3800/3798/8507/2560/2026/3916/885/5796/2806/5879/288/6323/378/5590/5501/5577/7345/664/1152/10752/5058/4504/2903/6622/9693/22876/1996/6863/10769/9638/3326/5602/2913/2043/22902/4900/9378/4644/5701/2743/5813/9590/547/5649/8777/6421/2775/6515/1131/3775/66008/5136/8927/214/821/2017
GO:0042995	cell projection	400	0.644895	1.20511	0.000999001	0.0385567	0.0335323	427	tags=29%	list=19%	signal=29%	27020/481/6812/57142/6456/6857/8655/11075/1176/5530/23362/1915/23077/11315/2561/18/10409/1191/8936/3091/2891/22883/10439/3800/5567/3798/523/2560/3916/885/5796/1072/60/5879/4897/288/2571/2554/6323/378/5590/5501/2566/5577/5264/7345/664/1152/5997/526/10752/5058/4504/9899/2903/6622/9693/22876/1996/6863/10769/9638/3326/10096/5602/2913/2043/22902/4900/55353/9378/4644/1496/5701/34/10575/2743/5813/2562/5…
GO:0043005	neuron projection	261	0.661902	1.23018	0.000999001	0.0385567	0.0335323	423	tags=34%	list=19%	signal=31%	27020/6812/6456/6857/11075/1176/5530/23077/11315/2561/18/10409/1191/8936/3091/2891/22883/10439/3800/3798/2560/3916/885/5796/60/5879/4897/288/2571/2554/6323/378/5590/5501/2566/5577/7345/664/1152/5997/10752/5058/4504/9899/2903/6622/9693/22876/1996/6863/10769/9638/3326/5602/2913/2043/22902/4900/4644/1496/5701/34/2743/5813/2562/547/2776/3925/5649/8777/6421/22920/2775/5122/1131/3775/66008/8927/214/667…
GO:0045202	synapse	263	0.690015	1.28226	0.000999001	0.0385567	0.0335323	394	tags=38%	list=18%	signal=35%	8404/27020/6812/57142/6456/6857/5217/5530/23362/9892/11315/2561/9143/6156/1191/8936/9118/6230/2891/22883/10439/6128/3798/2560/6386/9829/3916/885/9783/60/5879/4897/26045/288/2571/2554/6143/378/5590/5501/2566/5577/6175/273/664/4504/9899/2903/9867/6622/9693/7534/6132/6863/5602/9211/10397/2913/2043/10059/6854/5789/4900/1960/51760/9378/4644/2665/1182/1496/5701/2743/5813/491/2562/53358/3708/9590/9922/5…
GO:0120025	plasma membrane bounded cell projection	382	0.63887	1.19286	0.000999001	0.0385567	0.0335323	436	tags=29%	list=20%	signal=28%	27020/481/6812/6456/6857/8655/11075/1176/5530/23362/1915/23077/11315/2561/18/10409/1191/8936/3091/2891/22883/10439/3800/5567/3798/523/2560/3916/885/5796/1072/60/5879/4897/288/2571/2554/6323/378/5590/5501/2566/5577/5264/7345/664/1152/5997/526/10752/5058/4504/9899/2903/6622/9693/22876/1996/6863/10769/9638/3326/10096/5602/2913/2043/22902/4900/4644/1496/5701/34/2743/5813/2562/547/231/2776/3925/5649/8…
GO:0030425	dendrite	114	0.711074	1.31195	0.001	0.0385567	0.0335323	402	tags=43%	list=18%	signal=37%	27020/6456/5530/1191/8936/2891/22883/3800/3798/2560/3916/885/5796/5879/288/378/5501/5577/664/1152/10752/5058/4504/2903/22876/1996/10769/9638/3326/2913/2043/22902/4900/5701/2743/5813/547/5649/8777/6421/2775/1131/3775/66008/8927/214/821/2017/22849
GO:0097447	dendritic tree	114	0.711074	1.31195	0.001	0.0385567	0.0335323	402	tags=43%	list=18%	signal=37%	27020/6456/5530/1191/8936/2891/22883/3800/3798/2560/3916/885/5796/5879/288/378/5501/5577/664/1152/10752/5058/4504/2903/22876/1996/10769/9638/3326/2913/2043/22902/4900/5701/2743/5813/547/5649/8777/6421/2775/1131/3775/66008/8927/214/821/2017/22849
GO:0098794	postsynapse	131	0.715967	1.32308	0.001	0.0385567	0.0335323	421	tags=48%	list=19%	signal=41%	27020/6812/57142/5217/5530/23362/2561/6156/8936/9118/6230/2891/22883/6128/2560/9829/60/5879/4897/26045/288/2554/378/5590/5501/2566/5577/6175/664/4504/2903/9867/6132/2913/2043/6854/4900/4644/1496/5701/2743/5813/491/2562/3708/9922/547/6009/8777/1211/9375/1272/8440/9093/1131/8927/821/2017/6804/22849/3631/4916/287
GO:0098978	glutamatergic synapse	83	0.756662	1.38412	0.00100402	0.0385567	0.0335323	270	tags=36%	list=12%	signal=33%	8404/27020/6812/6456/6857/5217/5530/22883/60/5879/4897/26045/378/5590/5501/5577/2903/7534/5602/9211/10397/2913/2043/6854/5789/4900/9378/4644/5813/491
GO:0005840	ribosome	26	0.818256	1.43683	0.00103093	0.0385567	0.0335323	230	tags=54%	list=10%	signal=49%	6171/6133/6156/6228/6230/6128/6235/4706/6143/6175/4504/6132/11224/9553

## Sheet: GSEA-KEGG
ID	Description	setSize	enrichmentScore	NES	pvalue	p.adjust	qvalue	rank	leading_edge			core_enrichment
hsa04066	HIF-1 signaling pathway	27	0.85417	1.50228	0.00207469	0.0885201	0.0829876	164	tags=30%	list=7%	signal=28%	3945/5209/3939/3091/2026/3098/5604/7018
hsa03010	Ribosome	20	0.85192	1.47252	0.00316456	0.107962	0.101215	230	tags=65%	list=10%	signal=59%	6171/6133/6156/6228/6230/6128/6235/2197/6143/6175/6132/11224/9553
hsa00190	Oxidative phosphorylation	30	0.80743	1.4278	0.00413223	0.107962	0.101215	307	tags=67%	list=14%	signal=58%	1347/523/1327/7381/4706/4726/9377/1329/4707/4698/27089/526/1351/7384/7385/533/4720/6389/4722/4717
hsa05171	Coronavirus disease - COVID-19	48	0.805803	1.46275	0.00101215	0.0647773	0.0607287	208	tags=29%	list=9%	signal=27%	6171/6133/6156/6228/6230/6128/6235/2197/103/6143/6175/6132/5602/11224
hsa05020	Prion disease	64	0.774802	1.42138	0.00200401	0.0885201	0.0829876	337	tags=52%	list=15%	signal=45%	7280/1347/5530/3800/5567/3798/1327/7381/5879/4706/4726/9377/1329/4707/4698/27089/5685/1351/2903/5689/5682/7384/5602/7385/5701/4720/6389/3708/4722/4717/1460/5707/5713
hsa05012	Parkinson disease	59	0.76697	1.40765	0.00100301	0.0647773	0.0607287	337	tags=54%	list=15%	signal=47%	7280/1347/11315/3800/5567/3798/1327/7381/4706/4726/9377/1329/4707/4698/27089/5685/7345/1351/5689/6622/5682/7384/5602/7385/5701/4720/6389/3708/4722/4717/5707/5713
hsa04723	Retrograde endocannabinoid signaling	37	0.76502	1.37259	0.00917431	0.167759	0.157274	398	tags=54%	list=18%	signal=45%	2561/2891/5567/2560/4706/4726/2554/4707/4698/2566/5602/4720/2562/3708/4722/2776/4717/2775/4709/4712
hsa05132	Salmonella infection	52	0.752494	1.36949	0.00505051	0.107962	0.101215	202	tags=27%	list=9%	signal=25%	7280/8655/5217/3800/3798/60/5879/5604/5058/1783/1780/3326/10096/5602
hsa04714	Thermogenesis	48	0.750297	1.36199	0.00506073	0.107962	0.101215	307	tags=44%	list=14%	signal=39%	1347/5567/1327/7381/60/4706/4726/9377/2181/1329/4707/4698/27089/1351/7384/7385/4720/6389/4722/6009/4717
hsa04932	Non-alcoholic fatty liver disease	41	0.749315	1.352	0.0111789	0.190786	0.178862	307	tags=46%	list=14%	signal=41%	1347/1327/7381/5879/4706/4726/9377/1329/4707/4698/27089/1351/7384/5602/7385/4720/6389/4722/4717
hsa05415	Diabetic cardiomyopathy	52	0.749089	1.36329	0.00505051	0.107962	0.101215	307	tags=42%	list=14%	signal=37%	1347/1327/7381/5879/4706/4726/9377/1329/4707/5590/4698/5501/27089/1351/5500/7384/5602/7385/4720/6389/4722/4717
hsa05010	Alzheimer disease	91	0.734113	1.36014	0.000999001	0.0647773	0.0607287	337	tags=41%	list=15%	signal=36%	7280/57142/1347/5530/3800/3798/1327/7381/4706/4726/9377/1329/4707/4698/5604/27089/5685/1351/2903/5689/6622/5682/7384/5602/7385/9821/5701/4720/6389/3708/4722/2776/4717/1460/5481/5707/5713
hsa05014	Amyotrophic lateral sclerosis	80	0.718288	1.32524	0.007	0.137846	0.129231	340	tags=44%	list=15%	signal=38%	7280/1347/5217/5530/2891/3800/3798/1327/7381/60/5879/4706/4726/9377/1329/4707/4698/27089/5685/1351/2903/5689/5682/7384/7385/9821/5701/4720/6389/4722/310/4717/5707/5713/2876
hsa05022	Pathways of neurodegeneration - multiple diseases	112	0.715892	1.32684	0.001	0.0647773	0.0607287	442	tags=45%	list=20%	signal=38%	7280/1347/5530/11315/2891/3800/3798/1327/7381/5879/4706/4726/9377/1329/4707/4698/5604/27089/5685/7345/1351/2903/5689/6622/5682/7384/5602/7385/9821/5701/4720/6389/3708/4722/2776/4717/1460/5481/5707/5713/2876/1131/23435/6804/4709/4712/2878/291/5695/26100
hsa01100	Metabolic pathways	322	0.630558	1.17744	0.004995	0.107962	0.101215	475	tags=29%	list=21%	signal=27%	4190/1347/3945/5209/4942/3939/18/523/1327/22908/2026/7381/2806/4706/4726/9377/10314/2571/2181/1329/4707/3098/4698/7167/27089/3612/9446/1152/526/1351/5019/217/8803/22876/3156/6888/9791/7384/8869/10768/7360/4249/2992/8050/178/97/427/3422/22856/7385/2941/533/4720/34/5236/440/1718/6389/1603/5049/4722/231/3032/4717/3295/1040/2876/3628/7357/1633/5136/2744/211/4709/2224/4712/3631/2878/1036/3157/2947/263…

## Sheet: GO_MF
ID	Description	GeneRatio	BgRatio	pvalue	p.adjust	qvalue	geneID	Count
GO:0005178	integrin binding	47/2200	144/18352	5.12e-11	1.92e-08	1.39e-08	SPP1/PTPRZ1/CD81/ADAM10/GPNMB/THBS4/ITGAV/LYN/CIB2/FBN1/PXN/MMP14/CXCL12/ECM2/ITGAM/EMILIN1/ILK/DST/TNXB/EMP2/VCAM1/THBS1/NISCH/ITGBL1/ITGA4/LAMB1/ITGA2/FGF1/CD151/CX3CL1/FBLN5/EDIL3/ANXA7/TLN1/ADAM9/ADAM22/TGFBI/NRG1/ACTN2/CD9/COL3A1/ITGA5/VWF/ITGB1/ACTN3/COL5A1/TSPAN8	47
GO:0033218	amide binding	91/2200	381/18352	5.39e-11	1.92e-08	1.39e-08	CLU/DBI/RAMP1/FURIN/RXRA/HLAF/CAT/APOA1/EDNRB/NFKBIA/GSTM2/ACOT11/NPR1/CD1C/TPP1/ANG/CD74/GPR37L1/MAML1/CD1B/SCARB1/PSAP/PRLR/GSTM1/GSTP1/RAMP3/HMGCL/GUCY2C/ITGAM/IDE/HSPG2/GHR/SCP2/ENPEP/GSTM3/HSPD1/CALCRL/CD14/BCHE/NUP153/CD36/ANPEP/KDELR2/CLSTN1/PPIF/ACACB/GSTM4/PGGT1B/INHBA/VIPR1/ITGA2/TM2D1/PPP3CA/PCSK5/FKBP2/MGST2/PEX19/KPNA4/SLC7A8/EPHA4/PICALM/FKBP4/PEX5/APBB1/PPID/CLTB/LANCL1/GRIA2/CRHBP…	91
GO:0042277	peptide binding	78/2200	308/18352	6.63e-11	1.92e-08	1.39e-08	CLU/RAMP1/FURIN/RXRA/HLA-F/CAT/APOA1/EDNRB/NFKBIA/GSTM2/NPR1/CD1C/TPP1/ANG/CD74/GPR37L1/MAML1/CD1B/SCARB1/PRLR/GSTM1/GSTP1/RAMP3/GUCY2C/ITGAM/IDE/HSPG2/GHR/ENPEP/GSTM3/HSPD1/CALCRL/CD14/BCHE/NUP153/CD36/ANPEP/KDELR2/CLSTN1/PPIF/GSTM4/PGGT1B/INHBA/VIPR1/ITGA2/TM2D1/PPP3CA/PCSK5/MGST2/PEX19/KPNA4/SLC7A8/EPHA4/PICALM/PEX5/APBB1/PPID/CLTB/LANCL1/GRIA2/CRHBP/NLGN1/CD1D/HSP90AB1/PPIH/NUP98/CLTA/GRIN2A/…	78
GO:0019838	growth factor binding	45/2200	136/18352	7.84e-11	1.92e-08	1.39e-08	IGFBP5/SHC1/FURIN/IL6ST/ITGA6/GPC1/IGFBP7/TGFBR3/ERBB3/COL1A2/DUSP1/FGFR2/FGFBP1/ITGAV/HTRA1/PCSK6/LIFR/LRP2/IGF2R/ACVR1B/FGFR3/GHR/PDGFRA/KL/THBS1/TEK/CD36/CXCL13/NTRK3/FLT3/LTBP1/HAX1/API5/ENG/TGFB3/ACVR2A/NRP1/IGFBP2/LTBP2/IGFBP1/COL3A1/IL1R1/IL10RA/IL1R2/COL5A1	45
GO:0045296	cadherin binding	82/2200	332/18352	8.32e-11	1.92e-08	1.39e-08	ANXA2/KTN1/NDRG1/DBN1/MACF1/VCL/ITGA6/ARHGAP1/CTNNA1/GOLGA2/CBL/CCNB2/PKP1/LAD1/CTTN/PROM1/FSCN1/CDH3/CALD1/SPTBN1/EPHA2/TJP2/IDH1/CDH5/PDLIM5/CTNNAL1/COBLL1/PTPN11/PAICS/STK38/CTNNB1/ARFIP2/PARVA/NCK1/PPL/DDX6/RDX/GOLGA3/CTNNA2/EIF4G2/S100P/ATXN2L/STAT1/RPL6/BZW1/ANK3/SLK/PKP4/ENO1/AHSA1/CAST/RTN4/HDLBP/PSEN1/TMPO/PICALM/CDH18/RUVBL1/TLN1/PARK7/HSP90AB1/TRIM29/LDHA/PCMT1/ABCF3/YWHAZ/USP8/RAN/CNN…	82
GO:0031625	ubiquitin protein ligase binding	73/2200	297/18352	1.13e-09	2.17e-07	1.58e-07	TXNIP/SMAD5/CLU/VCL/BCL10/WFS1/TNFRSF1B/CASP8/JUN/ERBB3/DBT/RB1/NFKBIA/APC/UBE2L6/DIO2/SKI/LYN/PAX6/CASP10/HIF1A/PXN/SQSTM1/HSPA6/MDM2/ACVR1B/PTPN22/PRKAR2A/FZD6/KCNH2/ATF6/MC1R/HSPD1/CAMLG/RPL11/PRKAR2B/CUL4A/TNK2/RNF40/SMAD3/MFN2/DNAJA1/SLC22A18/CUL5/RTN4/PRKACB/BAG1/TPI1/USP13/CCT2/DNM1L/APBB1/CKB/PSMA3/JAK1/LRPPRC/ATXN3/HSP90AB1/ARIH1/NDUFS2/EGR2/TSG101/LAPTM4B/UBE2N/CUL2/TRAF5/RRAGA/UCHL1/UQ…	73
GO:0044389	ubiquitin-like protein ligase binding	76/2200	316/18352	1.49e-09	2.45e-07	1.78e-07	TXNIP/SMAD5/CLU/STAT2/VCL/BCL10/WFS1/TNFRSF1B/CASP8/JUN/ERBB3/DBT/RB1/NFKBIA/APC/UBE2L6/DIO2/SKI/LYN/PAX6/CASP10/HIF1A/PXN/SQSTM1/HSPA6/MDM2/ACVR1B/PTPN22/PRKAR2A/FZD6/KCNH2/ATF6/MC1R/HSPD1/CAMLG/RPL11/PRKAR2B/CUL4A/TNK2/RNF40/SMAD3/MFN2/DNAJA1/STAT1/PTPRN/SLC22A18/CUL5/RTN4/PRKACB/BAG1/TPI1/USP13/CCT2/DNM1L/APBB1/CKB/PSMA3/JAK1/LRPPRC/ATXN3/HSP90AB1/ARIH1/NDUFS2/EGR2/TSG101/LAPTM4B/UBE2N/CUL2/TR…	76
GO:0031406	carboxylic acid binding	57/2200	212/18352	2.29e-09	2.96e-07	2.15e-07	RXRA/PMP2/PLOD3/DBT/PLOD2/GSTM2/GLDC/FCN1/DDAH1/VDR/NR1H4/PSAP/CPS1/PYGL/PLA2G1B/GLUL/GSTP1/ACOX2/AKR1C1/HMGCL/IGF2R/DBH/CYP26A1/SCP2/GCHFR/UBR2/GCLC/ALOX5AP/SLC1A3/AFM/CRABP2/ALB/DDC/ACACB/AFP/CAD/FABP3/PHYH/SELP/STAB1/TDO2/ST8SIA4/HAPLN1/GOT2/GAD1/GAD2/GLRB/GRHPR/GRIN1/NDUFAB1/DPYS/S100A9/TNFAIP6/S100A8/CRABP1/GLUD1/CD44	57
GO:0005518	collagen binding	28/2200	70/18352	2.37e-09	2.96e-07	2.15e-07	DCN/COCH/CRTAP/AEBP1/ITGA10/LOX/LRRC15/CTSB/CTSS/ECM2/CTSK/THBS1/PCOLCE/SMAD3/ITGA2/SPARCL1/CTSL/ADAM9/ITGA9/TGFBI/PAK1/ITGA1/VWF/ITGB1/SPARC/CD44/NID1/MMP12	28
GO:0004713	protein tyrosine kinase activity	42/2200	135/18352	2.78e-09	2.96e-07	2.15e-07	TESK1/DYRK3/ERBB3/EPHB4/CSK/FGFR2/LYN/ERBB4/LCK/EPHA2/TTK/IGF2R/MST1R/FGFR3/KIT/YES1/PDGFRA/CLK4/MAP2K2/TEK/DYRK2/FES/TNK2/NTRK3/MET/FLT3/PDGFRL/JAK2/EPHA4/PRKCD/MAP2K1/ABL2/JAK1/EFNA4/MERTK/MAP2K5/EPHA3/NRP1/SLA/MELK/TTN/BLK	42
GO:0043177	organic acid binding	59/2200	224/18352	2.82e-09	2.96e-07	2.15e-07	RXRA/PMP2/PLOD3/DBT/PLOD2/GSTM2/GLDC/FCN1/DDAH1/VDR/NR1H4/PSAP/CPS1/PYGL/PLA2G1B/GLUL/GSTP1/ACOX2/AKR1C1/HMGCL/IGF2R/DBH/CYP26A1/SCP2/GCHFR/UBR2/GCLC/ALOX5AP/SLC1A3/AFM/CRABP2/ALB/DDC/ACACB/AFP/CAD/FABP3/HMGCS1/PHYH/SELP/STAB1/TDO2/ST8SIA4/HAPLN1/GOT2/GAD1/GAD2/GLRB/GRHPR/GRIN1/NDUFAB1/DPYS/HBB/S100A9/TNFAIP6/S100A8/CRABP1/GLUD1/CD44	59
GO:0005201	extracellular matrix structural constituent	48/2200	169/18352	6.12e-09	5.46e-07	3.96e-07	DCN/COL7A1/LAMC1/THBS2/AEBP1/IGFBP7/EFEMP2/FGA/FBN2/COL1A2/CILP/GP2/COL17A1/COL15A1/FBN1/UMOD/POSTN/EMILIN1/HSPG2/TNXB/MFAP2/FBLN2/THBS1/FMOD/TUFT1/LAMB1/LAMA2/PCOLCE/LAMA4/MMRN1/MGP/LAMC2/LTBP1/COL10A1/FBLN5/EDIL3/HAPLN1/CRELD1/TGFBI/LTBP2/COL3A1/VWF/SPARC/COL5A1/NID1/FGL2/TNC/STATH	48
GO:1901681	sulfur compound binding	65/2200	262/18352	6.16e-09	5.46e-07	3.96e-07	DBI/THBS2/TGFBR3/DBT/VEGFB/GSTM2/ACOT11/GPNMB/APOB/SOD3/FGFR2/FGFBP1/THBS4/SERPINC1/PCSK6/CXCL6/ANG/F11/ENPP1/FBN1/GSTM1/GSTP1/HMGCL/POSTN/HRG/ECM2/PTPRC/TNXB/SCP2/GSTM3/CEL/THBS1/FGF9/PTPRF/PCOLCE/SFRP1/CXCL13/ACACB/GSTM4/ITGA2/LAMC2/DPYSL3/FGF1/OGDH/FST/HDGF/MGST2/KNG1/HBEGF/NELL1/AAMP/SELP/LIPC/LANCL1/F2/LPL/NELL2/ALDH6A1/ANXA6/NRP1/ACADL/PF4/LTBP2/COL5A1/FGF4	65
GO:0003779	actin binding	93/2200	437/18352	1.83e-08	1.51e-06	1.09e-06	DAAM1/MYO6/DBN1/MACF1/ABLIM1/MYLK/DAG1/TNNT2/VCL/INPPL1/NEBL/EPS8/CTNNA1/TNNT3/CROCC/MYL3/GSN/CTTN/FSCN1/EPB41L2/TNNI2/AVIL/NEB/ANG/CALD1/CSRP3/SPTBN1/LSP1/DIAPH1/MARCKS/VASH1/CFL1/CACNB2/MTSS1/DST/ARPC1B/TPM2/MYOM2/SYNPO/PIP/VIL1/PDLIM5/GAS2/CTNNAL1/WDR1/COBLL1/ARPC5/SNTB2/BIN1/PARVA/RDX/CTNNA2/GMFB/MYO1E/CAPZA2/MYO5A/TMOD1/KLHL20/CAP1/MICAL2/WASF1/PRKCE/ABLIM3/SVIL/TLN1/ADD2/PFN2/ABL2/PANX1/TUL…	93
GO:0005539	glycosaminoglycan binding	58/2200	232/18352	2.97e-08	2.28e-06	1.66e-06	DCN/THBS2/TGFBR3/REG3A/VEGFB/GPNMB/APOB/SOD3/REG1B/FGFR2/FGFBP1/THBS4/SERPINC1/PCSK6/CXCL6/ANG/F11/FBN1/POSTN/HRG/ECM2/PTPRC/TNXB/HABP2/CEL/THBS1/FGF9/PTPRF/PCOLCE/SFRP1/CXCL13/LAMC2/SPOCK3/SPOCK2/DPYSL3/FGF1/HDGF/KNG1/HBEGF/NELL1/AAMP/SELP/LIPC/HK1/STAB1/HAPLN1/ENG/F2/LPL/NELL2/ANXA6/NRP1/PF4/LTBP2/TNFAIP6/COL5A1/CD44/FGF4	58
GO:0009055	electron transfer activity	35/2200	111/18352	3.89e-08	2.8e-06	2.04e-06	ALDH2/PHGDH/HSD17B6/GLDC/LOXL2/GPX2/ASPH/COX6A2/AKR7A2/ETFA/SDHD/ETFDH/AKR7A3/UQCRQ/TXNRD1/ME1/AKR1B1/COX4I1/COX7A2/COX5B/NDUFS6/FDX1/SDHA/COX8A/COX5A/NDUFS2/AKR1A1/SDHB/NDUFS3/NQO2/AOX1/GLRX/UQCRC1/RDH16/HAAO	35
GO:0061629	RNA polymerase II-specific DNA-binding transcription factor binding	63/2200	267/18352	7.86e-08	5.32e-06	3.87e-06	CTBP2/CREBBP/MTA1/CHD4/ID2/RXRA/BCL10/JUN/RB1/PRRX1/NFKBIA/NEUROD1/LMO2/NFE2L2/VDR/ISL1/LDB1/OASL/NR1H4/HIF1A/HDAC2/ANXA4/ARNT2/NR0B2/TRIM24/ESR1/TCF21/BRD8/SRF/RNF6/IFI27/ATF2/TACC1/CTNNB1/SP1/GTF2A2/SNW1/ACTB/SMAD3/NPM1/TAF6/DNAJA1/FLT3/HDAC1/STAT1/TRIP12/GATA4/TCERG1/NR4A1/MAPK14/FKBP4/PPID/EXOSC9/PARK7/TP53BP1/GTF2H1/EGR2/RARB/BAZ2A/FUS/LDB2/HSPB1/NR4A2	63
GO:0033293	monocarboxylic acid binding	26/2200	72/18352	1.04e-07	6.65e-06	4.83e-06	RXRA/PMP2/DBT/GSTM2/VDR/NR1H4/PSAP/PYGL/PLA2G1B/GSTP1/ACOX2/AKR1C1/IGF2R/CYP26A1/SCP2/ALOX5AP/AFM/CRABP2/ALB/ACACB/AFP/FABP3/NDUFAB1/S100A9/S100A8/CRABP1	26
GO:0043394	proteoglycan binding	17/2200	36/18352	1.86e-07	1.12e-05	8.17e-06	GPNMB/FCN2/CTSB/CTSS/HRG/PTPRC/CTSK/THBS1/PTPRF/ITGA2/SDCBP/CTSL/FST/LPL/COL5A1/NID1/TNC	17
GO:0004674	protein serine/threonine kinase activity	89/2200	435/18352	2.4e-07	1.38e-05	1e-05	RPS6KA2/MYLK/TESK1/CDC42BPA/MAP4K5/DYRK3/MAP4K4/TGFBR3/BUB1B/RPS6KA1/ITPKA/RAF1/STK3/GRK4/PDK4/CDK9/RPS6KA5/AMHR2/PLK4/SQSTM1/TAOK2/TTK/PRKAB2/PRPF4B/CSNK1A1/MAP3K8/ILK/ACVR1B/GRK5/CCND3/PLK3/STK17A/PHKB/MAP3K4/WNK1/CPNE3/SRPK1/CLK4/MAP2K2/RPS6KA4/DAPK1/DYRK2/STK38/MAST4/MAP3K12/STK10/BCKDK/PRKAA1/PIK3CG/PRKD1/STK19/TNK2/CDK2/ROCK2/LTBP1/PHKG2/SLK/CDK8/CHEK1/NUAK1/SNRK/PRKCE/PRKACB/CSNK2B/MAPK14/…	89
GO:0042626	ATPase-coupled transmembrane transporter activity	31/2200	100/18352	3.5e-07	1.92e-05	1.4e-05	ABCB9/ABCD4/ABCD3/ATP6V0A2/TCIRG1/CFTR/ATP2A1/KCNJ8/FXYD2/ABCA4/ABCA3/ATP1A2/ABCB4/ATP1B1/ABCC4/ABCC9/ATP4B/ABCC5/ABCB6/ABCB8/ATP8A1/PCYOX1/TAP2/ATP6V1A/ATP6V0B/ATP2B2/ATP6V1B2/ATP6V1C1/ABCA1/TAP1/ABCC2	31
GO:0008201	heparin binding	44/2200	169/18352	4e-07	2.02e-05	1.47e-05	THBS2/TGFBR3/VEGFB/GPNMB/APOB/SOD3/FGFR2/FGFBP1/THBS4/SERPINC1/PCSK6/CXCL6/ANG/F11/FBN1/POSTN/HRG/ECM2/PTPRC/TNXB/CEL/THBS1/FGF9/PTPRF/PCOLCE/SFRP1/CXCL13/LAMC2/FGF1/HDGF/KNG1/HBEGF/NELL1/AAMP/SELP/LIPC/F2/LPL/NELL2/NRP1/PF4/LTBP2/COL5A1/FGF4	44
GO:0004857	enzyme inhibitor activity	80/2200	383/18352	4.03e-07	2.02e-05	1.47e-05	ANXA2/TXNIP/SERPINA3/SERPING1/CIB1/ANXA5/COL7A1/LRP6/FURIN/MT3/CDKN2C/GCKR/APOA1/DNAJC3/RPS6KA1/GAS6/C5/SPINK1/ITIH4/DPEP1/SERPINC1/SKI/ANXA4/TIMP4/TFAP2B/SPRY2/HRG/SAG/ITIH3/CSTA/PRKAR2A/RHOH/DFFA/GCHFR/VIL1/AMBP/PPP1R12B/SERPINA6/RECK/WNK1/RPL11/PDE6D/BIN1/NCK1/PRKAR2B/TNK2/NPM1/GMFB/SPOCK3/PPP1R12A/SPOCK2/MGAT5/RARRES1/CAST/PPP1R1A/KNG1/PKIA/SPINK5/PPP1R11/ENSA/CST6/PEBP1/SERPINE1/PPP1R2/SNCA/…	80
GO:0140297	DNA-binding transcription factor binding	74/2200	347/18352	4.72e-07	2.27e-05	1.65e-05	CTBP2/CREBBP/MTA1/CHD4/ID2/RXRA/BCL10/WFS1/JUN/HDAC4/RB1/TLE1/PRRX1/NFKBIA/NEUROD1/HHEX/SKI/LMO2/NFE2L2/VDR/ISL1/LDB1/CIITA/OASL/NR1H4/MEF2D/HIF1A/HDAC2/ANXA4/ARNT2/NR0B2/TRIM24/ESR1/TCF21/BRD8/SRF/RNF6/IFI27/ATF2/TACC1/CTNNB1/SP1/GTF2A2/SNW1/PTMA/ACTB/SMAD3/NPM1/TAF6/DNAJA1/FLT3/HDAC1/STAT1/TLE4/TRIP12/GATA4/TCERG1/NR4A1/MAPK14/FKBP4/PPID/EXOSC9/PARK7/TP53BP1/GTF2H1/HDAC9/EGR2/RARB/BAZ2A/FUS/FHL…	74
GO:0015399	primary active transmembrane transporter activity	32/2200	107/18352	5.64e-07	2.6e-05	1.89e-05	ABCB9/ABCD4/ABCD3/ATP6V0A2/TCIRG1/CFTR/ATP2A1/KCNJ8/FXYD2/ABCA4/ABCA3/ATP1A2/ABCB4/ATP1B1/ABCC4/ABCC9/ATP4B/ABCC5/ABCB6/ABCB8/ATP8A1/PCYOX1/TAP2/SEC61G/ATP6V1A/ATP6V0B/ATP2B2/ATP6V1B2/ATP6V1C1/ABCA1/TAP1/ABCC2	32
GO:0016829	lyase activity	47/2200	189/18352	6.95e-07	3.08e-05	2.24e-05	HADHB/OGG1/GLDC/NPR1/CA9/PCK2/SDS/CDYL/HAL/HMGCL/CA3/GUCY2C/CYP17A1/UMPS/ALDOB/CD38/HMGA2/EHHADH/ADCY7/ALOX5AP/PAICS/ALKBH1/RNASE1/CA1/DDC/HSD17B4/GSTM4/ENO1/MGST2/ME1/TPI1/AMD1/GMDS/ASL/ODC1/CTH/AZIN1/PARK7/GAD1/GAD2/ME3/PCBD1/RNASE2/FH/ENO2/MGST3/ADCY8	47
GO:0008144	drug binding	31/2200	104/18352	9.12e-07	3.89e-05	2.83e-05	MT3/CUBN/FSCN1/PYGL/GSTP1/HTR2B/LRP2/ATP1A2/ATP1B1/ATP4B/PDE2A/DCK/SFRP1/ALB/PPIF/CHKA/PGGT1B/PPP3CA/FKBP2/HMGCS1/FKBP4/PPID/HSP90AB1/PPIH/CHRM3/GABRA1/PDE4D/GLRB/RARB/SLC6A3/FKBP6	31
GO:0019199	transmembrane receptor protein kinase activity	26/2200	80/18352	1.11e-06	4.4e-05	3.19e-05	TGFBR3/ERBB3/EPHB4/FGFR2/ERBB4/AMHR2/EPHA2/IGF2R/MST1R/ACVR1B/FGFR3/KIT/PDGFRA/TEK/NTRK3/MET/FLT3/PDGFRL/LTBP1/EPHA4/ENG/EFNA4/MERTK/EPHA3/ACVR2A/NRP1	26
GO:0033613	activating transcription factor binding	26/2200	80/18352	1.11e-06	4.4e-05	3.19e-05	CREBBP/ID2/WFS1/JUN/HDAC4/RB1/PRRX1/NEUROD1/LMO2/NFE2L2/ISL1/LDB1/CIITA/MEF2D/IFI27/ATF2/CTNNB1/PTMA/SMAD3/NPM1/HDAC1/GATA4/EXOSC9/TP53BP1/EGR2/LDB2	26
GO:0050840	extracellular matrix binding	21/2200	57/18352	1.18e-06	4.53e-05	3.29e-05	ANXA2/DCN/DAG1/ITGA6/SPP1/GPC1/ITGAV/LRRC15/CTSS/FBLN2/THBS1/ITGA2/SPARCL1/SPOCK2/ADAM9/ITGA9/TGFBI/LGALS3/ITGB1/SPARC/NID1	21
GO:0005496	steroid binding	31/2200	106/18352	1.44e-06	5.14e-05	3.73e-05	CAV1/CD81/APOA1/CYP3A4/PMP2/PROM1/VDR/NR1H4/RORC/PYGL/PLA2G1B/AKR1C1/ESRRA/ESR1/ATP1A2/SCP2/NR3C2/SERPINA6/KL/HSD11B2/NR3C1/NR1H3/PDIA2/HSD11B1/PGRMC2/CALB1/STAR/ANXA6/APOC3/ABCA1/NPC2	31
GO:0050660	flavin adenine dinucleotide binding	26/2200	81/18352	1.45e-06	5.14e-05	3.73e-05	MTHFR/FMO5/FMO1/IVD/ACOX2/CYB5R1/PPOX/ACADM/GFER/DPYD/ETFA/FMO3/ETFDH/SQLE/MICAL2/DUS4L/TXNRD1/SDHA/AGPS/DHCR24/NQO2/AOX1/ACADSB/ACADL/ACADS/DAO	26
GO:0004175	endopeptidase activity	87/2200	440/18352	1.47e-06	5.14e-05	3.73e-05	F3/FURIN/CASP8/CD5L/CTRC/ADAMDEC1/RCE1/ADAM10/PGC/KLKB1/BMP1/PRSS22/PLAT/HP/ESPL1/GZMK/HTRA1/ADAM12/TPP1/PCSK6/CTSH/MMP3/C2/PRSS8/F11/ADAM8/CASP10/CPS1/CTSB/PSMB9/CTSS/TLL1/MMP14/MMP2/MMP15/IDE/HABP2/CTSK/PIP/MASP1/PRSS23/KEL/PSMA4/GPAA1/PAPPA/CTSC/ZMPSTE24/SFRP1/USP20/CTSF/LGMN/SENP6/TPP2/CFB/CAPN7/CTSL/PCSK5/USP5/F12/CTSD/C1S/PSEN1/PSMB1/USP13/ADAM9/TMEM59/ADAM22/F2/HTRA2/PSMB7/PSMA3/YME1L1/PSM…	87
GO:0051015	actin filament binding	49/2200	206/18352	1.65e-06	5.57e-05	4.05e-05	MYO6/DBN1/MACF1/ABLIM1/NEBL/CTNNA1/GSN/CTTN/FSCN1/AVIL/NEB/MARCKS/CFL1/CACNB2/ARPC1B/TPM2/MYOM2/VIL1/GAS2/CTNNAL1/WDR1/ARPC5/BIN1/CTNNA2/MYO1E/CAPZA2/MYO5A/TMOD1/ABLIM3/SVIL/TLN1/ADD2/ABL2/PANX1/TULP1/CORO2A/ACTR2/PLS1/ACTR3/ANXA6/ACTN2/HIP1/ARPC1A/TAGLN/USH1C/IQGAP2/HCLS1/CAPG/TTN	49
GO:0050661	NADP binding	20/2200	54/18352	1.92e-06	6.31e-05	4.58e-05	MTHFR/CAT/FMO5/DHCR7/FMO1/IDH1/CBR4/DECR1/DPYD/FMO3/HSD11B1/ME1/GMDS/HMGCR/NNT/PGD/ME3/GRHPR/CRYM/SPR	20
GO:0005154	epidermal growth factor receptor binding	15/2200	34/18352	2.87e-06	9.2e-05	6.68e-05	SHC1/CBL/ERBB4/VAV2/YES1/PLSCR1/EGF/ATXN2/TGFA/EREG/TNK2/ARF4/HBEGF/HIP1/ITGA5	15
GO:0016616	oxidoreductase activity, acting on the CH-OH group of donors, NAD or NADP as acceptor	33/2200	120/18352	3.02e-06	9.4e-05	6.83e-05	CTBP2/HADHB/PHGDH/HSD17B6/UGDH/IDH1/CBR4/AKR1C1/ADH1C/HPGD/ABCC4/EHHADH/HSD11B2/AKR7A2/HSD17B4/AKR7A3/GPD1/HSD11B1/ME1/LDHB/AKR1B1/HMGCR/SORD/AKR1A1/MDH1/PGD/LDHA/ME3/GRHPR/RDH16/IMPDH1/SPR/HSD17B2	33
GO:0030742	GTP-dependent protein binding	12/2200	23/18352	3.23e-06	9.79e-05	7.11e-05	GCHFR/GCH1/ARFIP2/RAPGEF5/EEA1/DNM1L/RAB32/UNC13B/PARD6A/AP3B1/RAB3B/MRAS	12
GO:0001102	RNA polymerase II activating transcription factor binding	18/2200	47/18352	3.56e-06	0.000105154	7.64e-05	CREBBP/ID2/JUN/RB1/PRRX1/NEUROD1/LMO2/NFE2L2/ISL1/LDB1/IFI27/ATF2/CTNNB1/SMAD3/EXOSC9/TP53BP1/EGR2/LDB2	18
GO:0015026	coreceptor activity	18/2200	48/18352	5.06e-06	0.000145743	0.000105871	LRP6/RAMP1/TGFBR3/CSPG4/ITGAV/RAMP3/CD28/CD86/ROR1/RECK/ITGA4/CD8A/LY96/ENG/ACVR2A/NRP1/PTK7/ITGB1	18
GO:0001540	amyloid-beta binding	24/2200	77/18352	6.45e-06	0.000181133	0.00013158	CLU/APOA1/CD74/SCARB1/RAMP3/ITGAM/IDE/HSPG2/BCHE/CD36/CLSTN1/ITGA2/TM2D1/EPHA4/PICALM/APBB1/GRIA2/NLGN1/GRIN2A/GRIN1/GRIA4/SORL1/MARCO/ADRB2	24
GO:0019207	kinase regulator activity	49/2200	216/18352	6.8e-06	0.000186605	0.000135555	CCNG2/CIB1/LRP6/MT3/CDKN2C/CKS2/GPRC5B/BCL10/DNAJC3/GAS6/ERBB3/STK3/CCNB2/CCNA2/APC/SPRY2/GSTP1/PIK3R3/PRKAR2A/CCND3/RHOH/DBF4/EGF/SOCS2/WNK1/MAP2K2/NCK1/PRKAR2B/GRM5/NPM1/GMFB/CCNC/ELP4/MNAT1/CCNA1/PKIA/AKAP11/CSNK2B/CCNE2/MAP2K1/CCNH/HSP90AB1/SNCA/SH3BP5/NRG1/CCND2/HSPB1/MARK2/GPRC5A	49
GO:0016614	oxidoreductase activity, acting on CH-OH group of donors	34/2200	130/18352	7.2e-06	0.000193002	0.000140202	CTBP2/HADHB/PHGDH/HSD17B6/UGDH/IDH1/CBR4/AKR1C1/ADH1C/HPGD/ABCC4/EHHADH/HSD11B2/AKR7A2/HSD17B4/AKR7A3/GPD1/LIPF/HSD11B1/ME1/LDHB/AKR1B1/HMGCR/SORD/AKR1A1/MDH1/PGD/LDHA/ME3/GRHPR/RDH16/IMPDH1/SPR/HSD17B2	34
GO:0051117	ATPase binding	26/2200	88/18352	8.06e-06	0.000210979	0.00015326	CAV1/ATP6V0A2/WFS1/TCIRG1/LCK/PKD2/ESR1/ALDOB/ATP1B1/NUFIP1/ANK1/RDX/PPP3CA/ANK2/PEX19/UBE4B/PSEN1/RAC1/RUVBL1/ATXN3/PDE4D/PTPN3/TRPC6/PLN/ABCA1/SLN	26
GO:0016627	oxidoreductase activity, acting on the CH-CH group of donors	20/2200	59/18352	9.2e-06	0.000235497	0.000171071	ACAA1/CRAT/DHCR7/IVD/ACOX2/AKR1C1/DECR1/PPOX/CPOX/ACADM/DPYD/SDHD/DUS4L/SDHA/SDHB/BLVRA/DHCR24/ACADSB/ACADL/ACADS	20
GO:0022804	active transmembrane transporter activity	69/2200	344/18352	1.06e-05	0.000265632	0.000192962	ABCB9/SLC4A4/ABCD4/ABCD3/ATP6V0A2/TCIRG1/SLC15A2/SLC33A1/SLC18A2/SLC17A4/SLC26A3/CFTR/ATP2A1/KCNJ8/SLC17A1/FXYD2/SLC1A2/ABCA4/SLC26A1/ABCA3/ATP1A2/SLC5A12/ABCB4/ATP1B1/ABCC4/ABCC9/ATP4B/SLC22A4/SLC7A6/SLC11A1/SLC12A2/SLC4A3/SLC22A5/ABCC5/SLC1A3/SLC20A1/SLC26A4/SLC37A4/ABCB6/CLCN3/ABCB8/SLC24A1/SLC11A2/SLC16A4/SLC26A2/SLCO2B1/CLCN6/SLC22A18/SLC6A12/ATP8A1/PCYOX1/SLCO2A1/SLC7A8/TAP2/SLC25A3/SLC16A1…	69
GO:0051287	NAD binding	19/2200	55/18352	1.12e-05	0.000275121	0.000199855	CTBP2/ALDH2/PHGDH/UGDH/IDH1/HPGD/HSD11B2/GPD1/ME1/SORD/NNT/NDUFS2/MDH1/LDHA/ME3/GRHPR/AOX1/ALDH1A3/GLUD1	19
GO:0097110	scaffold protein binding	20/2200	60/18352	1.23e-05	0.000294115	0.000213652	CASP8/TCOF1/CACNA1H/CAV2/VIM/MDM2/DSP/KCNH2/MAP2K2/KCNA5/GRM3/NCK2/KRT5/MAP2K1/PARK7/PANX1/NLGN1/PDE4D/KRT18/KCNQ1	20
GO:0051219	phosphoprotein binding	25/2200	85/18352	1.3e-05	0.000306767	0.000222843	SHC1/CBL/RB1/PLAT/LYN/PLCG2/VAV2/LCK/PIK3R3/IGF2R/PKD2/SAG/YES1/PTPN11/IRS1/SHC3/NCK2/FKBP4/ABL2/SNCA/PTPN3/BTRC/RRAGA/DPYS/PTPN6	25
GO:0004714	transmembrane receptor protein tyrosine kinase activity	20/2200	61/18352	1.62e-05	0.0003731	0.00027103	ERBB3/EPHB4/FGFR2/ERBB4/EPHA2/IGF2R/MST1R/FGFR3/KIT/PDGFRA/TEK/NTRK3/MET/FLT3/PDGFRL/EPHA4/EFNA4/MERTK/EPHA3/NRP1	20
GO:0005543	phospholipid binding	85/2200	454/18352	1.74e-05	0.000393732	0.000286017	ANXA2/F3/ANXA5/SHC1/ING2/PTAFR/APOA1/GAS6/PLA2G2A/PIK3C2A/APOB/GSN/DPEP1/TPP1/ANXA11/AVIL/PLCD1/SYT17/SCARB1/PSAP/SPTBN1/ANXA4/CPS1/PAFAH2/RLBP1/GBF1/TULP3/GRK5/WIPI2/ZFYVE9/VIL1/RAPGEF2/CPNE3/THBS1/SNX19/MCF2L/ITPR1/GPAA1/NISCH/SNX7/BIN1/ARFIP2/GPR12/FES/RASGRP1/KRIT1/MYO1E/SDCBP/GAB2/PLEK/NRGN/PICALM/EEA1/SNX3/SVIL/ANXA7/TLN1/UNC13B/AMPH/SNX13/PCYT1A/GOT2/PFN2/APOM/PEBP1/WNT5A/SYT1/TULP1/SNCA/L…	85
GO:0042578	phosphoric ester hydrolase activity	72/2200	369/18352	1.84e-05	0.000407803	0.000296239	CTDSPL/PTPRZ1/PTPN13/PFKFB3/PPP2R5A/CTDSP2/DUSP1/PPP1R3C/CDC25A/PLCD1/BDKRB2/PLCG2/ENPP1/LCK/PDE6A/CA3/PPM1G/PTPRC/INPP5E/PTPN22/ATP1A2/MTMR11/PTPN21/PDE5A/PTP4A3/DUSP2/PTPRG/PPP1CC/INPP4B/PDE2A/PPP1CB/DUSP11/NT5E/PTPN11/PTPRF/SMPDL3B/PTPN12/EYA4/SACM1L/PDE1A/INPP1/PDE4B/PTPN4/PDE8B/IMPA1/PPP3CA/INPP4A/PPP2R5D/EDNRA/MPPED2/FBP2/PSPH/PTPRK/PTPRD/PDE6B/PLCL1/PTEN/PTP4A1/MTMR9/CHRM3/PDE4D/PTPN3/PPP6…	72
GO:0005516	calmodulin binding	45/2200	200/18352	1.97e-05	0.000429084	0.000311697	MYO6/MYLK/RGS1/AEBP1/WFS1/RYR3/ITPKA/GEM/FAS/CALD1/SPTBN1/MARCKS/PHKB/TRPV5/SNTB2/DAPK1/TRPV6/AKAP12/MYO1E/ITPKB/MYO5A/PDE1A/PHKG2/PPP3CA/NRGN/EEA1/CTH/KCNQ3/UNC13B/PCYT1A/ADD2/RGS2/ATP2B2/SYT1/SLC8A1/GRIN1/SPA17/RGS4/CNN3/PDE1B/MAPKAPK2/IQGAP2/TTN/ADCY8/KCNQ1	45
GO:0019887	protein kinase regulator activity	42/2200	185/18352	2.94e-05	0.000626817	0.000455336	CCNG2/CIB1/MT3/CDKN2C/CKS2/GPRC5B/DNAJC3/GAS6/ERBB3/STK3/CCNB2/CCNA2/APC/SPRY2/PRKAR2A/CCND3/DBF4/EGF/WNK1/MAP2K2/NCK1/PRKAR2B/GRM5/NPM1/GMFB/CCNC/ELP4/MNAT1/CCNA1/PKIA/CSNK2B/CCNE2/MAP2K1/CCNH/HSP90AB1/SNCA/SH3BP5/NRG1/CCND2/HSPB1/MARK2/GPRC5A	42
GO:0016595	glutamate binding	7/2200	10/18352	3.04e-05	0.000636975	0.000462715	CPS1/GLUL/GCLC/SLC1A3/GAD1/GAD2/GRIN1	7
GO:0008238	exopeptidase activity	26/2200	95/18352	3.57e-05	0.000734472	0.000533539	PRCP/CPE/AEBP1/CPB2/DPEP1/TPP1/CTSH/F11/CPA2/MMP14/VASH1/MMP15/DNPEP/ENPEP/CPA3/CPA1/ANPEP/ZMPSTE24/CPN1/TPP2/SCRN1/CPA4/GGH/CPM/AGTPBP1/MME	26
GO:0030507	spectrin binding	12/2200	28/18352	4.08e-05	0.000824504	0.00059894	GNB3/EPB41L2/PTPRC/ANK1/PTPRN/ANK3/ANK2/ADD2/DCTN2/DYNC1I1/USH1C/GBP1	12
GO:0016209	antioxidant activity	24/2200	86/18352	4.99e-05	0.000991261	0.000720077	MT3/CAT/GSTM2/SOD3/HP/GPX2/GSTP1/PTGS1/GPX3/ALOX5AP/ALB/PRDX2/GPX1/TXNRD1/MGST2/PARK7/APOM/GSTO1/PTGS2/PRDX3/MGST3/HBB/S100A9/PRDX6	24
GO:0016765	transferase activity, transferring alkyl or aryl (other than methyl) groups	18/2200	56/18352	5.72e-05	0.00111659	0.000811121	GSTM5/GSTM2/GSTM1/GSTP1/GSTM3/FNTA/ALOX5AP/GSTM4/PGGT1B/HMBS/GSTA4/MGST2/FDPS/LANCL1/GSTO1/AGPS/SRM/MAT1A	18
GO:0043236	laminin binding	12/2200	29/18352	6.2e-05	0.00119087	0.000865076	DAG1/ITGA6/GPC1/LRRC15/CTSS/THBS1/ITGA2/ADAM9/ITGA9/LGALS3/ITGB1/NID1	12
GO:0004364	glutathione transferase activity	11/2200	25/18352	6.39e-05	0.00120643	0.00087638	GSTM5/GSTM2/GSTM1/GSTP1/GSTM3/ALOX5AP/GSTM4/GSTA4/MGST2/LANCL1/GSTO1	11
GO:0097493	structural molecule activity conferring elasticity	7/2200	11/18352	7.49e-05	0.00139227	0.00101138	LAMC1/FBN2/FBN1/EMILIN1/FBLN2/FBLN5/TTN	7
GO:0000287	magnesium ion binding	46/2200	217/18352	7.65e-05	0.00139956	0.00101667	MVK/RPS6KA2/CDC42BPA/DYRK3/RPS6KA1/STK3/PGM5/GEM/RPS6KA5/PGM1/CIB2/IDH1/GLUL/HMGCL/TDG/MAP3K8/MTHFD2/PDE2A/SRPK1/RPS6KA4/GCLC/DYRK2/NUDT3/MSH6/STK38/MAST4/RAP2A/CDK2/S100P/WRN/IMPA1/ATP8A1/ENO1/SNRK/RHEB/PRKACB/PSPH/SRPK2/ARL3/ABL2/SNCA/SUCLA2/FEN1/RAN/ENO2/MARK2	46
GO:0008307	structural constituent of muscle	15/2200	43/18352	8.19e-05	0.00147411	0.00107083	DAG1/NEBL/CSRP1/MYL3/NEB/CSRP3/MYL5/ASPH/TPM2/MYOM2/SORBS2/MYL6B/ACTN2/ACTN3/TTN	15
GO:0005504	fatty acid binding	14/2200	39/18352	9.86e-05	0.00172396	0.00125233	PMP2/DBT/GSTM2/GSTP1/ACOX2/SCP2/ALOX5AP/AFM/ALB/AFP/FABP3/NDUFAB1/S100A9/S100A8	14
GO:0070325	lipoprotein particle receptor binding	11/2200	26/18352	9.88e-05	0.00172396	0.00125233	CLU/APOA1/RELN/APOB/HSPG2/DKK1/DNAJA1/PICALM/LANCL1/SYT1/APOC3	11
GO:0008237	metallopeptidase activity	41/2200	189/18352	0.000107651	0.00183207	0.00133086	CPE/AEBP1/ADAMDEC1/CPB2/RCE1/ADAM10/BMP1/DPEP1/ADAM12/MMP3/ADAM8/TLL1/CPA2/MMP14/MMP2/VASH1/MMP15/CLCA2/IDE/DNPEP/ENPEP/CPA3/KEL/PAPPA/CPA1/ANPEP/ZMPSTE24/CPN1/STAMBP/CPA4/PSMD7/ADAM9/ADAM22/CPM/YME1L1/UQCRC2/COPS5/AGTPBP1/MME/MMP12/ADAM28	41
GO:0070851	growth factor receptor binding	33/2200	141/18352	0.000108506	0.00183207	0.00133086	SHC1/IL6ST/CBL/VEGFB/LYN/ERBB4/VAV2/IL7/CDH5/IL1RAP/YES1/PLSCR1/EGF/PDGFRA/KL/ATXN2/FGF9/TGFA/EREG/TNK2/ARF4/IL6/NPTN/SDCBP/JAK2/FGF1/PSEN1/HBEGF/PTEN/HIP1/IL1R1/ITGA5/FGF4	33
GO:0004725	protein tyrosine phosphatase activity	26/2200	101/18352	0.000109733	0.00183207	0.00133086	PTPRZ1/PTPN13/DUSP1/CDC25A/PTPRC/PTPN22/PTPN21/PTP4A3/DUSP2/PTPRG/DUSP11/PTPN11/PTPRF/PTPN12/EYA4/PTPN4/PTPRK/PTPRD/PTEN/PTP4A1/PTPN3/DNAJC6/DUSP4/CDKN3/PTPN6/PTPRB	26
GO:0047485	protein N-terminus binding	27/2200	107/18352	0.000117767	0.00193371	0.0014047	DCN/TARBP2/PIAS3/MDM2/PPP1CC/FEZ1/PDLIM5/NBN/GADD45A/ALOX5AP/ARF6/HDAC1/SDCBP/PEX14/SYNGR3/STX1A/HAX1/MNAT1/PEX19/STXBP1/PEX5/MAP2K1/GAD1/ERCC3/GLRX/VWF/SLC6A3	27
GO:0048306	calcium-dependent protein binding	23/2200	85/18352	0.000119178	0.00193371	0.0014047	ANXA2/WFS1/S100A10/TNNT3/FCN2/ANXA11/ANXA4/S100A7/MASP1/CPNE3/S100P/STX1A/SELP/ANXA7/SYT1/STMN2/TSG101/ANXA6/CPLX2/S100A9/S100A8/S100A11/ANXA1	23
GO:0016597	amino acid binding	18/2200	59/18352	0.000122529	0.00196047	0.00142413	GLDC/DDAH1/CPS1/GLUL/GCHFR/UBR2/GCLC/SLC1A3/DDC/CAD/TDO2/GOT2/GAD1/GAD2/GLRB/GRIN1/DPYS/GLUD1	18
GO:0002020	protease binding	32/2200	137/18352	0.00014244	0.00224782	0.00163287	ANXA2/F3/FURIN/BCL10/COL1A2/ITGAV/SERPINC1/BDKRB2/TNFAIP3/INS/PSAP/TIMP4/CD28/CSTA/KIT/HSPD1/BIN1/AMFR/FADD/STIM1/CHL1/PARK7/PANX1/PTEN/SERPINE1/COL3A1/IL1R1/VWF/SLC6A3/ITGB1/TTN/SERPINA1	32
GO:0022853	active ion transmembrane transporter activity	47/2200	229/18352	0.000145579	0.00226632	0.00164631	SLC4A4/ATP6V0A2/TCIRG1/SLC15A2/SLC33A1/SLC18A2/SLC17A4/SLC26A3/ATP2A1/KCNJ8/SLC17A1/FXYD2/SLC1A2/SLC26A1/ATP1A2/SLC5A12/ATP1B1/ABCC4/ABCC9/ATP4B/SLC22A4/SLC11A1/SLC12A2/SLC4A3/SLC1A3/SLC20A1/SLC26A4/SLC37A4/CLCN3/SLC24A1/SLC11A2/SLC26A2/SLCO2B1/SLC6A12/ATP8A1/PCYOX1/SLCO2A1/SLC25A3/ATP6V1A/ATP6V0B/ATP2B2/SLC8A1/ATP6V1B2/ATP6V1C1/SLC6A15/SLCO1B3/SLC6A3	47
GO:0004114	3',5'-cyclic-nucleotide phosphodiesterase activity	10/2200	23/18352	0.000156158	0.00236703	0.00171947	PDE6A/PDE5A/PDE2A/PDE1A/PDE4B/PDE8B/PDE6B/PDE4D/PDE6H/PDE1B	10
GO:0017134	fibroblast growth factor binding	10/2200	23/18352	0.000156158	0.00236703	0.00171947	GPC1/TGFBR3/FGFR2/FGFBP1/ITGAV/FGFR3/KL/THBS1/CXCL13/API5	10
GO:0043295	glutathione binding	7/2200	12/18352	0.000161165	0.00241119	0.00175155	GSTM2/GSTM1/GSTP1/GSTM3/GSTM4/MGST2/LANCL1	7
GO:0031072	heat shock protein binding	30/2200	127/18352	0.000183361	0.00267808	0.00194543	CYP1A1/APOA1/APAF1/DNAJB12/NPAS2/HIF1A/HDAC2/HSPA6/ITGAM/TPR/LMAN2/HSF1/SLC12A2/ADORA1/NR3C1/DNAJA3/AHR/DNAJA1/FGF1/AHSA1/BAG1/FKBP4/DNAJC8/PPID/HSP90AB1/LIMK1/DNAJB9/SNCA/GBP1/FKBP6	30
GO:0051087	chaperone binding	26/2200	104/18352	0.000183653	0.00267808	0.00194543	CLU/DNAJC3/CDC25A/CFTR/LRP2/ATP1A2/HSPD1/SLC12A2/CTSC/BIN1/ALB/TBCA/HSPE1/DNAJA1/HYOU1/TBCE/AMFR/AHSA1/DNAJB4/GNB5/BAG1/USP13/ERP29/DNAJB9/CP/VWF	26
GO:0023026	MHC class II protein complex binding	8/2200	16/18352	0.000222145	0.00319889	0.00232376	HLA-DMB/CD81/ANXA11/HLA-DOB/CD74/ATP1B1/HLA-DOA/HSP90AB1	8
GO:0008022	protein C-terminus binding	40/2200	189/18352	0.000225341	0.00320485	0.00232809	CIB1/TESK1/BCL10/CSK/DYNLT1/ZBTB16/PIAS3/CIITA/LCK/ITGB3BP/CEP135/DST/HSPG2/ATP1B1/PPP1CC/SDC1/ATXN2/NCL/MDC1/CTNNB1/PRKAA1/MPDZ/SP1/ATXN1/KCNK3/JAK2/TRIM3/MAGI1/SIAH1/LIG4/FBLN5/MAP2K1/SH3GL2/SYT1/ERCC3/PRDX3/MAD2L1/SH3GL3/MAPRE3/RAD51	40
GO:0051427	hormone receptor binding	38/2200	177/18352	0.000235802	0.00331272	0.00240645	CTBP2/RXRA/NPPB/VDR/ISL1/OASL/NR1H4/HIF1A/VIP/NR0B2/TRIM24/ESR1/TCF21/BRD8/GNAO1/SOCS2/RNF6/TACC1/PTPN11/CTNNB1/SNW1/SMAD3/FLT3/JAK2/STAT1/TRIP12/NR4A1/FKBP4/PPID/CCK/PARK7/JAK1/GTF2H1/RARB/BAZ2A/FUS/CRH/NR4A2	38
GO:0001784	phosphotyrosine residue binding	14/2200	42/18352	0.000243959	0.00338603	0.0024597	SHC1/CBL/PLCG2/VAV2/LCK/PIK3R3/YES1/PTPN11/IRS1/SHC3/NCK2/ABL2/PTPN3/PTPN6	14
GO:0017171	serine hydrolase activity	40/2200	191/18352	0.000283649	0.00389004	0.00282582	F3/PRCP/FURIN/RELN/CD5L/CTRC/KLKB1/PRSS22/PLAT/HP/GZMK/HTRA1/TPP1/PCSK6/CTSH/MMP3/C2/PRSS8/F11/ADAM8/MMP2/HABP2/MASP1/PRSS23/CTSC/TPP2/CFB/AADAC/PCSK5/F12/C1S/F2/HTRA2/NUP98/PCSK1/DPP6/F10/PLAU/GZMA/CFI	40
GO:1900750	oligopeptide binding	7/2200	13/18352	0.000313009	0.00420778	0.00305664	GSTM2/GSTM1/GSTP1/GSTM3/GSTM4/MGST2/LANCL1	7
GO:0004181	metallocarboxypeptidase activity	11/2200	29/18352	0.000314122	0.00420778	0.00305664	CPE/AEBP1/CPB2/CPA2/VASH1/CPA3/CPA1/CPN1/CPA4/CPM/AGTPBP1	11
GO:0042625	ATPase-coupled ion transmembrane transporter activity	17/2200	58/18352	0.000319995	0.00423718	0.00307799	ATP6V0A2/TCIRG1/ATP2A1/KCNJ8/FXYD2/ATP1A2/ATP1B1/ABCC4/ABCC9/ATP4B/ATP8A1/PCYOX1/ATP6V1A/ATP6V0B/ATP2B2/ATP6V1B2/ATP6V1C1	17
GO:0004112	cyclic-nucleotide phosphodiesterase activity	10/2200	25/18352	0.000355828	0.00455449	0.0033085	PDE6A/PDE5A/PDE2A/PDE1A/PDE4B/PDE8B/PDE6B/PDE4D/PDE6H/PDE1B	10
GO:0016791	phosphatase activity	53/2200	277/18352	0.00036468	0.00455449	0.0033085	CTDSPL/PTPRZ1/PTPN13/PFKFB3/PPP2R5A/CTDSP2/DUSP1/PPP1R3C/CDC25A/LCK/CA3/PPM1G/PTPRC/INPP5E/PTPN22/ATP1A2/MTMR11/PTPN21/PTP4A3/DUSP2/PTPRG/PPP1CC/INPP4B/PPP1CB/DUSP11/NT5E/PTPN11/PTPRF/PTPN12/EYA4/SACM1L/INPP1/PTPN4/IMPA1/PPP3CA/INPP4A/PPP2R5D/FBP2/PSPH/PTPRK/PTPRD/PTEN/PTP4A1/MTMR9/PTPN3/PPP6C/DNAJC6/INPP5F/DUSP4/CDKN3/PTPN6/PTPRB/INPP5D	53
GO:0008236	serine-type peptidase activity	39/2200	187/18352	0.000366363	0.00455449	0.0033085	F3/PRCP/FURIN/RELN/CD5L/CTRC/KLKB1/PRSS22/PLAT/HP/GZMK/HTRA1/TPP1/PCSK6/CTSH/MMP3/C2/PRSS8/F11/ADAM8/MMP2/HABP2/MASP1/PRSS23/CTSC/TPP2/CFB/PCSK5/F12/C1S/F2/HTRA2/NUP98/PCSK1/DPP6/F10/PLAU/GZMA/CFI	39
GO:0019842	vitamin binding	32/2200	144/18352	0.000373028	0.00455449	0.0033085	PLOD3/CUBN/PLOD2/GLDC/VDR/ABAT/PYGL/RLBP1/SDS/RBP1/DBH/GPT/TCN1/KL/RHO/AFM/CRABP2/ALB/DDC/ACACB/MTR/OAT/OGDH/PHYH/CTH/CALB1/GOT2/ALAS1/GAD1/GAD2/KYNU/CRABP1	32
GO:0044325	ion channel binding	30/2200	132/18352	0.000374297	0.00455449	0.0033085	CIB1/CAV1/ID2/S100A10/LYN/DIAPH1/PKD2/CDH5/STAC/YES1/ABCC9/ANK1/CTNNB1/RIMS3/NPTN/PDE4B/ANK3/STX1A/ANK2/RIMS2/PANX1/HSP90AB1/PDE4D/SLC8A1/RIMS1/YWHAZ/AKAP6/ACTN2/ACTN3/KCNQ1	30
GO:0005001	transmembrane receptor protein tyrosine phosphatase activity	8/2200	17/18352	0.000375587	0.00455449	0.0033085	PTPRZ1/PTPRC/PTPRG/PTPRF/PTPRK/PTPRD/PTPN6/PTPRB	8
GO:0019198	transmembrane receptor protein phosphatase activity	8/2200	17/18352	0.000375587	0.00455449	0.0033085	PTPRZ1/PTPRC/PTPRG/PTPRF/PTPRK/PTPRD/PTPN6/PTPRB	8
GO:0034185	apolipoprotein binding	8/2200	17/18352	0.000375587	0.00455449	0.0033085	LRP6/SCARB1/LRP8/HSPD1/LIPC/CANX/LPL/ABCA1	8
GO:0004602	glutathione peroxidase activity	9/2200	21/18352	0.000382133	0.00458559	0.00333109	GSTM2/GPX2/GSTP1/GPX3/ALOX5AP/GPX1/MGST2/MGST3/PRDX6	9
GO:0043178	alcohol binding	22/2200	86/18352	0.0003955	0.00469707	0.00341207	CAV1/CD81/APOA1/PMP2/PROM1/RLBP1/RBP1/SCP2/ITPR1/CRABP2/NR1H3/TRPC3/PRKCE/PLCL1/STAR/ANXA6/TRPC6/APOC3/ABCA1/ITPR3/CRABP1/NPC2	22
GO:0016634	oxidoreductase activity, acting on the CH-CH group of donors, oxygen as acceptor	6/2200	10/18352	0.000402603	0.00473264	0.00343791	ACAA1/CRAT/ACOX2/PPOX/CPOX/ACADL	6
GO:0005200	structural constituent of cytoskeleton	25/2200	104/18352	0.000460635	0.00536012	0.00389372	CROCC/ACTA1/VIM/SPTBN1/ARPC1B/DSP/ANK1/SORBS2/ARPC5/TUBB2A/PPL/ACTB/CTNNA2/ANK3/KRT5/ANK2/TLN1/ACTL6B/ADD2/INA/ACTR2/PLS1/ACTR3/HIP1/DES	25
GO:0016887	ATPase activity	74/2200	423/18352	0.000509693	0.00587166	0.00426532	ABCB9/MYO6/MACF1/CHD4/ABCD4/ABCD3/MCM2/KIF5A/RHOBTB3/TNNT3/KIF1A/KIF21B/CHD1/CFTR/ATP2A1/HSPA6/ABCA4/IDE/ABCA3/ATP1A2/ABCB4/ATP1B1/ABCC4/ABCC9/KATNB1/HSPD1/KIF5C/NBN/KIFC3/KATNA1/CLPX/MSH6/ABCC5/DDX6/ABCB6/ABCB8/MYO1E/MYO5A/WRN/DDX46/SMARCA5/DHX15/DDX18/RAD54L/DHX30/ATP8A1/KIF3C/PSMC3/SKIV2L/MCM6/TAP2/RFC2/IFIH1/RUVBL1/PSMD6/PFN2/KIF22/YME1L1/DYNC1H1/SMARCA2/ERCC3/PSMC2/RFC4/SETX/DDX1/ABCF3/ACIN1…	74
GO:0005080	protein kinase C binding	16/2200	55/18352	0.000521791	0.00595152	0.00432333	ITGAV/MARCKS/SQSTM1/TDG/DSP/GRK5/FEZ1/PDLIM5/IRS1/PLEK/NELL1/ADAM9/PARD6A/HDAC9/NELL2/HSPB1	16
GO:0061134	peptidase regulator activity	45/2200	229/18352	0.000541926	0.00608855	0.00442288	ANXA2/SERPINA3/SERPING1/COL7A1/CAV1/FURIN/MT3/RPS6KA1/GAS6/C5/SPINK1/MAL/ITIH4/DPEP1/APAF1/SERPINC1/CTSH/TIMP4/TFAP2B/HRG/ITIH3/CSTA/VIL1/AMBP/SERPINA6/RECK/CTSC/CLPX/BIN1/PCOLCE/PSME1/SPOCK3/SPOCK2/RARRES1/CAST/KNG1/SPINK5/CST6/PEBP1/SERPINE1/SNCA/PRDX3/SERPINI1/ITIH2/SERPINA1	45
GO:0048156	tau protein binding	14/2200	45/18352	0.000544375	0.00608855	0.00442288	CLU/TAOK2/BIN1/PRKAA1/ACTB/LGMN/ROCK2/PICALM/FKBP4/APBB1/PPP2R2A/HSP90AB1/SNCA/MARK2	14
GO:0004721	phosphoprotein phosphatase activity	37/2200	179/18352	0.000610175	0.00675887	0.00490981	CTDSPL/PTPRZ1/PTPN13/PPP2R5A/CTDSP2/DUSP1/PPP1R3C/CDC25A/LCK/PPM1G/PTPRC/PTPN22/PTPN21/PTP4A3/DUSP2/PTPRG/PPP1CC/PPP1CB/DUSP11/PTPN11/PTPRF/PTPN12/EYA4/PTPN4/PPP3CA/PPP2R5D/PTPRK/PTPRD/PTEN/PTP4A1/PTPN3/PPP6C/DNAJC6/DUSP4/CDKN3/PTPN6/PTPRB	37
GO:0016684	oxidoreductase activity, acting on peroxide as acceptor	16/2200	56/18352	0.000650268	0.00713437	0.00518259	CAT/GSTM2/GPX2/GSTP1/PTGS1/GPX3/ALOX5AP/PRDX2/GPX1/MGST2/PARK7/PTGS2/PRDX3/MGST3/HBB/PRDX6	16
GO:0001046	core promoter sequence-specific DNA binding	14/2200	46/18352	0.00069722	0.00757733	0.00550437	POU2F1/PAX6/REST/DRAP1/EZH2/KLF10/NR3C1/ZBTB17/NPM1/HDAC1/STAT1/DR1/BAZ2A/MMP12	14
GO:0017124	SH3 domain binding	29/2200	131/18352	0.000731501	0.00785736	0.00570779	INPPL1/ARHGAP1/CBL/ADAM10/ADAM12/LYN/CD3E/LRP2/ILK/PTPN22/PLSCR1/SOS1/UVRAG/GJA1/PTPN12/DPYSL3/GPX1/ADAM9/LANCL1/ELMO1/SH3BP5/OSTF1/DNAJC6/USP8/RAPGEF1/PTPN6/HCLS1/FUT8/INPP5D	29
GO:0042562	hormone binding	21/2200	84/18352	0.000736628	0.00785736	0.00570779	SHC1/ADIPOR2/RAMP1/EDNRB/NPR1/CTSH/AMHR2/PRLR/ABHD2/GUCY2C/IDE/ATP1A2/GHR/HSPD1/CALCRL/NR3C1/INHBA/VIPR1/CRHBP/ALDH1A3/CRYM	21
GO:0005536	glucose binding	6/2200	11/18352	0.000795809	0.00841075	0.00610978	PYGL/UGP2/SLC2A3/HK1/HK2/HK3	6
GO:0004252	serine-type endopeptidase activity	35/2200	169/18352	0.000813789	0.00852259	0.00619103	F3/FURIN/CD5L/CTRC/KLKB1/PRSS22/PLAT/HP/GZMK/HTRA1/TPP1/PCSK6/CTSH/MMP3/C2/PRSS8/F11/ADAM8/MMP2/HABP2/MASP1/PRSS23/CTSC/TPP2/CFB/PCSK5/F12/C1S/F2/HTRA2/PCSK1/F10/PLAU/GZMA/CFI	35
GO:0004601	peroxidase activity	15/2200	52/18352	0.000851167	0.00867739	0.00630348	CAT/GSTM2/GPX2/GSTP1/PTGS1/GPX3/ALOX5AP/PRDX2/GPX1/MGST2/PTGS2/PRDX3/MGST3/HBB/PRDX6	15
GO:0004879	nuclear receptor activity	15/2200	52/18352	0.000851167	0.00867739	0.00630348	RXRA/VDR/NR1I3/NR1H4/RORC/ESRRA/ESR1/NR3C2/NR3C1/NR1H3/AHR/RORB/NR4A1/RARB/NR4A2	15
GO:0098531	ligand-activated transcription factor activity	15/2200	52/18352	0.000851167	0.00867739	0.00630348	RXRA/VDR/NR1I3/NR1H4/RORC/ESRRA/ESR1/NR3C2/NR3C1/NR1H3/AHR/RORB/NR4A1/RARB/NR4A2	15
GO:0099095	ligand-gated anion channel activity	8/2200	19/18352	0.000936137	0.00940959	0.00683537	GABRB1/CFTR/GABRA2/GABRB2/GABRB3/GABRA1/GLRB/GABRG2	8
GO:0004866	endopeptidase inhibitor activity	37/2200	183/18352	0.000939325	0.00940959	0.00683537	ANXA2/SERPINA3/SERPING1/COL7A1/FURIN/MT3/RPS6KA1/GAS6/C5/SPINK1/ITIH4/DPEP1/SERPINC1/TIMP4/TFAP2B/HRG/ITIH3/CSTA/VIL1/AMBP/SERPINA6/RECK/BIN1/SPOCK3/SPOCK2/RARRES1/CAST/KNG1/SPINK5/CST6/PEBP1/SERPINE1/SNCA/PRDX3/SERPINI1/ITIH2/SERPINA1	37
GO:0045309	protein phosphorylated amino acid binding	15/2200	53/18352	0.00105742	0.0105012	0.00762836	SHC1/CBL/PLCG2/VAV2/LCK/PIK3R3/YES1/PTPN11/IRS1/SHC3/NCK2/ABL2/PTPN3/BTRC/PTPN6	15
GO:1990782	protein tyrosine kinase binding	23/2200	98/18352	0.0010844	0.0106772	0.00775615	SHC1/GAS6/CBL/TJP2/SQSTM1/CD2/CDH5/CPNE3/GRB14/FNTA/PTPN11/NCK1/IRS1/SHC3/GRM5/PHYHIP/GAB2/EPHA4/PTEN/NRG1/PITPNM1/ANGPT2/ITGB1	23
GO:0008235	metalloexopeptidase activity	17/2200	64/18352	0.00110928	0.0107385	0.00780075	CPE/AEBP1/CPB2/DPEP1/CPA2/MMP14/VASH1/MMP15/ENPEP/CPA3/CPA1/ANPEP/ZMPSTE24/CPN1/CPA4/CPM/AGTPBP1	17
GO:0030145	manganese ion binding	17/2200	64/18352	0.00110928	0.0107385	0.00780075	MGAT1/GALNT3/PCK2/MGAT2/GLUL/HMGCL/DYRK2/GYG1/WRN/IMPA1/MGAT5/ME1/MPPED2/ARG1/ABL2/ARG2/FEN1	17
GO:0031267	small GTPase binding	73/2200	428/18352	0.00114348	0.0109774	0.00797425	ANXA2/DAAM1/NDRG1/CIB1/FARP1/CAV1/ARHGAP1/EPS8/RHOBTB3/ITPKA/RAP1GAP/GRTP1/IPO13/ARHGEF17/DIAPH1/ARHGDIB/RAB11FIP3/MYCBP2/RHOH/IPO8/RASGRP3/EGF/RAPGEF2/SOS1/TBC1D5/RIN1/GAS8/RAPGEF4/PDE6D/ARFIP2/FARP2/RIMS3/STK19/RAP1A/RASGRP1/DENND4C/CHML/TBC1D1/MYO5A/RAB11FIP2/ROCK2/RABGAP1/GDI2/ARHGEF11/RALGPS1/RANBP9/WASF1/RIMS2/RANBP2/RAPGEF5/TBC1D4/PICALM/PEX5/DNM1L/RAC1/UNC13B/PARD6A/RCBTB2/RABGAP1L/ELMO1/…	73
GO:0061135	endopeptidase regulator activity	38/2200	192/18352	0.0012239	0.0116523	0.00846454	ANXA2/SERPINA3/SERPING1/COL7A1/FURIN/MT3/RPS6KA1/GAS6/C5/SPINK1/ITIH4/DPEP1/SERPINC1/TIMP4/TFAP2B/HRG/ITIH3/CSTA/VIL1/AMBP/SERPINA6/RECK/BIN1/PSME1/SPOCK3/SPOCK2/RARRES1/CAST/KNG1/SPINK5/CST6/PEBP1/SERPINE1/SNCA/PRDX3/SERPINI1/ITIH2/SERPINA1	38
GO:0019829	ATPase-coupled cation transmembrane transporter activity	15/2200	54/18352	0.00130423	0.0123154	0.00894621	ATP6V0A2/TCIRG1/ATP2A1/KCNJ8/FXYD2/ATP1A2/ATP1B1/ABCC9/ATP4B/ATP8A1/ATP6V1A/ATP6V0B/ATP2B2/ATP6V1B2/ATP6V1C1	15
GO:0071813	lipoprotein particle binding	11/2200	34/18352	0.00147257	0.0136807	0.00993797	APOA1/SCARB1/LRP8/HSPD1/THBS1/CD36/LIPC/STAB1/LPL/SORL1/ABCA1	11
GO:0071814	protein-lipid complex binding	11/2200	34/18352	0.00147257	0.0136807	0.00993797	APOA1/SCARB1/LRP8/HSPD1/THBS1/CD36/LIPC/STAB1/LPL/SORL1/ABCA1	11
GO:0030228	lipoprotein particle receptor activity	7/2200	16/18352	0.0015051	0.013871	0.0100762	LRP6/SCARB1/LRP8/CD36/STAB1/LRP10/SORL1	7
GO:1902936	phosphatidylinositol bisphosphate binding	26/2200	119/18352	0.00163574	0.0149553	0.0108639	ANXA2/GSN/AVIL/PLCD1/RLBP1/GBF1/TULP3/WIPI2/VIL1/KRIT1/SDCBP/GAB2/PLEK/PICALM/SNX3/SVIL/PFN2/SYT1/TULP1/LAPTM4B/SNAP91/ACTN2/HIP1/FZD7/CAPG/KCNQ1	26
GO:0023023	MHC protein complex binding	9/2200	25/18352	0.00169971	0.0154179	0.0111999	HLA-DMB/CD81/ANXA11/HLA-DOB/CD74/ATP1B1/HLA-DOA/CD8A/HSP90AB1	9
GO:0030414	peptidase inhibitor activity	37/2200	189/18352	0.0017237	0.0155133	0.0112692	ANXA2/SERPINA3/SERPING1/COL7A1/FURIN/MT3/RPS6KA1/GAS6/C5/SPINK1/ITIH4/DPEP1/SERPINC1/TIMP4/TFAP2B/HRG/ITIH3/CSTA/VIL1/AMBP/SERPINA6/RECK/BIN1/SPOCK3/SPOCK2/RARRES1/CAST/KNG1/SPINK5/CST6/PEBP1/SERPINE1/SNCA/PRDX3/SERPINI1/ITIH2/SERPINA1	37
GO:0004712	protein serine/threonine/tyrosine kinase activity	13/2200	45/18352	0.00182381	0.0162871	0.0118313	RPS6KA2/TESK1/DYRK3/RPS6KA1/TTK/CLK4/MAP2K2/DYRK2/TNK2/MAPK14/MAP2K1/MAP2K5/MAPK10	13
GO:0017016	Ras GTPase binding	70/2200	415/18352	0.00191434	0.0168655	0.0122515	ANXA2/DAAM1/NDRG1/CIB1/FARP1/CAV1/ARHGAP1/EPS8/RHOBTB3/ITPKA/RAP1GAP/GRTP1/IPO13/ARHGEF17/DIAPH1/ARHGDIB/RAB11FIP3/MYCBP2/RHOH/IPO8/RASGRP3/EGF/RAPGEF2/SOS1/TBC1D5/RIN1/GAS8/RAPGEF4/PDE6D/ARFIP2/FARP2/RIMS3/STK19/RAP1A/RASGRP1/DENND4C/CHML/TBC1D1/MYO5A/RAB11FIP2/ROCK2/RABGAP1/GDI2/ARHGEF11/RALGPS1/RANBP9/WASF1/RIMS2/RANBP2/RAPGEF5/TBC1D4/PICALM/DNM1L/RAC1/UNC13B/PARD6A/RCBTB2/RABGAP1L/ELMO1/SH3BP…	70
GO:0016831	carboxy-lyase activity	11/2200	35/18352	0.00191786	0.0168655	0.0122515	PCK2/UMPS/PAICS/DDC/ME1/AMD1/ODC1/AZIN1/GAD1/GAD2/ME3	11
GO:0038024	cargo receptor activity	18/2200	73/18352	0.00202082	0.0175154	0.0127236	LRP6/CD5L/CUBN/LOXL2/SCARB1/ENPP1/LRP8/CD6/ITGAM/CD36/STAB1/LRP10/SORL1/ABCA1/CD5/MARCO/CD163/CFI	18
GO:0050750	low-density lipoprotein particle receptor binding	8/2200	21/18352	0.00202218	0.0175154	0.0127236	CLU/APOB/HSPG2/DKK1/DNAJA1/PICALM/LANCL1/SYT1	8
GO:0016830	carbon-carbon lyase activity	14/2200	51/18352	0.00211291	0.0180302	0.0130976	PCK2/HMGCL/CYP17A1/UMPS/ALDOB/PAICS/DDC/ME1/AMD1/ODC1/AZIN1/GAD1/GAD2/ME3	14
GO:0051018	protein kinase A binding	14/2200	51/18352	0.00211291	0.0180302	0.0130976	CSK/PRKAR2A/AKAP7/PRKAR2B/RDX/AKAP12/ARFGEF1/WASF1/PKIA/PRKACB/AKAP11/PJA2/AKAP6/KCNQ1	14
GO:0004715	non-membrane spanning protein tyrosine kinase activity	13/2200	46/18352	0.00226762	0.0189743	0.0137834	CSK/LYN/LCK/YES1/FES/TNK2/JAK2/PRKCD/ABL2/JAK1/SLA/MELK/BLK	13
GO:0001965	G-protein alpha-subunit binding	9/2200	26/18352	0.00232613	0.0189743	0.0137834	RGS1/F2RL1/HTR2B/IGF2R/NUCB2/RGS14/RGS2/RGS4/RGS10	9
GO:0001664	G protein-coupled receptor binding	52/2200	293/18352	0.00236028	0.0189743	0.0137834	ADRA2C/LRP6/GPRC5B/EDNRB/NPY/C5/NMB/FCN1/CCL20/CXCL6/BDKRB2/PSAP/REEP2/AGTR1/WNT4/CXCL12/TULP3/SAG/CCL21/NPFF/GCG/GNAO1/WNT10B/RAPGEF2/XCL1/GNAQ/PTPN11/ADORA1/WNT2B/SFRP1/USP20/CXCL13/DNAJA1/SDCBP/JAK2/STAT1/ARHGEF11/CX3CL1/TAC1/BAMBI/WNT5A/PDE4D/PNOC/NMU/CRH/UCHL1/PF4/CXCL1/FZD7/MARCO/POMC/ADM	52
GO:0001618	virus receptor activity	18/2200	74/18352	0.00237674	0.0189743	0.0137834	LAMP1/DAG1/CD81/CD55/SLAMF1/ITGAV/GYPA/CR1/SCARB1/EPHA2/IDE/CD86/MOG/ANPEP/ITGA2/CR2/ITGA5/ITGB1	18
GO:0140272	exogenous protein binding	18/2200	74/18352	0.00237674	0.0189743	0.0137834	LAMP1/DAG1/CD81/CD55/SLAMF1/ITGAV/GYPA/CR1/SCARB1/EPHA2/IDE/CD86/MOG/ANPEP/ITGA2/CR2/ITGA5/ITGB1	18
GO:0005041	low-density lipoprotein particle receptor activity	6/2200	13/18352	0.00238826	0.0189743	0.0137834	LRP6/LRP8/CD36/STAB1/LRP10/SORL1	6
GO:0022851	GABA-gated chloride ion channel activity	6/2200	13/18352	0.00238826	0.0189743	0.0137834	GABRB1/GABRA2/GABRB2/GABRB3/GABRA1/GABRG2	6
GO:0031994	insulin-like growth factor I binding	6/2200	13/18352	0.00238826	0.0189743	0.0137834	IGFBP5/ITGA6/ITGAV/LRP2/IGFBP2/IGFBP1	6
GO:0034236	protein kinase A catalytic subunit binding	6/2200	13/18352	0.00238826	0.0189743	0.0137834	CSK/PRKAR2A/PRKAR2B/PKIA/PJA2/KCNQ1	6
GO:0052745	inositol phosphate phosphatase activity	6/2200	13/18352	0.00238826	0.0189743	0.0137834	INPP5E/INPP1/IMPA1/PTEN/INPP5F/INPP5D	6
GO:0019955	cytokine binding	28/2200	135/18352	0.0025117	0.0198183	0.0143965	IL6ST/TGFBR3/TNFRSF1B/IFNGR1/ITGAV/CD74/PRLR/LIFR/KIT/GHR/THBS1/ITGA4/CD36/KLHL20/LTBP1/HAX1/ENG/PARK7/IL18R1/TGFB3/COPS5/NRP1/CSF3R/IL1R1/IL10RA/IL1R2/ITGB1/GBP1	28
GO:0048029	monosaccharide binding	17/2200	69/18352	0.00268236	0.021021	0.0152702	PLOD3/PLOD2/PYGL/IGF2R/DBH/ALDOB/SLC2A5/LMAN2/UGP2/TALDO1/SLC2A3/PHYH/SELP/HK1/ENG/HK2/HK3	17
GO:1990841	promoter-specific chromatin binding	15/2200	58/18352	0.00282621	0.0218671	0.0158848	FOXC1/HDAC4/ISL1/HDAC2/NRL/HSF1/GADD45A/EZH2/HDAC1/STAT1/SETDB1/E2F4/ERCC3/NUP98/EGR1	15
GO:0008093	cytoskeletal anchor activity	8/2200	22/18352	0.00284728	0.0218671	0.0158848	GAS2/ANK1/SORBS2/NCK1/NCK2/SDCBP/ANK3/ANK2	8
GO:0016917	GABA receptor activity	8/2200	22/18352	0.00284728	0.0218671	0.0158848	GABRB1/GABRA2/GABRB2/GABRB3/GABBR1/GABRA1/GABRG2/GABRR1	8
GO:0035091	phosphatidylinositol binding	47/2200	262/18352	0.00299159	0.0228233	0.0165794	ANXA2/ING2/PIK3C2A/GSN/DPEP1/AVIL/PLCD1/SCARB1/RLBP1/GBF1/TULP3/WIPI2/ZFYVE9/VIL1/SNX19/MCF2L/ITPR1/GPAA1/NISCH/SNX7/ARFIP2/FES/KRIT1/MYO1E/SDCBP/GAB2/PLEK/NRGN/PICALM/EEA1/SNX3/SVIL/TLN1/SNX13/PFN2/SYT1/TULP1/LAPTM4B/SNAP91/ACTN2/HIP1/PITPNM1/ITPR3/IQGAP2/FZD7/CAPG/KCNQ1	47
GO:0001968	fibronectin binding	9/2200	27/18352	0.00312277	0.0235126	0.0170801	IGFBP5/ITGAV/LRRC15/CTSS/CTSK/THBS1/ITGA4/CTSL/ITGB1	9
GO:0042974	retinoic acid receptor binding	9/2200	27/18352	0.00312277	0.0235126	0.0170801	CTBP2/VDR/NR1H4/NR0B2/TACC1/SNW1/RARB/FUS/NR4A2	9
GO:0035257	nuclear hormone receptor binding	29/2200	144/18352	0.00335389	0.0248974	0.0180861	CTBP2/RXRA/VDR/ISL1/OASL/NR1H4/HIF1A/NR0B2/TRIM24/ESR1/TCF21/BRD8/RNF6/TACC1/CTNNB1/SNW1/SMAD3/FLT3/STAT1/TRIP12/NR4A1/FKBP4/PPID/PARK7/GTF2H1/RARB/BAZ2A/FUS/NR4A2	29
GO:0046965	retinoid X receptor binding	7/2200	18/18352	0.00337152	0.0248974	0.0180861	VDR/NR1H4/NR0B2/TACC1/RARB/FUS/NR4A2	7
GO:0098641	cadherin binding involved in cell-cell adhesion	7/2200	18/18352	0.00337152	0.0248974	0.0180861	ANXA2/PDLIM5/TRIM29/CNN3/KRT18/S100A11/ANXA1	7
GO:0030674	protein-macromolecule adaptor activity	44/2200	244/18352	0.00360228	0.026432	0.0192009	CIB1/SHC1/CAV1/VAMP3/EPS8/GAS6/COL1A2/FSCN1/CD3E/CNKSR1/CAV2/TJP2/CDYL/CD3G/NUFIP1/SOCS2/GAS2/MAP2K2/PDZK1/ANK1/SORBS2/VPS11/PTPN11/RGS14/NUP153/NCK1/IRS1/NCK2/SDCBP/ANK3/GAB2/STX1A/ANK2/AMFR/FKBP4/BET1/MAP2K1/STX6/LPL/BTRC/BNIP1/AKAP6/STX7/HIP1	44
GO:0032052	bile acid binding	5/2200	10/18352	0.00368834	0.0268326	0.0194919	VDR/NR1H4/PYGL/PLA2G1B/AKR1C1	5
GO:0004180	carboxypeptidase activity	12/2200	43/18352	0.00370346	0.0268326	0.0194919	PRCP/CPE/AEBP1/CPB2/CPA2/VASH1/CPA3/CPA1/CPN1/CPA4/CPM/AGTPBP1	12
GO:0016922	nuclear receptor binding	22/2200	101/18352	0.00372809	0.0268423	0.0194989	RXRA/VDR/ISL1/NR1H4/NR0B2/TRIM24/ESR1/TCF21/RNF6/TACC1/CTNNB1/SNW1/SMAD3/FLT3/NR4A1/FKBP4/PPID/PARK7/RARB/BAZ2A/FUS/NR4A2	22
GO:0098631	cell adhesion mediator activity	15/2200	60/18352	0.00401414	0.0287223	0.0208646	ANXA2/ITGA10/EMILIN1/DSP/PDLIM5/ITGA2/NPTN/NRCAM/TRIM29/ITGA1/CNN3/KRT18/ITGB1/S100A11/ANXA1	15
GO:0071949	FAD binding	10/2200	33/18352	0.00410171	0.0291677	0.0211882	MTHFR/ACOX2/CYB5R1/SQLE/MICAL2/AGPS/DHCR24/NQO2/AOX1/DAO	10
GO:0004222	metalloendopeptidase activity	23/2200	108/18352	0.0041309	0.0291951	0.0212081	ADAMDEC1/RCE1/ADAM10/BMP1/ADAM12/MMP3/ADAM8/TLL1/MMP14/MMP2/MMP15/IDE/KEL/PAPPA/ZMPSTE24/ADAM9/ADAM22/YME1L1/UQCRC2/COPS5/MME/MMP12/ADAM28	23
GO:0030170	pyridoxal phosphate binding	14/2200	55/18352	0.00449875	0.0314094	0.0228166	GLDC/ABAT/PYGL/SDS/GPT/ALB/DDC/OAT/CTH/GOT2/ALAS1/GAD1/GAD2/KYNU	14
GO:0070279	vitamin B6 binding	14/2200	55/18352	0.00449875	0.0314094	0.0228166	GLDC/ABAT/PYGL/SDS/GPT/ALB/DDC/OAT/CTH/GOT2/ALAS1/GAD1/GAD2/KYNU	14
GO:0004890	GABA-A receptor activity	7/2200	19/18352	0.00479217	0.0332565	0.0241584	GABRB1/GABRA2/GABRB2/GABRB3/GABRA1/GABRG2/GABRR1	7
GO:0019865	immunoglobulin binding	8/2200	24/18352	0.00526111	0.0362922	0.0263636	FCER1A/UMOD/HRG/PIP/AMBP/FCGR2A/LGALS3/VWF	8
GO:0005520	insulin-like growth factor binding	9/2200	29/18352	0.00534803	0.0364552	0.026482	IGFBP5/ITGA6/IGFBP7/ITGAV/HTRA1/LRP2/IGF2R/IGFBP2/IGFBP1	9
GO:1901567	fatty acid derivative binding	9/2200	29/18352	0.00534803	0.0364552	0.026482	DBI/ACOT11/HMGCL/SCP2/ALOX5AP/ALDH6A1/ACADL/S100A9/S100A8	9
GO:0019903	protein phosphatase binding	29/2200	149/18352	0.00556295	0.0376972	0.0273842	CSK/PPP1R3C/LCK/PXN/CDH5/PPP1CC/MVP/ANK1/CTNNB1/ANAPC5/MET/STAT1/AKAP11/SNX3/MAPK14/PPP1R11/HMGCR/ENSA/AP3B1/JAK1/PPP2R2A/MTMR9/KIFAP3/NEK2/ITGA1/LGALS3/SLC6A3/ADCY8/KCNQ1	29
GO:0035259	glucocorticoid receptor binding	6/2200	15/18352	0.00563496	0.0377411	0.0274161	TACC1/SMAD3/FLT3/NR4A1/FKBP4/NR4A2	6
GO:0048185	activin binding	6/2200	15/18352	0.00563496	0.0377411	0.0274161	TGFBR3/AMHR2/ACVR1B/FST/ENG/ACVR2A	6
GO:0016835	carbon-oxygen lyase activity	17/2200	74/18352	0.00578378	0.038514	0.0279775	HADHB/OGG1/CA9/CDYL/CA3/HMGA2/EHHADH/ALKBH1/CA1/HSD17B4/ENO1/TPI1/GMDS/PARK7/PCBD1/FH/ENO2	17
GO:0030546	signaling receptor activator activity	78/2200	492/18352	0.00585948	0.0387938	0.0281808	SPP1/APOA1/INHBB/GAS6/NPY/C5/NPPB/SEMA6A/VEGFB/GPNMB/BMP1/THBS4/NMB/CCL20/CXCL6/IL7/INS/WNT4/VIP/FBN1/TRH/CXCL12/CCL21/NPFF/INSL4/GCG/SEMA3F/CGA/EGF/WNT10B/KL/DKK1/XCL1/SEMA3A/FGF9/TGFA/WNT2B/ALKBH1/EREG/GFER/CXCL13/NRG2/IL6/GMFB/INHBA/STC2/FGF1/LEFTY1/TG/HDGF/IL16/HBEGF/PRKCE/CX3CL1/GDF10/CCK/F2/CTF1/WNT5A/TGFB3/SCG2/PNOC/NRG1/CRH/TNFRSF11B/BDNF/PF4/LTB/STC1/CXCL1/SEMA3B/BMP6/LGALS3/FGF4/POMC/BM…	78
GO:0001221	transcription cofactor binding	13/2200	51/18352	0.00600284	0.0395158	0.0287053	FOXC1/LMO2/CDK9/NFE2L2/RORC/ESR1/ZBTB17/SMAD3/MAFK/AHR/HDGF/SIX1/SIX3	13
GO:0003995	acyl-CoA dehydrogenase activity	5/2200	11/18352	0.00609877	0.0399193	0.0289984	IVD/ACADM/ACADSB/ACADL/ACADS	5
GO:0048018	receptor ligand activity	77/2200	487/18352	0.00657633	0.0427146	0.031029	SPP1/APOA1/INHBB/GAS6/NPY/C5/NPPB/SEMA6A/VEGFB/GPNMB/BMP1/THBS4/NMB/CCL20/CXCL6/IL7/INS/WNT4/VIP/FBN1/TRH/CXCL12/CCL21/NPFF/INSL4/GCG/SEMA3F/CGA/EGF/WNT10B/KL/DKK1/XCL1/SEMA3A/FGF9/TGFA/WNT2B/ALKBH1/EREG/GFER/CXCL13/NRG2/IL6/GMFB/INHBA/STC2/FGF1/LEFTY1/TG/HDGF/IL16/HBEGF/CX3CL1/GDF10/CCK/F2/CTF1/WNT5A/TGFB3/SCG2/PNOC/NRG1/CRH/TNFRSF11B/BDNF/PF4/LTB/STC1/CXCL1/SEMA3B/BMP6/LGALS3/FGF4/POMC/BMP5/PRL…	77
GO:0016638	oxidoreductase activity, acting on the CH-NH2 group of donors	7/2200	20/18352	0.00662012	0.0427146	0.031029	GLDC/LOX/LOXL2/VCAM1/GLUD1/DAO/LOXL1	7
GO:0019210	kinase inhibitor activity	16/2200	69/18352	0.00663708	0.0427146	0.031029	CIB1/LRP6/CDKN2C/DNAJC3/SPRY2/PRKAR2A/RHOH/WNK1/NCK1/PRKAR2B/NPM1/GMFB/PKIA/SNCA/SH3BP5/HSPB1	16
GO:0015631	tubulin binding	60/2200	365/18352	0.00678672	0.043435	0.0315523	NDRG1/PSRC1/MACF1/DAG1/KIF5A/MAP4K4/GOLGA2/KIF1A/OGG1/KIF21B/CENPE/APC/LYN/REEP2/BCL2L11/DST/TPR/KATNB1/FEZ1/KIF5C/GLI1/GAS2/GAS8/DPYSL2/KIFC3/FNTA/GPAA1/KATNA1/JAKMIP2/RGS14/MAP4/TTLL4/FES/TBCA/GJA1/KRIT1/PDE4B/RABGAP1/ARL4C/TBCE/PEX14/KIF3C/EML1/DNM1L/STIM1/ARL3/KIF22/RGS2/LRPPRC/STMN2/STMN1/SNCA/AGTPBP1/UNC5C/CNN3/DYNC1I1/MAPRE3/S100A9/S100A8/KIF13B	60
GO:0017147	Wnt-protein binding	9/2200	30/18352	0.00684173	0.0435452	0.0316323	LRP6/FZD6/ROR1/RECK/SFRP1/FRZB/FZD7/WIF1/SFRP4	9
GO:0043027	cysteine-type endopeptidase inhibitor activity involved in apoptotic process	8/2200	25/18352	0.00693706	0.0439093	0.0318968	MT3/RPS6KA1/GAS6/DPEP1/TFAP2B/VIL1/SNCA/PRDX3	8
GO:0042169	SH2 domain binding	11/2200	41/18352	0.00739186	0.0465324	0.0338023	DAG1/INPPL1/SIT1/SLAMF1/LCK/SQSTM1/KIT/IRS1/JAK2/SYNGR3/PTPN6	11
GO:0005546	phosphatidylinositol-4,5-bisphosphate binding	18/2200	82/18352	0.00756038	0.0473345	0.034385	ANXA2/GSN/AVIL/PLCD1/TULP3/VIL1/KRIT1/SDCBP/PICALM/SVIL/PFN2/SYT1/TULP1/SNAP91/ACTN2/FZD7/CAPG/KCNQ1	18
GO:0016798	hydrolase activity, acting on glycosyl bonds	26/2200	133/18352	0.00787261	0.049023	0.0356115	UNG/OGG1/SI/GNE/PSAP/GLB1L/TDG/IL1RAP/EDEM1/CD38/MAN2C1/KL/MPG/HEXA/MAN2A2/NAGPA/SMPDL3B/AGL/IL18R1/GBE1/MAN1A2/HEXB/FUCA1/IL1R1/GUSB/LYZ	26
GO:0042805	actinin binding	10/2200	36/18352	0.00806358	0.0497129	0.0361127	DAG1/CSRP1/PROM1/CSRP3/PKD2/PDLIM5/KCNA5/MAGI1/TRPC6/TTN	10
GO:0005523	tropomyosin binding	6/2200	16/18352	0.00811288	0.0497129	0.0361127	TNNT2/NEBL/TNNT3/CALD1/TMOD1/LMOD1	6
GO:0008035	high-density lipoprotein particle binding	6/2200	16/18352	0.00811288	0.0497129	0.0361127	APOA1/SCARB1/LRP8/HSPD1/CD36/ABCA1	6

## Sheet: GO_CC
ID	Term	pvalue	adj_pval	qvalue	Genes	Count
GO:0062023	collagen-containing extracellular matrix	1.68e-25	1.2e-22	7.31e-23	ANXA2, SERPIN1A3, DCN, SERPING1, F3, COCH, ANXA5, CLU, COL7A1, LAMC1, DAG1, THBS2, ITGA6, PTPRZ1, GPC1, AEBP1, IGFBP7, APOA1, S100A10, TGM4, EFEMP2, PLOD3, ADAMDEC1, FGA, FBN2, CSPG4, COL1A2, SOD3, CILP, FGFR2, ITIH4, LAD1, SDC3, THBS4, COL17A1, SERPINC1, FCN1, FCN2, HTRA1, PCSK6, ANXA11, CTSH, ANG, LRRC15, LOXL2, FCN3, IL7, COL15A1, PSAP, ANXA4, CTSB, CTSS, FBN1, MMP2, S100A7, POSTN, HRG, CXCL12…	127
GO:0034774	secretory granule lumen	9.54e-25	3.05e-22	1.86e-22	ANXA2, SERPINA3, SERPING1, CLU, VCL, CEP290, ACAA1, CAT, APOA1, DNAJC3, EEF1A1, GAS6, FGA, VEGFB, GSN, ITIH4, APAF1, HP, FCN1, DYNLT1, CTSH, TF, INS, CDA, PYGL, IDH1, GSTP1, HSPA6, S100A7, HRG, DBH, ITIH3, TCN1, GCG, EGF, ORM1, F5, ALOX5, THBS1, MVP, ARPC5, CTSC, ARMC8, ALB, QPCT, MMRN1, AGL, CREG1, SDCBP, PTX3, S100P, GYG1, CAP1, GDI2, HEBP2, PSMC3, CTSD, KNG1, PAFAH1B2, PSMB1, CSNK2B, MAPK14, P…	105
GO:0031983	vesicle lumen	1.28e-24	3.05e-22	1.86e-22	ANXA2, SERPINA3, SERPING1, CLU, VCL, CEP290, ACAA1, CAT, APOA1, DNAJC3, EEF1A1, GAS6, FGA, VEGFB, APOB, GSN, ITIH4, APAF1, HP, FCN1, DYNLT1, CTSH, TF, INS, CDA, PYGL, IDH1, GSTP1, HSPA6, S100A7, HRG, DBH, ITIH3, TCN1, GCG, EGF, ORM1, F5, ALOX5, THBS1, MVP, ARPC5, CTSC, ARMC8, ALB, QPCT, MMRN1, AGL, CREG1, SDCBP, PTX3, S100P, GYG1, CAP1, GDI2, HEBP2, PSMC3, CTSD, KNG1, PAFAH1B2, PSMB1, CSNK2B, MAP…	106
GO:0060205	cytoplasmic vesicle lumen	2.88e-24	5.15e-22	3.14e-22	ANXA2, SERPINA3, SERPING1, CLU, VCL, CEP290, ACAA1, CAT, APOA1, DNAJC3, EEF1A1, GAS6, FGA, VEGFB, GSN, ITIH4, APAF1, HP, FCN1, DYNLT1, CTSH, TF, INS, CDA, PYGL, IDH1, GSTP1, HSPA6, S100A7, HRG, DBH, ITIH3, TCN1, GCG, EGF, ORM1, F5, ALOX5, THBS1, MVP, ARPC5, CTSC, ARMC8, ALB, QPCT, MMRN1, AGL, CREG1, SDCBP, PTX3, S100P, GYG1, CAP1, GDI2, HEBP2, PSMC3, CTSD, KNG1, PAFAH1B2, PSMB1, CSNK2B, MAPK14, P…	105
GO:0030055	cell-substrate junction	8.97e-24	1.28e-21	7.81e-22	ANXA5, DAG1, CAV1, VCL, ITGA6, RHOG, CSRP1, CAT, CD81, ALCAM, CTNNA1, MAP4K4, ARHGAP22, CBL, PGM5, CSPG4, ADAM10, GSN, RPL30, ITGAV, COL17A1, CTTN, IRF2, EPB41L2, AVIL, CAV2, VIM, LPP, RPS29, CIB2, EPHA2, MARCKS, CD59, PXN, MMP14, CFL1, S100A7, IGF2R, RPLP0, PTPRC, ILK, DST, ARPC1B, HSPG2, ZYX, FGFR3, PRKAR2A, RPL9, ABCB4, YES1, PPP1CC, RAB21, CPNE3, MAP2K2, TEK, PPP1CB, RPL8, SORBS2, TSPAN9, ARP…	123
GO:0005925	focal adhesion	1.62e-23	1.93e-21	1.18e-21	ANXA5, DAG1, CAV1, VCL, ITGA6, RHOG, CSRP1, CAT, CD81, ALCAM, CTNNA1, MAP4K4, ARHGAP22, CBL, PGM5, CSPG4, ADAM10, GSN, RPL30, ITGAV, CTTN, IRF2, EPB41L2, AVIL, CAV2, VIM, LPP, RPS29, EPHA2, MARCKS, CD59, PXN, MMP14, CFL1, S100A7, IGF2R, RPLP0, PTPRC, ILK, DST, ARPC1B, HSPG2, ZYX, FGFR3, PRKAR2A, RPL9, ABCB4, YES1, PPP1CC, RAB21, CPNE3, MAP2K2, TEK, PPP1CB, RPL8, SORBS2, TSPAN9, ARPC5, SNTB2, RPL1…	121
GO:0101002	ficolin-1-rich granule	2.72e-15	2.43e-13	1.48e-13	VCL, CAT, EEF1A1, PDAP1, GSN, APAF1, FCN1, DYNLT1, CTSH, PGM1, CTSB, CDA, PYGL, CTSS, IDH1, GSTP1, HSPA6, ALOX5, MVP, FTH1, ARPC5, QPCT, AGL, GYG1, PSMC3, CTSD, ASAH1, PAFAH1B2, PSMB1, CSNK2B, MAPK14, PSMD7, ACTR1B, PSMD6, PSMB7, HSP90AB1, OSTF1, PSMC2, ACTR2, ARSB, HBB, TNFAIP6, GUSB, IMPDH1, FGL2, HK3, MNDA, SERPINA1	48
GO:1904813	ficolin-1-rich granule lumen	2.72e-15	2.43e-13	1.48e-13	VCL, CAT, EEF1A1, PDAP1, GSN, APAF1, FCN1, DYNLT1, CTSH, PGM1, CTSB, CDA, PYGL, CTSS, IDH1, GSTP1, HSPA6, ALOX5, MVP, FTH1, ARPC5, QPCT, AGL, GYG1, PSMC3, CTSD, ASAH1, PAFAH1B2, PSMB1, CSNK2B, MAPK14, PSMD7, ACTR1B, PSMD6, PSMB7, HSP90AB1, OSTF1, PSMC2, ACTR2, ARSB, HBB, TNFAIP6, GUSB, IMPDH1, FGL2, HK3, MNDA, SERPINA1	48
GO:0030135	coated vesicle	4.29e-11	3.41e-09	2.08e-09	MYO6, COL7A1, FURIN, VAMP3, HLA-F, GOLGA2, ADAM10, PIK3C2A, APOB, IL7R, SLC18A2, CD74, SEC24C, CFTR, TF, CD59, YIF1A, TMED10, LRP2, CD3G, IGF2R, SEC24D, ABCB4, SFTPC, EGF, SAR1A, TMED2, HSPD1, F5, TBC1D5, LMAN2, CTSC, VPS11, TGFA, TMED5, KDELR2, EREG, COPB2, TNK2, MYO1E, ACTR1A, HAX1, TGOLN2, SEC23A, AP3B2, SCAMP1, HBEGF, NRGN, PICALM, SNX3, CLTB, ARCN1, AP3B1, SH3GL2, STX6, GAD1, WNT5A, SYT1, GA…	74
GO:0030667	secretory granule membrane	6.17e-11	4.05e-09	2.47e-09	LAMP1, PRCP, CPE, CAV1, RHOG, PTAFR, TNFRSF1B, KIF1A, CD55, TCIRG1, ADAM10, PKP1, ITGAV, ALDH3B1, LAMP3, CR1, CAV2, ADAM8, PSAP, DIAPH1, CD59, CYB5R1, TMED10, IGF2R, DBH, ITGAM, PTPRC, DSP, ABCA3, VNN1, CD63, RAP1B, ABCC4, CKAP4, TMED2, CD38, SLC2A5, CPNE3, SLC11A1, ITPR1, CD14, TMEM63A, FCGR2A, STK10, CD36, ANPEP, RAP1A, SLC27A2, NRAS, CD58, ATP8A1, ENPP4, SLC2A3, SCAMP1, PSEN1, GLIPR1, PIGR, SE…	75
GO:0045177	apical part of cell	6.23e-11	4.05e-09	2.47e-09	CIB1, MYO6, AMOTL2, VAMP3, SLC2A1, AHCYL1, ERBB3, CUBN, TCIRG1, CSPG4, GP2, MAL, PLAT, SLC15A2, DPEP1, SI, PROM1, HFE, AQP2, SLC17A4, SLC26A3, CFTR, TF, CTSB, UMOD, VASH1, LRP2, SLC17A1, EMP2, FZD6, SLC5A12, ABCB4, CTSK, ENPEP, ATP1B1, ABCC4, VCAM1, RAPGEF2, SLC22A4, SLC2A5, KL, SLC12A2, TEK, TRPV5, PDZK1, SORBS2, SLC22A5, SLC7A1, ABCC5, CTNNB1, KCNK1, SLC26A4, CD36, PRKAA1, MPDZ, KCNA5, AQP8, RD…	96
GO:0005938	cell cortex	1.37e-10	8.15e-09	4.97e-09	CTBP2, ANXA2, MYO6, DBN1, CAV1, SLC2A1, RHOG, EPS8, RHOBTB3, EEF1A1, FGA, GRK4, FGFR2, GSN, CTTN, FRMPD1, FSCN1, CNKSR1, EPB41L2, HFE, CALD1, SPTBN1, CIB2, GYPC, MARCKS, ASPH, PXN, CFL1, PKD2, DST, RHOH, WDR1, NCL, CTNNB1, ARFIP2, ARF6, RIMS3, ACTB, RDX, CTNNA2, AKAP12, CAPZA2, TMOD1, LAMC2, CAP1, FGF1, ACTR1A, HAX1, ENO1, ARHGEF7, RIMS2, BSN, PSEN1, SPINK5, STIM1, RAC1, CALB2, CALB1, PRKCZ, UNC1…	74
GO:0098978	glutamatergic synapse	1.89e-10	1.04e-08	6.35e-09	CTBP2, NDRG1, DBN1, DAG1, ADRA2C, EPS8, FXR1, ARHGAP22, ADAM10, PLAT, LYN, ERBB4, SPTBN1, CLSTN3, SLC1A2, IL1RAP, YES1, SEMA3F, PURA, PPP1CC, SYNPO, LRRTM2, CBLN1, ARF6, RGS14, CLSTN1, PRKAR2B, ACTB, RAP1A, NTRK3, GRM3, NRXN1, ARF4, DLG2, NPTN, MYO5A, JAK2, SPARCL1, NRCAM, PPP3CA, STX1A, DGKB, LGI1, STXBP1, BSN, NRGN, EPHA4, MAPK14, ABLIM3, PTPRD, RAC1, CALB1, PRKCZ, PPFIA2, UNC13B, ADAM22, PFN2,…	83
GO:0005775	vacuolar lumen	2.31e-10	1.18e-08	7.2e-09	ANXA2, SERPINA3, DCN, GPC1, DNAJC3, CUBN, CSPG4, APOB, SDC3, TPP1, CD74, PSAP, CTSB, CTSS, S100A7, HSPG2, CTSK, SDC1, HEXA, FMOD, CTSC, CTSF, LGMN, CREG1, SDCBP, CTSL, GYG1, CAP1, GDI2, HEBP2, CTSD, ASAH1, CCT2, PRKCD, ARG1, GGH, DYNC1H1, OMD, ACTR2, ARSB, HEXB, RNASE2, PSMD1, FUCA1, GUSB, IMPDH1, LYZ, NPC2, PRDX6, MNDA	50
GO:0043292	contractile fiber	5.67e-10	2.7e-08	1.65e-08	ACTA2, DAG1, TNNT2, VCL, SLC2A1, NEBL, FXR1, CSRP1, RYR3, TNNT3, HDAC4, PPP2R5A, MYL3, PGM5, ACTA1, TNNI2, NEB, CALD1, CSRP3, SPTBN1, TIMP4, MYL5, MMP2, SQSTM1, ILK, DST, TPM2, MYOM2, DEK, SYNPO, ABCC9, PPP1R12B, PDLIM5, ANK1, SORBS2, BIN1, CTNNB1, SCN1A, KCNA5, PARVA, TMOD1, PPP1R12A, PDE4B, ANK3, PPP3CA, MYL6B, ANK2, ENO1, PSEN1, SCN8A, FBP2, SVIL, PAK1, SLC8A1, FHL2, ACTN2, PSEN2, DES, HSPB1, …	61
GO:0031252	cell leading edge	7.85e-10	3.51e-08	2.14e-08	ACTA2, ANXA2, CIB1, MYO6, DBN1, MACF1, ABLIM1, MYLK, DAG1, CDC42BPA, INPPL1, EPS8, CTNNA1, PTPN13, EEF1A1, PLXND1, CSPG4, GSN, APC, ITGAV, CTTN, DYNLT1, FSCN1, ACTA1, PSD3, AVIL, LDB1, VIM, SPTBN1, DIAPH1, SPRY2, EPHA2, GBF1, PXN, CFL1, SLC1A2, PKD2, MTSS1, ILK, DST, INPP5E, GABRA2, VIL1, SGCE, ANK1, SORBS2, ARPC5, ADORA1, CTNNB1, ARFIP2, ARF6, PARVA, ACTB, RDX, CTNNA2, ARF4, RUFY3, MYO5A, DPYSL3…	91
GO:0016324	apical plasma membrane	1.07e-09	4.3e-08	2.62e-08	CIB1, AMOTL2, VAMP3, SLC2A1, AHCYL1, ERBB3, CUBN, TCIRG1, CSPG4, GP2, MAL, SLC15A2, DPEP1, SI, PROM1, AQP2, SLC17A4, SLC26A3, CFTR, TF, CTSB, UMOD, LRP2, SLC17A1, EMP2, FZD6, SLC5A12, ABCB4, CTSK, ENPEP, ATP1B1, ABCC4, RAPGEF2, SLC22A4, SLC2A5, KL, SLC12A2, TEK, TRPV5, PDZK1, SORBS2, SLC22A5, SLC7A1, ABCC5, KCNK1, SLC26A4, CD36, PRKAA1, MPDZ, KCNA5, RDX, GJA1, SLC11A2, SLC26A2, SLCO2B1, CTSL, SLC…	81
GO:0070820	tertiary granule	1.08e-09	4.3e-08	2.62e-08	LAMP1, PRCP, PTAFR, CD55, TCIRG1, ADAM10, PKP1, HP, CTSH, CR1, PGM1, ADAM8, DIAPH1, CDA, CTSS, IDH1, CD59, ITGAM, DSP, TCN1, ORM1, SLC11A1, FTH1, ARMC8, TMEM63A, QPCT, NRAS, CD58, PTX3, ENPP4, SLC2A3, CTSD, ASAH1, RAC1, CD53, GGH, DYNLL1, STX7, B2M, CXCL1, HBB, TNFAIP6, LGALS3, LYZ, PTPN6, PLAU, PTPRB	47
GO:0030136	clathrin-coated vesicle	1.95e-09	7.34e-08	4.48e-08	MYO6, FURIN, VAMP3, ADAM10, PIK3C2A, APOB, IL7R, SLC18A2, CD74, CFTR, TF, TMED10, LRP2, CD3G, IGF2R, ABCB4, SFTPC, EGF, TBC1D5, VPS11, TGFA, EREG, TNK2, MYO1E, HAX1, TGOLN2, AP3B2, SCAMP1, HBEGF, NRGN, PICALM, SNX3, CLTB, AP3B1, SH3GL2, STX6, GAD1, WNT5A, SYT1, GAD2, VPS33A, CLTA, AP1S1, KIAA0319, SNAP91, INPP5F, HIP1, TYRP1, CD9, VWF, ADRB2, ADCY8	52
GO:0030027	lamellipodium	2.57e-09	9.2e-08	5.6e-08	ACTA2, CIB1, DBN1, ABLIM1, MYLK, DAG1, CDC42BPA, INPPL1, CTNNA1, PTPN13, PLXND1, CSPG4, GSN, APC, ITGAV, CTTN, DYNLT1, FSCN1, ACTA1, AVIL, EPHA2, PXN, CFL1, PKD2, ILK, VIL1, SORBS2, ARPC5, CTNNB1, PARVA, ACTB, RDX, CTNNA2, RUFY3, DPYSL3, HAX1, ARHGEF7, WASF1, ABLIM3, RAC1, APBB1, LIMK1, STMN2, PAK1, ACTR2, ACTR3, UNC5C, ACTG2, IQGAP2, ITGB1, CD44, CAPG, MCC	53
GO:0005911	cell-cell junction	4.25e-09	1.45e-07	8.81e-08	ANXA2, KLHL24, NDRG1, DBN1, AMOTL2, DAG1, CDC42BPA, VCL, SLC2A1, CTNNA1, AQP3, PGM5, ADAM10, CSK, PKP1, APC, COL17A1, FSCN1, CD3E, CNKSR1, CDH3, EPHA2, TJP2, PXN, CFL1, CD2, PKD2, CDH5, ILK, DSP, ZYX, ATP1A2, KIT, FABP7, ABCB4, RAP1B, ATP1B1, SYNPO, PNN, RAPGEF2, PDLIM5, MAP2K2, TEK, WDR1, KIFC3, RHO, CTNNB1, SCN1A, MPDZ, KCNA5, NCK1, PPL, TNK2, ACTB, CTNNA2, GJA1, KRIT1, STEAP1, MYO1E, SDCBP, EI…	100
GO:0030016	myofibril	4.65e-09	1.51e-07	9.22e-08	DAG1, TNNT2, VCL, SLC2A1, NEBL, FXR1, CSRP1, RYR3, TNNT3, HDAC4, PPP2R5A, MYL3, PGM5, ACTA1, TNNI2, NEB, CALD1, CSRP3, SPTBN1, TIMP4, MMP2, SQSTM1, ILK, DST, TPM2, MYOM2, SYNPO, ABCC9, PPP1R12B, PDLIM5, ANK1, SORBS2, BIN1, CTNNB1, SCN1A, KCNA5, PARVA, TMOD1, PPP1R12A, PDE4B, ANK3, PPP3CA, ANK2, ENO1, PSEN1, SCN8A, FBP2, SVIL, PAK1, SLC8A1, FHL2, ACTN2, PSEN2, DES, HSPB1, TTN, LMOD1	57
GO:0045121	membrane raft	5.02e-09	1.56e-07	9.51e-08	ANXA2, DAG1, LRP6, CAV1, FURIN, SLC2A1, GPC1, BCL10, CTNNA1, S100A10, TNFRSF1B, CASP8, EDNRB, CD55, CBL, CSK, MAL, CD48, TPP1, FAS, LYN, CAV2, SCARB1, LCK, LRP8, SLC1A2, CD2, ITGAM, PTPRC, EMP2, ATP1A2, STOML1, PRKAR2A, ABCB4, PLSCR1, ATP1B1, HSPD1, TEK, PDZK1, CD14, CTNNB1, CD36, KCNA5, IRS1, PRKAR2B, CNTN1, GJA1, SDCBP, JAK2, CD8A, ANK2, HAS2, FADD, CTSD, PSEN1, LDHB, HK1, STIM1, PRKCZ, LCP2, P…	74
GO:0098857	membrane microdomain	5.77e-09	1.72e-07	1.05e-07	ANXA2, DAG1, LRP6, CAV1, FURIN, SLC2A1, GPC1, BCL10, CTNNA1, S100A10, TNFRSF1B, CASP8, EDNRB, CD55, CBL, CSK, MAL, CD48, TPP1, FAS, LYN, CAV2, SCARB1, LCK, LRP8, SLC1A2, CD2, ITGAM, PTPRC, EMP2, ATP1A2, STOML1, PRKAR2A, ABCB4, PLSCR1, ATP1B1, HSPD1, TEK, PDZK1, CD14, CTNNB1, CD36, KCNA5, IRS1, PRKAR2B, CNTN1, GJA1, SDCBP, JAK2, CD8A, ANK2, HAS2, FADD, CTSD, PSEN1, LDHB, HK1, STIM1, PRKCZ, LCP2, P…	74
GO:0005788	endoplasmic reticulum lumen	8.25e-09	2.36e-07	1.44e-07	IGFBP5, KTN1, CLU, COL7A1, LAMC1, DAG1, DBI, CRTAP, SPP1, IGFBP7, APOA1, WFS1, DNAJC3, PLOD3, GAS6, FGA, RCN1, COL1A2, ADAM10, APOB, COL17A1, SERPINC1, FMO1, COL15A1, TF, INS, GBF1, WNT4, FBN1, MTTP, GCG, CKAP4, PRSS23, F5, THBS1, CTSC, LAMB1, BCHE, ALB, AFP, IL6, SLC27A2, RCN2, FLT3, LTBP1, STC2, SPARCL1, COL10A1, HYOU1, PDIA2, TGOLN2, KNG1, LIPC, ERP29, F2, WNT5A, CANX, SCG2, DNAJB9, PTGS2, CP,…	70
GO:0098589	membrane region	1.44e-08	3.95e-07	2.41e-07	ANXA2, DAG1, LRP6, CAV1, FURIN, SLC2A1, GPC1, BCL10, CTNNA1, S100A10, TNFRSF1B, CASP8, EDNRB, CD55, CBL, CSK, MAL, CD48, TPP1, FAS, LYN, CAV2, SCARB1, LCK, LRP8, SLC1A2, CD2, ITGAM, PTPRC, EMP2, ATP1A2, STOML1, PRKAR2A, ABCB4, PLSCR1, ATP1B1, HSPD1, TEK, PDZK1, CD14, CTNNB1, CD36, KCNA5, IRS1, PRKAR2B, CNTN1, GJA1, SDCBP, JAK2, CD8A, ANK2, HAS2, FADD, CTSD, RANBP2, PSEN1, LDHB, HK1, STIM1, PRKCZ,…	75
GO:0016323	basolateral plasma membrane	1.56e-08	4.14e-07	2.52e-07	ANXA2, DAG1, SLC4A4, ITGA6, SLC2A1, CD81, AQP3, ERBB3, MAP7, CA9, ERBB4, AQP2, TF, ENPP1, MTTP, UMOD, PKD2, MST1R, CLCA2, IDE, DST, DSP, SLC26A1, HPGD, ATP1B1, ABCC4, CD38, SLC7A6, SLC12A2, TEK, ANK1, SLC7A1, TGFA, ABCC5, SLC1A3, ADORA1, CTNNB1, CTNNA2, DLG2, MET, SLC7A7, ANK3, ANK2, AQP9, SLC7A8, CNNM2, LIN7A, ADAM9, SLC16A1, ITGA9, CD1D, HSP90AB1, CHRM3, STK39, SLCO1B3, CD44, ADCY8, KCNQ1, ANXA1	59
GO:0030017	sarcomere	2.14e-08	5.48e-07	3.34e-07	TNNT2, SLC2A1, NEBL, CSRP1, RYR3, TNNT3, HDAC4, PPP2R5A, MYL3, PGM5, ACTA1, TNNI2, NEB, CSRP3, SPTBN1, TIMP4, MMP2, SQSTM1, ILK, DST, TPM2, MYOM2, SYNPO, ABCC9, PPP1R12B, PDLIM5, ANK1, SORBS2, BIN1, CTNNB1, SCN1A, KCNA5, PARVA, TMOD1, PPP1R12A, PDE4B, ANK3, PPP3CA, ANK2, ENO1, PSEN1, SCN8A, FBP2, PAK1, SLC8A1, FHL2, ACTN2, PSEN2, DES, HSPB1, TTN, LMOD1	52
GO:0034399	nuclear periphery	2.9e-08	7.15e-07	4.36e-07	DAG1, OGG1, SRRM1, ATXN7, RUNX1T1, YY1, DNTT, VIM, CFL1, SFPQ, RAD21, MYB, TPR, NUFIP1, ALOX5, SRPK1, SATB1, NUP153, SNW1, CAD, LMNB1, ATXN1, JAK2, ARFGEF1, CLIC4, GFI1, CSNK2B, RUVBL1, PRKCZ, PRKCD, ATXN3, NUP98, ENC1, NUP93, BASP1, LMNA, SPARC, TEP1	38
GO:0005667	transcription regulator complex	3.1e-08	7.4e-07	4.51e-07	CTBP2, CREBBP, MTA1, SMAD5, ETS1, CHD4, CBFB, POU2F1, RXRA, ING2, TCF7, MXI1, SNAPC4, JUN, HDAC4, RB1, TLE1, NEUROD1, SKI, ZBTB16, LMO2, VDR, NFATC4, LDB1, YY1, SNAPC1, REST, NPAS2, HIF1A, HDAC2, ARNT2, DACH1, RUNX3, SFPQ, PBX3, DRAP1, MYF6, SIX2, TFAP4, BCL9, EPAS1, MEIS1, TAF2, REL, CTNNB1, PBX1, ARID4A, SP1, GTF2A2, SMAD3, NR1H3, TAF6, AHR, CREG1, HDAC1, CDK2, TLE4, HAX1, CDX2, MNAT1, HDGF, GA…	85
GO:0005777	peroxisome	3.38e-08	7.46e-07	4.55e-07	MVK, PEX10, ABCD4, ABCD3, ACAA1, CAT, CRAT, VIM, IDH1, GBF1, ACOX2, HMGCL, IDE, SCP2, HSPD1, ACSL1, EHHADH, MAP2K2, HSD17B4, PEX13, SLC27A2, MYO5A, IDI1, CROT, PEX14, ACSL3, PEX11A, GNPAT, PEX19, PHYH, AKAP11, PEX5, DNM1L, HMGCR, AGPS, GRHPR, CRYM, HSDL2, DAO	39
GO:0042579	microbody	3.38e-08	7.46e-07	4.55e-07	MVK, PEX10, ABCD4, ABCD3, ACAA1, CAT, CRAT, VIM, IDH1, GBF1, ACOX2, HMGCL, IDE, SCP2, HSPD1, ACSL1, EHHADH, MAP2K2, HSD17B4, PEX13, SLC27A2, MYO5A, IDI1, CROT, PEX14, ACSL3, PEX11A, GNPAT, PEX19, PHYH, AKAP11, PEX5, DNM1L, HMGCR, AGPS, GRHPR, CRYM, HSDL2, DAO	39
GO:0031091	platelet alpha granule	3.45e-08	7.46e-07	4.55e-07	SERPINA3, SERPING1, CLU, THBS2, GAS6, FGA, VEGFB, CYB5R1, HRG, EGF, ORM1, F5, THBS1, CD36, ALB, MMRN1, STXBP1, KNG1, SELP, SERPINE1, TGFB3, SNCA, F13A1, SCCPDH, ACTN2, PF4, CD9, VWF, SPARC, SERPINA1	30
GO:0072562	blood microparticle	3.55e-08	7.46e-07	4.55e-07	SERPINA3, SERPING1, ANXA5, CLU, SLC2A1, APOA1, CD5L, FGA, GSN, ITIH4, HP, SERPINC1, FCN2, ACTA1, C4BPA, FCN3, TF, CIB2, HSPA6, HRG, C9, DNPEP, AMBP, ORM1, AFM, BCHE, ALB, ACTB, CFB, SDCBP, KNG1, C1S, ENG, F2, F13A1, CP, ACTG2, YWHAZ, HBB, C8A, ITIH2	41
GO:0005766	primary lysosome	4.85e-08	9.4e-07	5.73e-07	ANXA2, SERPINA3, LAMP1, PRCP, DNAJC3, ANXA11, PSAP, S100A7, VNN1, CD63, RAP1B, CKAP4, CPNE3, HEXA, CTSC, CREG1, SDCBP, CAP1, GDI2, ATP8A1, HEBP2, PSEN1, GLIPR1, PIGR, CCT2, PRKCD, ARG1, GGH, DYNC1H1, ACTR2, ARSB, HEXB, RNASE2, STX7, PSMD1, FUCA1, GUSB, IMPDH1, LYZ, NPC2, PRDX6, MNDA	42
GO:0042582	azurophil granule	4.85e-08	9.4e-07	5.73e-07	ANXA2, SERPINA3, LAMP1, PRCP, DNAJC3, ANXA11, PSAP, S100A7, VNN1, CD63, RAP1B, CKAP4, CPNE3, HEXA, CTSC, CREG1, SDCBP, CAP1, GDI2, ATP8A1, HEBP2, PSEN1, GLIPR1, PIGR, CCT2, PRKCD, ARG1, GGH, DYNC1H1, ACTR2, ARSB, HEXB, RNASE2, STX7, PSMD1, FUCA1, GUSB, IMPDH1, LYZ, NPC2, PRDX6, MNDA	42
GO:0030662	coated vesicle membrane	4.86e-08	9.4e-07	5.73e-07	MYO6, VAMP3, HLA-F, APOB, IL7R, SLC18A2, CD74, SEC24C, CFTR, TF, CD59, TMED10, LRP2, CD3G, IGF2R, SEC24D, EGF, SAR1A, TMED2, TBC1D5, TGFA, KDELR2, EREG, COPB2, TGOLN2, SEC23A, AP3B2, HBEGF, NRGN, PICALM, CLTB, ARCN1, AP3B1, SH3GL2, GAD1, WNT5A, SYT1, GAD2, CLTA, AP1S1, KIAA0319, HIP1, B2M, TYRP1, CD9, ADRB2, ADCY8	47
GO:0150034	distal axon	5.16e-08	9.71e-07	5.92e-07	CIB1, DBN1, ADRA2C, EPS8, FXR1, NDRG2, CBL, KIF21B, CTTN, DYNLT1, FSCN1, SLC18A2, ANG, GLUL, TAOK2, ILK, NPFF, ROR1, KATNB1, FEZ1, KIF5C, ARPC5, ITGA4, TRAK2, ADORA1, MAP3K12, ACTB, RNF40, CAD, ITGA2, RUFY3, MYO5A, PTPRN, DPYSL3, AMFR, OLFM1, PSEN1, EPHA4, FKBP4, CALB2, APBB1, CALB1, UNC13B, CCK, ELAVL4, CRHBP, GAD1, HSP90AB1, TULP1, STMN2, CHRM3, SNCA, AP1S1, PNOC, SETX, SLC8A1, NMU, GRIN1, CRMP…	68
GO:0030665	clathrin-coated vesicle membrane	5.45e-08	9.99e-07	6.09e-07	MYO6, VAMP3, APOB, IL7R, SLC18A2, CD74, CFTR, TF, LRP2, CD3G, IGF2R, EGF, TBC1D5, TGFA, EREG, TGOLN2, AP3B2, HBEGF, NRGN, PICALM, CLTB, AP3B1, SH3GL2, GAD1, WNT5A, SYT1, GAD2, CLTA, AP1S1, KIAA0319, HIP1, TYRP1, CD9, ADRB2, ADCY8	35
GO:0045178	basal part of cell	5.75e-08	1.03e-06	6.27e-07	PRCP, DAG1, ITGA6, CD81, ERBB3, HFE, ERBB4, TF, PKD2, MST1R, CLCA2, DST, SLC12A2, TEK, SLC7A1, SLC1A3, MET, ITGA2, SLC11A2, ANK3, SLC7A8, SLC16A1, ITGA9, CHRM3, ITGA1	25
GO:0098858	actin-based cell projection	7.07e-08	1.23e-06	7.51e-07	ACTA2, CIB1, MYO6, DAG1, FARP1, ITGA6, INPPL1, EPS8, FXR1, DPEP1, ITGAV, CA9, PROM1, FSCN1, ACTA1, FOXA1, SCARB1, CIB2, VCAM1, VIL1, PDGFRA, TEK, PDZK1, CTNNB1, ARF6, RDX, MYO1E, RUFY3, MYO5A, SLC26A2, S100P, ARL4C, CLIC4, SLC7A8, EPHA4, AKR1B1, CALB2, APBB1, CALB1, ATP6V1A, NLGN1, DYNC1H1, RHOC, ATP6V1B2, UNC5C, ACTG2, ACTN2, DNALI1, USH1C, IQGAP2, ITGB1, CD44, KIF13B	53
GO:0042470	melanosome	9.95e-08	1.65e-06	1.01e-06	ANXA2, LAMP1, SLC2A1, MLANA, GPNMB, TPP1, ANXA11, CTSB, MMP14, TMED10, TYR, CD63, RPN1, GCHFR, MYO5A, SDCBP, CTSD, RAC1, RAB32, ERP29, CCT4, GGH, NAP1L1, CANX, HSP90AB1, ATP6V1B2, ANXA6, YWHAZ, RAN, TYRP1, ITGB1, CAPG	32
GO:0048770	pigment granule	9.95e-08	1.65e-06	1.01e-06	ANXA2, LAMP1, SLC2A1, MLANA, GPNMB, TPP1, ANXA11, CTSB, MMP14, TMED10, TYR, CD63, RPN1, GCHFR, MYO5A, SDCBP, CTSD, RAC1, RAB32, ERP29, CCT4, GGH, NAP1L1, CANX, HSP90AB1, ATP6V1B2, ANXA6, YWHAZ, RAN, TYRP1, ITGB1, CAPG	32
GO:0098984	neuron to neuron synapse	1.42e-07	2.31e-06	1.41e-06	DBN1, ADRA2C, MT3, EPS8, FXR1, ADAM10, RPL30, LYN, PSD3, RPS25, ERBB4, SPTBN1, LRP8, CLSTN3, RPLP0, SLITRK3, SYNPO, LRRTM2, AKAP7, SOS1, PDLIM5, RPL8, ITPR1, RAPGEF4, ADORA1, CTNNB1, RGS14, MAP4, MPDZ, CLSTN1, GRM3, GRM5, CTNNA2, DLG2, NCK2, NPTN, NRCAM, PDE4B, RPL6, PKP4, STX1A, CPEB3, RTN4, INPP4A, BSN, BNIP3, RHEB, IQSEC1, NRGN, EPHA4, CALB1, LIN7A, PRKCZ, UNC13B, ADAM22, GRIA2, ADD2, SH3GL2, …	76
GO:0030018	Z disc	1.57e-07	2.49e-06	1.52e-06	SLC2A1, NEBL, CSRP1, RYR3, HDAC4, PPP2R5A, PGM5, NEB, CSRP3, DST, SYNPO, PPP1R12B, PDLIM5, ANK1, SORBS2, BIN1, CTNNB1, SCN1A, KCNA5, PARVA, PPP1R12A, PDE4B, ANK3, PPP3CA, ANK2, PSEN1, SCN8A, FBP2, PAK1, SLC8A1, FHL2, ACTN2, PSEN2, DES, HSPB1, TTN	36
GO:0030139	endocytic vesicle	1.94e-07	3.02e-06	1.84e-06	LAMP1, MYO6, CAV1, VAMP3, HLA-F, APOA1, ATP6V0A2, CUBN, TCIRG1, APOB, GSN, ITGAV, HP, ANXA11, CD74, VIM, ADAM8, SCARB1, TF, CTSS, WNT4, LRP2, IGF2R, RAB11FIP3, MTSS1, MDM2, ZYX, SFTPC, RAPGEF2, TBC1D5, SLC11A1, UVRAG, VPS11, ARF6, CD36, CLCN3, RAP1A, MYO1E, HYOU1, STXBP1, HBEGF, TAP2, PICALM, SNX3, STAB1, RAB32, UNC13B, CLTB, GRIA2, SH3GL2, STX6, WNT5A, ATP6V0B, CLTA, GRIA4, INPP5F, STX7, B2M, RA…	67
GO:1904724	tertiary granule lumen	2.34e-07	3.56e-06	2.17e-06	HP, CTSH, PGM1, CDA, CTSS, IDH1, TCN1, ORM1, FTH1, ARMC8, QPCT, PTX3, CTSD, ASAH1, GGH, B2M, CXCL1, HBB, TNFAIP6, LYZ, PTPN6	21
GO:0016363	nuclear matrix	2.59e-07	3.86e-06	2.35e-06	OGG1, SRRM1, ATXN7, RUNX1T1, YY1, DNTT, VIM, CFL1, SFPQ, RAD21, MYB, NUFIP1, ALOX5, SRPK1, SATB1, SNW1, CAD, LMNB1, ATXN1, JAK2, ARFGEF1, CLIC4, GFI1, CSNK2B, RUVBL1, PRKCZ, PRKCD, ATXN3, ENC1, BASP1, SPARC, TEP1	32
GO:0009925	basal plasma membrane	2.71e-07	3.95e-06	2.41e-06	DAG1, ITGA6, CD81, ERBB3, ERBB4, TF, PKD2, MST1R, CLCA2, DST, SLC12A2, TEK, SLC7A1, SLC1A3, MET, ANK3, SLC7A8, SLC16A1, ITGA9, CHRM3	20
GO:0031904	endosome lumen	3.49e-07	4.99e-06	3.04e-06	APOB, PRF1, CTSH, INS, PRLR, CTSB, CTSS, LRP2, CD63, CTSK, SFTPC, LGMN, JAK2, CTSL, B2M, PRL	16
GO:0030133	transport vesicle	3.94e-07	5.53e-06	3.37e-06	LAMP1, CPE, FURIN, MT3, VAMP3, HLA-F, WFS1, KIF1A, CD55, ADAM10, SSPN, SLC18A2, CD74, SEC24C, AQP2, CAV2, SYT17, INS, CD59, TMED10, IGF2R, SEC24D, DBH, FGFR3, CPA3, GABRA2, SAR1A, TMED2, ITPR1, SNTB2, TGFA, BIN1, KDELR2, DDC, COPB2, CLCN3, CHGA, AP3S1, PTPRN, PDE4B, DPYSL3, SYNGR3, STX1A, ATP8A1, TGOLN2, SEC23A, SCAMP1, BSN, PSEN1, IQSEC1, NRGN, PICALM, DNM1L, BET1, ERP29, UNC13B, CLTB, AMPH, ARC…	81
GO:0009897	external side of plasma membrane	4.09e-07	5.63e-06	3.43e-06	LAMP1, F3, ANXA5, DAG1, IL6ST, ITGA6, HLA-F, MICB, ALCAM, TGFBR3, FGA, CUBN, ITGAV, FCN1, CD1C, IL7R, FAS, CD3E, HFE, CD74, CD1B, TF, PRLR, CTSB, CD59, LIFR, LRP2, CD28, CD6, CXCL12, CD3G, CD2, LY75, CDH5, ITGAM, PTPRC, IDE, KIT, CD86, GHR, GFRA1, CTSK, ENPEP, ABCC4, VCAM1, PDGFRA, SDC1, MOG, THBS1, SLC4A3, CD14, CD36, ANPEP, CLCN3, ITGA2, NRCAM, CD8A, SELP, BTN3A3, CD83, ADAM9, GRIA2, ENG, F2, N…	82
GO:0097060	synaptic membrane	5.67e-07	7.65e-06	4.66e-06	DBN1, DAG1, ADRA2C, GABRB1, ADAM10, SSPN, ERBB4, CLSTN3, SLC1A2, SLITRK3, GABRA2, LRRTM2, PDE2A, ANK1, CBLN1, ADORA1, CTNNB1, KCNK1, RIMS3, CLSTN1, CNTN1, NTRK3, GRM3, GRM5, CTNNA2, NRXN1, DNAJA3, DLG2, NPTN, NRCAM, ANK3, GABRB2, STX1A, ANK2, RIMS2, STXBP1, PSEN1, GABRB3, NRGN, EPHA4, PICALM, GABBR1, DNM1L, CALB2, APBB1, LIN7A, UNC13B, CLTB, ADAM22, GRIA2, PTEN, CANX, ATP2B2, NLGN1, SYT1, GAD2, C…	77
GO:0031674	I band	5.86e-07	7.71e-06	4.7e-06	SLC2A1, NEBL, CSRP1, RYR3, HDAC4, PPP2R5A, MYL3, PGM5, NEB, CSRP3, DST, SYNPO, PPP1R12B, PDLIM5, ANK1, SORBS2, BIN1, CTNNB1, SCN1A, KCNA5, PARVA, PPP1R12A, PDE4B, ANK3, PPP3CA, ANK2, PSEN1, SCN8A, FBP2, PAK1, SLC8A1, FHL2, ACTN2, PSEN2, DES, HSPB1, TTN	37
GO:0031093	platelet alpha granule lumen	5.93e-07	7.71e-06	4.7e-06	SERPINA3, SERPING1, CLU, GAS6, FGA, VEGFB, HRG, EGF, ORM1, F5, THBS1, ALB, MMRN1, KNG1, SERPINE1, TGFB3, F13A1, SCCPDH, ACTN2, PF4, VWF, SPARC, SERPINA1	23
GO:0014069	postsynaptic density	7.36e-07	9.39e-06	5.72e-06	DBN1, ADRA2C, MT3, EPS8, FXR1, ADAM10, RPL30, LYN, PSD3, RPS25, ERBB4, SPTBN1, LRP8, CLSTN3, RPLP0, SLITRK3, SYNPO, LRRTM2, SOS1, PDLIM5, RPL8, ITPR1, ADORA1, CTNNB1, RGS14, MAP4, MPDZ, CLSTN1, GRM3, GRM5, CTNNA2, DLG2, NCK2, NPTN, NRCAM, PDE4B, RPL6, PKP4, STX1A, CPEB3, RTN4, INPP4A, BSN, BNIP3, RHEB, IQSEC1, NRGN, EPHA4, LIN7A, PRKCZ, ADAM22, GRIA2, ADD2, PJA2, ATP2B2, NLGN1, CHRM3, DNAJC6, GRI…	69
GO:0044309	neuron spine	9.22e-07	1.16e-05	7.05e-06	FARP1, MT3, FXR1, ITPKA, ADAM10, CTTN, CD3E, ATP1A2, PPP1CC, SYNPO, ADORA1, RGS14, LAMA2, CLSTN1, PRKAR2B, GRM3, ARF4, PDE4B, PPP3CA, NRGN, EPHA4, EEA1, RAC1, APBB1, CALB1, PPFIA2, GRIA2, PTEN, CANX, NLGN1, PSMC2, GRIN2A, SLC8A1, GRIN1, GRIA4, FUS, USP8, ACTN2, CNN3, DGKI, RGS10, SLA, ITGB1	43
GO:0099572	postsynaptic specialization	1.19e-06	1.47e-05	8.95e-06	DBN1, ADRA2C, MT3, EPS8, FXR1, ADAM10, RPL30, LYN, PSD3, RPS25, ERBB4, SPTBN1, LRP8, CLSTN3, RPLP0, YES1, SLITRK3, SYNPO, LRRTM2, SOS1, PDLIM5, RPL8, ITPR1, ADORA1, CTNNB1, RGS14, MAP4, MPDZ, CLSTN1, GRM3, GRM5, CTNNA2, DLG2, NCK2, NPTN, NRCAM, PDE4B, RPL6, GABRB2, PKP4, STX1A, CPEB3, RTN4, INPP4A, BSN, BNIP3, RHEB, IQSEC1, NRGN, EPHA4, LIN7A, PRKCZ, ADAM22, GRIA2, ADD2, PJA2, ATP2B2, NLGN1, CHRM…	72
GO:0032279	asymmetric synapse	1.43e-06	1.74e-05	1.06e-05	DBN1, ADRA2C, MT3, EPS8, FXR1, ADAM10, RPL30, LYN, PSD3, RPS25, ERBB4, SPTBN1, LRP8, CLSTN3, RPLP0, SLITRK3, SYNPO, LRRTM2, SOS1, PDLIM5, RPL8, ITPR1, ADORA1, CTNNB1, RGS14, MAP4, MPDZ, CLSTN1, GRM3, GRM5, CTNNA2, DLG2, NCK2, NPTN, NRCAM, PDE4B, RPL6, PKP4, STX1A, CPEB3, RTN4, INPP4A, BSN, BNIP3, RHEB, IQSEC1, NRGN, EPHA4, LIN7A, PRKCZ, ADAM22, GRIA2, ADD2, PJA2, ATP2B2, NLGN1, CHRM3, DNAJC6, GRI…	69
GO:0043202	lysosomal lumen	1.64e-06	1.96e-05	1.19e-05	DCN, GPC1, CUBN, CSPG4, APOB, SDC3, TPP1, CD74, PSAP, CTSB, CTSS, HSPG2, CTSK, SDC1, HEXA, FMOD, CTSF, LGMN, CTSL, GYG1, CTSD, ASAH1, OMD, ARSB, HEXB, FUCA1, GUSB, NPC2	28
GO:0043197	dendritic spine	1.73e-06	2.01e-05	1.22e-05	FARP1, MT3, FXR1, ITPKA, ADAM10, CTTN, CD3E, ATP1A2, PPP1CC, SYNPO, ADORA1, RGS14, LAMA2, CLSTN1, PRKAR2B, GRM3, ARF4, PDE4B, PPP3CA, NRGN, EPHA4, RAC1, APBB1, CALB1, PPFIA2, GRIA2, PTEN, CANX, NLGN1, PSMC2, GRIN2A, SLC8A1, GRIN1, GRIA4, FUS, USP8, ACTN2, CNN3, DGKI, RGS10, SLA, ITGB1	42
GO:0035578	azurophil granule lumen	1.74e-06	2.01e-05	1.22e-05	ANXA2, SERPINA3, DNAJC3, S100A7, CTSC, CREG1, SDCBP, CAP1, GDI2, HEBP2, CCT2, PRKCD, ARG1, GGH, DYNC1H1, ACTR2, ARSB, HEXB, RNASE2, PSMD1, FUCA1, GUSB, IMPDH1, LYZ, NPC2, PRDX6, MNDA	27
GO:0042383	sarcolemma	1.9e-06	2.1e-05	1.28e-05	ANXA2, LAMP1, CIB1, DAG1, CAV1, VCL, SLC2A1, RYR3, PGM5, SSPN, CAV2, SGCB, CIB2, CACNB2, STAC, ATP1A2, ATP1B1, SLC2A5, SGCE, ANK1, BIN1, SCN1A, LAMA2, RDX, ANK3, PPP3CA, ANK2, PSEN1, GOT2, TGFB3, SLC8A1, AKAP6, DES, ITGB1, ANXA1	35
GO:0005782	peroxisomal matrix	1.91e-06	2.1e-05	1.28e-05	ABCD3, ACAA1, CAT, CRAT, IDH1, ACOX2, HMGCL, IDE, SCP2, HSPD1, EHHADH, HSD17B4, CROT, GNPAT, PHYH, AGPS, GRHPR, CRYM, DAO	19
GO:0031907	microbody lumen	1.91e-06	2.1e-05	1.28e-05	ABCD3, ACAA1, CAT, CRAT, IDH1, ACOX2, HMGCL, IDE, SCP2, HSPD1, EHHADH, HSD17B4, CROT, GNPAT, PHYH, AGPS, GRHPR, CRYM, DAO	19
GO:0005902	microvillus	2.77e-06	3e-05	1.83e-05	MYO6, DPEP1, ITGAV, CA9, PROM1, FSCN1, FOXA1, SCARB1, VCAM1, VIL1, PDGFRA, TEK, PDZK1, CTNNB1, RDX, MYO1E, SLC26A2, S100P, CLIC4, SLC7A8, AKR1B1, ATP6V1A, ATP6V1B2, USH1C, IQGAP2, CD44, KIF13B	27
GO:0098562	cytoplasmic side of membrane	4.98e-06	5.32e-05	3.24e-05	FARP1, RGS1, EEF1A1, PGM5, GNB3, GEM, LYN, CAV2, LCK, RPS29, CD2, PKD2, PTPRC, STAC, PTPN22, KIT, YES1, GNAO1, RAB21, MAP2K2, LITAF, ANK1, GNAQ, FES, TNK2, DNAJA1, PTPN4, PPP3CA, PKP4, GNB5, GNG4, HTRA2, RGS2, PTEN, PTP4A1, PTPN3, EPM2AIP1, GNG12, TRAF5, HIP1, GNG11, SLA, BLK	43
GO:0014704	intercalated disc	6.27e-06	6.59e-05	4.02e-05	VCL, SLC2A1, CTNNA1, PGM5, DSP, ATP1A2, ATP1B1, CTNNB1, SCN1A, KCNA5, GJA1, ANK3, ANK2, PAK1, SLC8A1, AKAP6, DES, ITGB1	18
GO:0042581	specific granule	6.85e-06	7.01e-05	4.27e-05	VCL, CEP290, ACAA1, TNFRSF1B, ADAM10, ITGAV, HP, ALDH3B1, ANXA11, ADAM8, CD59, ITGAM, TCN1, CKAP4, ORM1, SLC2A5, ARMC8, TMEM63A, STK10, CD36, QPCT, CLCN3, RAP1A, SLC27A2, PTX3, ATP8A1, SLC2A3, CTSD, SCAMP1, CD53, ARG1, GGH, B2M, CXCL1, LYZ, PTPN6, PLAU, PTPRB	38
GO:0019897	extrinsic component of plasma membrane	6.86e-06	7.01e-05	4.27e-05	ANXA2, FARP1, RGS1, CTNNA1, S100A10, CUBN, GNB3, APC, FCN1, LYN, CDH3, CAV2, TF, LCK, CDH5, STAC, YES1, GNAO1, GNAQ, CTNNB1, FES, TNK2, CTNNA2, DNAJA3, PPP3CA, GNB5, PICALM, EEA1, GNG4, CDH18, GNG12, SNAP91, USP8, HIP1, DGKI, GNG11, SLA, CDH15, BLK, ANXA1	40
GO:0005604	basement membrane	7.42e-06	7.48e-05	4.56e-05	ANXA2, COL7A1, LAMC1, DAG1, THBS2, ITGA6, EFEMP2, LAD1, THBS4, COL17A1, ANG, LOXL2, COL15A1, FBN1, DST, HSPG2, FGF9, LAMB1, LAMA2, LAMA4, LAMC2, CD151, TGFBI, SPARC, COL5A1, NID1, TNC, LOXL1	28
GO:1902911	protein kinase complex	9.07e-06	9.01e-05	5.49e-05	CCNG2, CKS2, RB1, CCNB2, CCNA2, CDK9, AMHR2, PRKAB2, ACVR1B, PRKAR2A, CCND3, PHKB, TBC1D5, UVRAG, PRKAA1, IRS1, SNW1, CDK2, PHKG2, MNAT1, CCNA1, RB1CC1, CCNE2, CCNH, GTF2H1, ERCC3, ACVR2A, CCND2	28
GO:0005769	early endosome	1.15e-05	0.000112504	6.86e-05	ANXA2, LRP6, CAV1, HLA-F, APOA1, HSD17B6, GPNMB, APOB, F2RL1, HFE, LAMP3, CFTR, TF, IGF2R, PTP4A3, ZFYVE9, VCAM1, HSPD1, RAB21, DKK1, SNX19, MAP2K2, LITAF, UVRAG, NISCH, TRAK2, VPS11, ARF6, CLCN3, RAP1A, GJA1, STAMBP, SLC11A2, MYO5A, TRIM3, ANK2, VPS26A, INPP4A, SIAH1, PSEN1, EPHA4, PICALM, EEA1, SNX3, RAB32, SNX13, MAP2K1, RABGAP1L, SH3GL2, STX6, VPS33A, PTP4A1, TSG101, LAPTM4B, EPHA3, KIAA0319,…	71
GO:0009898	cytoplasmic side of plasma membrane	1.26e-05	0.000121752	7.42e-05	FARP1, RGS1, PGM5, GNB3, GEM, LYN, CAV2, LCK, CD2, PTPRC, STAC, PTPN22, KIT, YES1, GNAO1, RAB21, MAP2K2, LITAF, ANK1, GNAQ, FES, TNK2, PTPN4, PPP3CA, PKP4, GNB5, GNG4, HTRA2, RGS2, PTEN, PTP4A1, PTPN3, GNG12, TRAF5, HIP1, GNG11, SLA, BLK	38
GO:0030175	filopodium	1.34e-05	0.000126115	7.69e-05	ACTA2, CIB1, MYO6, DAG1, FARP1, ITGA6, INPPL1, FXR1, ITGAV, FSCN1, ACTA1, VCAM1, VIL1, ARF6, RDX, RUFY3, MYO5A, ARL4C, EPHA4, APBB1, NLGN1, DYNC1H1, UNC5C, ACTG2, ACTN2, DNALI1, IQGAP2, ITGB1	28
GO:0030863	cortical cytoskeleton	1.34e-05	0.000126115	7.69e-05	DBN1, SLC2A1, EEF1A1, GSN, CTTN, EPB41L2, HFE, CALD1, SPTBN1, CIB2, GYPC, CFL1, WDR1, RIMS3, ACTB, RDX, CAPZA2, TMOD1, CAP1, RIMS2, BSN, CALB2, CALB1, ACTR2, PLS1, RIMS1, ACTN2, HCLS1	28
GO:0042641	actomyosin	1.41e-05	0.000130259	7.94e-05	DAAM1, DBN1, ABLIM1, MYLK, CDC42BPA, NEBL, HDAC4, PGM5, FSCN1, ACTA1, LPP, PXN, MST1R, ILK, ZYX, ROR1, SYNPO, PDLIM5, TEK, MYO5A, STX1A, ABLIM3, PRKCZ	23
GO:0008305	integrin complex	1.42e-05	0.000130259	7.94e-05	ITGA6, ITGA10, ITGAV, LYN, ITGAM, EMILIN1, ITGBL1, ITGA4, ITGA2, ITGA9, ITGA1, ITGA5, ITGB1	13
GO:0030427	site of polarized growth	1.78e-05	0.000160808	9.8e-05	CIB1, DBN1, EPS8, FXR1, NDRG2, CBL, KIF21B, CTTN, DYNLT1, FSCN1, ANG, TAOK2, KATNB1, FEZ1, KIF5C, ARPC5, ITGA4, TRAK2, TRPM1, MAP3K12, RUFY3, MYO5A, DPYSL3, AMFR, OLFM1, PSEN1, EPHA4, FKBP4, APBB1, ELAVL4, HSP90AB1, STMN2, SNCA, SETX, CRMP1, UNC5C, NRP1, BASP1, DCTN2, PSEN2, RASGRF1, HCLS1	42
GO:0098636	protein complex involved in cell adhesion	1.88e-05	0.000167986	0.000102387	ITGA6, ITGA10, ITGAV, LYN, CD28, ITGAM, EMILIN1, ITGBL1, ITGA4, ITGA2, ITGA9, ITGA1, ITGA5, ITGB1	14
GO:0090575	RNA polymerase II transcription regulator complex	1.98e-05	0.000174328	0.000106252	SMAD5, CBFB, POU2F1, RXRA, ING2, MXI1, JUN, RB1, TLE1, NEUROD1, VDR, LDB1, NPAS2, HIF1A, RUNX3, SFPQ, DRAP1, MYF6, BCL9, TAF2, CTNNB1, PBX1, GTF2A2, SMAD3, NR1H3, TAF6, TLE4, MNAT1, GATA4, DR1, SUPT3H, E2F4, CCNH, GTF2H1, ERCC3, GTF2E2, TEAD1	37
GO:0044306	neuron projection terminus	2e-05	0.000174328	0.000106252	ADRA2C, SLC18A2, GLUL, ILK, NPFF, ROR1, GCH1, ADORA1, ACTB, RNF40, CAD, ITGA2, PTPRN, BSN, EPHA4, CALB2, CALB1, UNC13B, CCK, CRHBP, GAD1, SYT1, TULP1, CHRM3, SNCA, AP1S1, PNOC, SLC8A1, NMU, GRIN1, UCHL1, MME, DGKI, RGS10, CPLX2	35
GO:0042583	chromaffin granule	2.11e-05	0.000181496	0.000110621	CLU, DBH, CHGA, CTSL, ATP8A1, ANXA7, SYT1	7
GO:0031253	cell projection membrane	2.38e-05	0.000202308	0.000123306	CIB1, MYO6, MACF1, EPS8, EEF1A1, PLXND1, CUBN, CSPG4, APC, DPEP1, ITGAV, CA9, PROM1, FSCN1, PSD3, GPR37L1, SLC26A3, SCARB1, SPTBN1, DIAPH1, SPRY2, EPHA2, ROM1, PDE6A, UMOD, LRP2, CFL1, CNGA1, SLC1A2, PKD2, GABRA2, SGCE, SLC12A2, PDZK1, ANK1, SLC22A5, RHO, ADORA1, CTNNB1, ARF6, KCNK1, SLC26A4, CD36, ARF4, SLC11A2, SLC26A2, S100P, PLEK, PEX19, SLC7A8, RAC1, PDE6B, TLN1, CLTB, MTMR9, HSP90AB1, GABRA…	65
GO:0016607	nuclear speck	2.87e-05	0.000241615	0.000147263	RBBP6, RBM19, INPPL1, DYRK3, TOPORS, HDAC4, RAF1, MSX2, RBM25, OGG1, RNPS1, SRRM1, ZBTB16, PIAS3, NFATC4, MAML1, SART1, HIF1A, CDYL, ZNF638, SFPQ, PRPF4B, CSNK1A1, SF3B2, GRK5, PPP1CC, PNN, CKAP4, STK17A, SF3B1, EPAS1, SRPK1, GADD45A, DUSP11, PRKAA1, SMNDC1, NR3C1, STK19, SNW1, TARDBP, ATXN2L, WRN, DDX46, DHX15, RBM8A, WBP4, RREB1, TRIP12, IL16, TCERG1, TAP2, MAPK14, SNRPA1, SRPK2, APBB1, CPSF6, …	73
GO:0019898	extrinsic component of membrane	3.02e-05	0.000251486	0.000153279	ANXA2, FARP1, RGS1, CTNNA1, S100A10, KIF1A, CUBN, PIK3C2A, GNB3, MAL, APC, FCN1, LYN, CDH3, CAV2, TF, LCK, UMOD, PIK3R3, CDH5, BCL2L11, STAC, YES1, GFRA1, TPR, WIPI2, GNAO1, SOCS2, GNAQ, NMT2, CTNNB1, PIK3CG, FES, TNK2, GOLGA3, CTNNA2, RNF40, DNAJA3, VPS13D, PPP3CA, SEC23A, GNB5, PICALM, EEA1, GNG4, CDH18, RB1CC1, GFRA2, GNG12, SNAP91, STK39, USP8, HIP1, DGKI, GNG11, SLA, CDH15, BLK, ANXA1	59
GO:0099738	cell cortex region	3.14e-05	0.000257674	0.000157051	CTBP2, EPB41L2, PKD2, CTNNB1, RIMS3, CTNNA2, ACTR1A, ENO1, RIMS2, BSN, PRKCZ, UNC13B, CLTB, CLTA, RIMS1	15
GO:0045211	postsynaptic membrane	3.25e-05	0.000263974	0.000160891	DBN1, DAG1, ADRA2C, GABRB1, ADAM10, SSPN, ERBB4, CLSTN3, SLITRK3, GABRA2, LRRTM2, ANK1, CBLN1, ADORA1, CTNNB1, CLSTN1, CNTN1, NTRK3, GRM3, GRM5, CTNNA2, DNAJA3, DLG2, NPTN, NRCAM, ANK3, GABRB2, ANK2, GABRB3, NRGN, EPHA4, PICALM, GABBR1, APBB1, LIN7A, ADAM22, GRIA2, PTEN, CANX, ATP2B2, NLGN1, CHRM3, GABRA1, GLRB, GRIN2A, SLC8A1, GRIN1, GRIA4, NRP1, GABRG2, ACTN2, HIP1, DGKI, SLC6A3, GABRR1	55
GO:0005635	nuclear envelope	3.37e-05	0.000270702	0.000164992	MTA1, MYO6, GABRB1, EDNRB, DHCR7, DNAJB12, ANXA11, ANXA4, IGF2R, CDH5, CLCA2, DST, GRK5, DUSP2, TNKS, IPO8, ATF6, NUCB2, TPR, GCHFR, GCH1, ALOX5, MRPL19, RNF6, IFI27, MVP, ITPR1, GNAQ, ALOX5AP, BIN1, RNF13, BCHE, NUP153, ZMPSTE24, LYPLA1, NUP155, NRXN1, DCTN5, SMAD3, PCM1, SCRN1, LMNB1, SDCBP, SLC22A18, STX1A, HAX1, NUDT1, RTN4, MGST2, RANBP2, KPNA4, CBX3, PSEN1, BNIP3, TMPO, NELL1, NR4A1, LMO7, …	83
GO:0030658	transport vesicle membrane	3.52e-05	0.000279931	0.000170617	LAMP1, CPE, VAMP3, HLA-F, WFS1, SLC18A2, CD74, SEC24C, AQP2, CD59, TMED10, SEC24D, DBH, GABRA2, SAR1A, TMED2, ITPR1, SNTB2, TGFA, CLCN3, PTPRN, SYNGR3, STX1A, ATP8A1, SEC23A, SCAMP1, BSN, NRGN, DNM1L, UNC13B, CLTB, AMPH, SH3GL2, STX6, RAB3B, SYT1, GAD2, CLTA, AP1S1, SYN2, SORL1, ICA1, SV2B, B2M	44
GO:0030426	growth cone	3.67e-05	0.00028822	0.000175669	CIB1, DBN1, EPS8, FXR1, NDRG2, CBL, KIF21B, CTTN, DYNLT1, FSCN1, ANG, TAOK2, KATNB1, FEZ1, KIF5C, ARPC5, ITGA4, TRAK2, MAP3K12, RUFY3, MYO5A, DPYSL3, AMFR, OLFM1, PSEN1, EPHA4, FKBP4, APBB1, ELAVL4, HSP90AB1, STMN2, SNCA, SETX, CRMP1, UNC5C, NRP1, BASP1, DCTN2, PSEN2, RASGRF1	40
GO:1902554	serine, threonine protein kinase complex	3.75e-05	0.00029177	0.000177833	CCNG2, CKS2, RB1, CCNB2, CCNA2, CDK9, AMHR2, ACVR1B, CCND3, PHKB, TBC1D5, UVRAG, SNW1, CDK2, PHKG2, MNAT1, CCNA1, RB1CC1, CCNE2, CCNH, GTF2H1, ERCC3, ACVR2A, CCND2	24
GO:0098685	Schaffer collateral - CA1 synapse	4.16e-05	0.000319931	0.000194997	PLAT, SYNPO, LRRTM2, ITPR1, CTNNB1, ACTB, GRM5, NRXN1, AKAP12, NPTN, PPP3CA, DGKB, BSN, EPHA4, GABBR1, PRKCZ, PFN2, SH3GL2, SYN2, INA, DGKI, ITGB1, ADCY8	23
GO:0044853	plasma membrane raft	4.75e-05	0.000361489	0.000220326	DAG1, LRP6, CAV1, SLC2A1, CTNNA1, CBL, MAL, CAV2, SCARB1, LRP8, ITGAM, ATP1A2, PRKAR2A, ATP1B1, CTNNB1, KCNA5, IRS1, JAK2, CD8A, HAS2, STIM1, LCP2, ADD2, PTGS2, AKAP6, SLC6A3, CDH15, ADCY8	28
GO:0098982	GABA-ergic synapse	4.99e-05	0.000375395	0.000228801	CTBP2, DAG1, GABRB1, ERBB4, CLSTN3, SLITRK3, LRRTM2, CLSTN1, NRXN1, NPTN, GABRB2, BSN, GABRB3, GABBR1, CALB1, ATP2B2, GABRA1, GLRB, NRG1, GABRG2, GABRR1	21
GO:0042734	presynaptic membrane	5.56e-05	0.000413968	0.000252312	ERBB4, SLC1A2, PDE2A, ADORA1, CTNNB1, RIMS3, CNTN1, GRM3, CTNNA2, NRXN1, NPTN, STX1A, RIMS2, STXBP1, PSEN1, EPHA4, PICALM, GABBR1, DNM1L, APBB1, UNC13B, CLTB, CANX, SYT1, GAD2, CHRM3, CLTA, GRIN2A, SNAP91, RIMS1, HIP1, PSEN2, DGKI, SLC6A3, ADCY8	35
GO:0005778	peroxisomal membrane	7.64e-05	0.000548229	0.000334143	PEX10, ABCD4, ABCD3, CAT, ACSL1, MAP2K2, HSD17B4, PEX13, SLC27A2, PEX14, ACSL3, PEX11A, GNPAT, PEX19, PEX5, HMGCR, AGPS, DAO	18
GO:0031903	microbody membrane	7.64e-05	0.000548229	0.000334143	PEX10, ABCD4, ABCD3, CAT, ACSL1, MAP2K2, HSD17B4, PEX13, SLC27A2, PEX14, ACSL3, PEX11A, GNPAT, PEX19, PEX5, HMGCR, AGPS, DAO	18
GO:0032432	actin filament bundle	7.65e-05	0.000548229	0.000334143	DAAM1, ABLIM1, MYLK, NEBL, PGM5, FSCN1, ACTA1, LPP, MARCKS, PXN, MST1R, ILK, ZYX, ROR1, SYNPO, VIL1, PDLIM5, TEK, ABLIM3, PRKCZ, PLS1	21
GO:1990204	oxidoreductase complex	7.67e-05	0.000548229	0.000334143	DBT, GLDC, CBR4, RRM2, BCKDK, SDHD, UQCRB, GPD1, UQCRQ, OGDH, NDUFS6, NDUFB6, SDHA, NDUFA5, PDHX, NDUFC1, UQCRC2, NDUFAF1, NDUFS2, NDUFS4, SDHB, NDUFB1, PDK1, NDUFS3, NDUFAB1, UQCRC1, NDUFB3	27
GO:0098831	presynaptic active zone cytoplasmic component	8.35e-05	0.000590885	0.000360142	CTBP2, CTNNB1, RIMS3, CTNNA2, RIMS2, BSN, UNC13B, RIMS1	8
GO:0005912	adherens junction	9.24e-05	0.000648026	0.000394969	ANXA2, KLHL24, NDRG1, VCL, CTNNA1, PGM5, ADAM10, PKP1, APC, CDH3, TJP2, CDH5, ZYX, PDLIM5, KIFC3, CTNNB1, TNK2, ACTB, CTNNA2, MYO1E, SDCBP, EIF4G2, PKP4, MAGI1, EPHA4, CDH18, PTPRK, TLN1, LIN7A, PARK7, CCDC85B, TRIM29, CNN3, KRT18, S100A11, ANXA1	36
GO:0008021	synaptic vesicle	0.000100382	0.000696828	0.000424713	LAMP1, MT3, VAMP3, WFS1, KIF1A, ADAM10, SLC18A2, GABRA2, BIN1, DDC, CLCN3, PDE4B, SYNGR3, STX1A, ATP8A1, SCAMP1, BSN, PSEN1, IQSEC1, PICALM, DNM1L, UNC13B, CLTB, AMPH, SH3GL2, STX6, RAB3B, SYT1, GAD2, COPS5, CLTA, GRIN2A, SYN2, SNAP91, GRIN1, BDNF, STX7, PSEN2, ICA1, SV2B, MME, DGKI	42
GO:0043679	axon terminus	0.000107066	0.000736081	0.000448638	ADRA2C, SLC18A2, GLUL, ILK, NPFF, ROR1, ADORA1, ACTB, RNF40, CAD, ITGA2, PTPRN, EPHA4, CALB2, CALB1, UNC13B, CCK, CRHBP, GAD1, TULP1, CHRM3, SNCA, AP1S1, PNOC, SLC8A1, NMU, GRIN1, DGKI, RGS10, CPLX2	30
GO:0005746	mitochondrial respirasome	0.00011031	0.00075116	0.000457829	COX6A2, SDHD, UQCRB, UQCRQ, COX4I1, COX7A2, NNT, NDUFS6, NDUFB6, SDHA, NDUFA5, NDUFC1, COX5A, UQCRC2, NDUFAF1, NDUFS2, NDUFS4, SDHB, NDUFB1, NDUFS3, NDUFAB1, UQCRC1, NDUFB3	23
GO:0042405	nuclear inclusion body	0.000113037	0.000762466	0.00046472	TPR, NBN, NUP153, ATXN1, RANBP2, ATXN3, NUP98	7
GO:0098803	respiratory chain complex	0.00015052	0.000997817	0.000608165	COX6A2, SDHD, UQCRB, UQCRQ, COX4I1, NDUFS6, NDUFB6, SDHA, NDUFA5, COX8A, NDUFC1, COX5A, UQCRC2, NDUFAF1, NDUFS2, NDUFS4, SDHB, NDUFB1, NDUFS3, NDUFAB1, UQCRC1, NDUFB3	22
GO:0098533	ATPase dependent transmembrane transport complex	0.000150719	0.000997817	0.000608165	ABCD4, KCNJ8, FXYD2, ATP1A2, ATP1B1, ABCC9, ATP4B, ABCB6, ABCB8, PLN	10
GO:0044291	cell-cell contact zone	0.000156815	0.00102865	0.000626957	VCL, SLC2A1, CTNNA1, PGM5, TJP2, DSP, ATP1A2, ATP1B1, CTNNB1, SCN1A, KCNA5, GJA1, ANK3, PKP4, ANK2, PAK1, SLC8A1, AKAP6, DES, ITGB1	20
GO:0070382	exocytic vesicle	0.000171644	0.00111569	0.000680007	LAMP1, MT3, VAMP3, WFS1, KIF1A, ADAM10, SLC18A2, SYT17, GABRA2, BIN1, DDC, CLCN3, PDE4B, DPYSL3, SYNGR3, STX1A, ATP8A1, SCAMP1, BSN, PSEN1, IQSEC1, PICALM, DNM1L, UNC13B, CLTB, AMPH, SH3GL2, STX6, RAB3B, SYT1, GAD2, COPS5, CLTA, GRIN2A, SYN2, SNAP91, GRIN1, BDNF, STX7, PSEN2, ICA1, SV2B, MME, DGKI	44
GO:0000307	cyclin-dependent protein kinase holoenzyme complex	0.000180205	0.00116078	0.00070749	CCNG2, CKS2, RB1, CCNB2, CCNA2, CDK9, CCND3, SNW1, CDK2, MNAT1, CCNA1, CCNE2, CCNH, CCND2	14
GO:0001726	ruffle	0.000209604	0.0013381	0.000815566	ANXA2, CIB1, MYO6, MACF1, EPS8, EEF1A1, CSPG4, GSN, APC, ITGAV, CTTN, FSCN1, PSD3, DIAPH1, SPRY2, EPHA2, CFL1, MTSS1, INPP5E, VIL1, ARFIP2, ARF6, RDX, ARF4, MYO5A, PLEK, ARHGEF7, RAC1, TLN1, PARD6A, MTMR9, PAK1, ATP6V1B2, ITGA5, ITGB1, CAPG, S100A11	37
GO:0017053	transcription repressor complex	0.0002323	0.00145384	0.000886108	CTBP2, MTA1, CHD4, JUN, HDAC4, SKI, ZBTB16, REST, HDAC2, DRAP1, TFAP4, ARID4A, SP1, HDAC1, CDX2, HDGF, GFI1, DR1, CORO2A, GLI3	20
GO:0048786	presynaptic active zone	0.0002323	0.00145384	0.000886108	CTBP2, NUFIP1, ADORA1, CTNNB1, RIMS3, CTNNA2, NRXN1, NPTN, STX1A, RIMS2, STXBP1, BSN, PPFIA2, UNC13B, GAD1, CANX, RIMS1, DGKI, PPFIBP1, ADCY8	20
GO:0001772	immunological synapse	0.000233834	0.00145384	0.000886108	CD81, ALCAM, BCL10, CD3E, LCK, CD28, CD6, RHOH, NPTN, CD53, STX7, LGALS3, GZMA	13
GO:0031965	nuclear membrane	0.000238711	0.00147136	0.00089679	MYO6, EDNRB, DHCR7, DNAJB12, ANXA4, CDH5, CLCA2, GRK5, DUSP2, TNKS, NUCB2, TPR, GCHFR, GCH1, ALOX5, MRPL19, RNF6, IFI27, ITPR1, GNAQ, ALOX5AP, RNF13, NUP153, ZMPSTE24, LYPLA1, NUP155, NRXN1, DCTN5, SMAD3, PCM1, SCRN1, LMNB1, SDCBP, STX1A, HAX1, NUDT1, RANBP2, KPNA4, CBX3, PSEN1, NR4A1, RB1CC1, NUP133, LRPPRC, PTGS2, NUP98, PAK1, EPHA3, NUP93, MAD2L1BP, CCND2, AKAP6, PSEN2, LMNA, ITPR3	55
GO:0070469	respirasome	0.000316756	0.00193573	0.00117982	COX6A2, SDHD, UQCRB, UQCRQ, COX4I1, COX7A2, NNT, NDUFS6, NDUFB6, SDHA, NDUFA5, COX8A, NDUFC1, COX5A, UQCRC2, NDUFAF1, NDUFS2, NDUFS4, SDHB, NDUFB1, NDUFS3, NDUFAB1, UQCRC1, NDUFB3	24
GO:0031528	microvillus membrane	0.000329753	0.00199808	0.00121782	DPEP1, ITGAV, CA9, PROM1, SCARB1, PDZK1, CTNNB1, SLC26A2, S100P, SLC7A8	10
GO:0042629	mast cell granule	0.000382376	0.00229747	0.0014003	CBL, LYN, KIT, PIK3CG, RASGRP1, CHGA, AKR1B1, CPLX2, ANXA1	9
GO:0005875	microtubule associated complex	0.000415186	0.00247382	0.00150778	ACTA2, PEA15, TOPORS, KIF5A, KIF1A, MAP7, KIF21B, DYNLT1, ACTA1, PXN, LRP8, DYNC1LI2, TPR, KATNB1, KIF5C, KIFC3, FNTA, MAP4, RABGAP1, ACTR1A, KIF3C, RANBP9, EML1, ACTR1B, KIF22, DYNC1H1, DYNLL1, KIFAP3, ACTG2, DCTN2, DNALI1, DYNC1I1, KIF13B	33
GO:0005796	Golgi lumen	0.000431738	0.00248885	0.00151694	DCN, DAG1, FURIN, GPC1, GAS6, CSPG4, SOD3, SDC3, PCSK6, INS, WNT4, MMP14, UMOD, HSPG2, CGA, SDC1, FMOD, ABCC5, HS3ST1, PCSK5, F2, WNT5A, OMD, F10	24
GO:0001725	stress fiber	0.000433644	0.00248885	0.00151694	DAAM1, ABLIM1, MYLK, NEBL, PGM5, FSCN1, ACTA1, LPP, PXN, MST1R, ILK, ZYX, ROR1, SYNPO, PDLIM5, TEK, ABLIM3, PRKCZ	18
GO:0044304	main axon	0.000433644	0.00248885	0.00151694	DAG1, TNFRSF1B, SPTBN1, SLC1A2, ANK1, ADORA1, BIN1, SCN1A, DLG2, NRCAM, ANK3, SCN8A, APBB1, KCNQ3, CCK, CRHBP, CRH, KIF13B	18
GO:0097517	contractile actin filament bundle	0.000433644	0.00248885	0.00151694	DAAM1, ABLIM1, MYLK, NEBL, PGM5, FSCN1, ACTA1, LPP, PXN, MST1R, ILK, ZYX, ROR1, SYNPO, PDLIM5, TEK, ABLIM3, PRKCZ	18
GO:0005759	mitochondrial matrix	0.000435113	0.00248885	0.00151694	SHC1, HIBCH, CYP27A1, ALDH2, HADHB, DBT, ACOT11, MRPL23, GLDC, CYP11A1, PDK4, FPGS, HMGCS2, IVD, PCK2, ERBB4, ABAT, CPS1, CBR4, HMGCL, DECR1, MRPL49, MTHFD2, HSPD1, LARS2, PDE2A, MRPL19, MPG, ARL2BP, ACADM, CLPX, BCKDK, FXN, NR3C1, ETFA, PPIF, HSPE1, ETFDH, DNAJA3, MRPL33, ALDH5A1, OAT, DHX30, NUDT1, OGDH, TRAP1, GPX1, OXCT1, PCCB, GLS2, FDX1, ACAT1, PARK7, GOT2, PDHX, ALAS1, LRPPRC, NDUFAF1, ATX…	78
GO:0016528	sarcoplasm	0.000483067	0.00271963	0.0016576	RYR3, GSTM2, GSN, THBS4, ASPH, ATP2A1, ART1, THBS1, ANK1, ITPR1, AGL, FABP3, ANK3, HAX1, STIM1, AKAP6, PLN, SLN, HK2, ITPR3	20
GO:0030864	cortical actin cytoskeleton	0.000483067	0.00271963	0.0016576	DBN1, SLC2A1, EEF1A1, GSN, CTTN, EPB41L2, HFE, CALD1, SPTBN1, CIB2, CFL1, WDR1, RDX, CAP1, CALB2, CALB1, ACTR2, PLS1, ACTN2, HCLS1	20
GO:0005844	polysome	0.000525334	0.00293448	0.00178856	RPL41, FXR1, RPS23, RPL30, VIM, RPS29, ATXN2, RPL11, RPL8, RPL19, UPF2, LARP4, RPL6, HDLBP, EIF2S1, PSMA1, FUS, DAZL	18
GO:0031672	A band	0.000537114	0.00297703	0.00181449	HDAC4, PPP2R5A, MYL3, SPTBN1, DST, MYOM2, PPP1R12B, ANK1, PPP1R12A, ANK2, ENO1, FHL2	12
GO:0005798	Golgi-associated vesicle	0.000546816	0.0029818	0.0018174	COL7A1, FURIN, HLA-F, GOLGA2, ADAM10, CD74, SEC24C, CFTR, CD59, YIF1A, TMED10, TYR, IGF2R, SEC24D, SAR1A, TMED2, F5, LMAN2, RHO, CTSC, TGFA, TMED5, KDELR2, COPB2, GJA1, ACTR1A, TGOLN2, SEC23A, NRGN, CLTB, ARCN1, CLTA, AP1S1, BNIP1, B2M, SERPINA1	36
GO:0005765	lysosomal membrane	0.000550486	0.0029818	0.0018174	ANXA2, LAMP1, ABCB9, MYO6, PRCP, GPR137B, ABCD4, HLA-F, HLA-DMB, ATP6V0A2, EEF1A1, CUBN, TCIRG1, HLA-DOB, LAMP3, CD74, CFTR, CD1B, SCARB1, ENPP1, PSAP, LAPTM5, LRP2, IGF2R, VNN1, CD63, RAP1B, ENPEP, HLA-DOA, EGF, CKAP4, CPNE3, LITAF, GNAQ, VPS11, TMEM63A, RNF13, ANPEP, TRIM23, CLCN3, SLC11A2, CLCN6, ATP8A1, CTSD, PSEN1, RHEB, GLIPR1, PIGR, TMEM59, AP3B1, ATP6V1A, CD1D, VPS33A, HSP90AB1, LAPTM4B, …	64
GO:0098852	lytic vacuole membrane	0.000550486	0.0029818	0.0018174	ANXA2, LAMP1, ABCB9, MYO6, PRCP, GPR137B, ABCD4, HLA-F, HLA-DMB, ATP6V0A2, EEF1A1, CUBN, TCIRG1, HLA-DOB, LAMP3, CD74, CFTR, CD1B, SCARB1, ENPP1, PSAP, LAPTM5, LRP2, IGF2R, VNN1, CD63, RAP1B, ENPEP, HLA-DOA, EGF, CKAP4, CPNE3, LITAF, GNAQ, VPS11, TMEM63A, RNF13, ANPEP, TRIM23, CLCN3, SLC11A2, CLCN6, ATP8A1, CTSD, PSEN1, RHEB, GLIPR1, PIGR, TMEM59, AP3B1, ATP6V1A, CD1D, VPS33A, HSP90AB1, LAPTM4B, …	64
GO:0005884	actin filament	0.000638462	0.00343233	0.00209199	MYO6, DBN1, CTTN, ACTA1, AVIL, PKD2, TPM2, YES1, PDLIM5, GAS2, TEK, ACTB, DNAJA3, MYO5A, TMOD1, DPYSL3, RAC1, GNG12, PAK1, PLS1, ACTN2, MARK2, ACTN3, HCLS1, ANXA1, LMOD1	26
GO:0043034	costamere	0.000645267	0.00344303	0.00209851	DAG1, VCL, FXR1, PGM5, ILK, ANK3, ANK2, SVIL	8
GO:0005903	brush border	0.000672474	0.00356162	0.00217079	EPS8, CUBN, SI, SLC26A3, LRP2, ENPEP, VIL1, PDZK1, SLC22A5, KCNK1, SLC26A4, CD36, MYO1E, CAPZA2, SLC11A2, PEX19, DNM1L, HSP90AB1, PLS1, ACTR3, MME, ABCC2, ITPR3, USH1C	24
GO:0016529	sarcoplasmic reticulum	0.000759707	0.00399405	0.00243436	RYR3, GSTM2, THBS4, ASPH, ATP2A1, ART1, THBS1, ANK1, ITPR1, AGL, ANK3, HAX1, STIM1, AKAP6, PLN, SLN, HK2, ITPR3	18
GO:0002102	podosome	0.000903748	0.00471664	0.00287477	VCL, GSN, CTTN, FSCN1, ADAM8, VCAM1, WDR1, PTPN12, SVIL, ACTR2	10
GO:0016234	inclusion body	0.000930868	0.00482298	0.00293958	CLU, MT3, PSAP, SQSTM1, TPR, EDEM1, NBN, NUP153, AGL, ATXN1, GPX1, RANBP2, PSEN1, PICALM, ATXN3, HSP90AB1, SNCA, ARIH1, NUP98	19
GO:0101003	ficolin-1-rich granule membrane	0.000986503	0.00507446	0.00309286	LAMP1, PRCP, CD55, TCIRG1, PKP1, CR1, ADAM8, DIAPH1, DSP, SLC11A1, CD58, ENPP4, SLC2A3, RAC1, DYNLL1, LGALS3	16
GO:0035580	specific granule lumen	0.00119174	0.00608641	0.00370964	VCL, CEP290, ACAA1, HP, TCN1, ORM1, ARMC8, QPCT, PTX3, CTSD, ARG1, GGH, B2M, CXCL1, LYZ, PTPN6	16
GO:0030672	synaptic vesicle membrane	0.0012095	0.00609007	0.00371187	LAMP1, VAMP3, WFS1, SLC18A2, GABRA2, SYNGR3, STX1A, ATP8A1, SCAMP1, BSN, DNM1L, UNC13B, CLTB, AMPH, SH3GL2, STX6, RAB3B, SYT1, GAD2, CLTA, SYN2, ICA1, SV2B	23
GO:0099501	exocytic vesicle membrane	0.0012095	0.00609007	0.00371187	LAMP1, VAMP3, WFS1, SLC18A2, GABRA2, SYNGR3, STX1A, ATP8A1, SCAMP1, BSN, DNM1L, UNC13B, CLTB, AMPH, SH3GL2, STX6, RAB3B, SYT1, GAD2, CLTA, SYN2, ICA1, SV2B	23
GO:0097733	photoreceptor cell cilium	0.00128009	0.00640044	0.00390104	CEP290, TOPORS, GRK4, PROM1, CIB2, ROM1, PDE6A, CNGA1, PTGS1, ABCA4, SAG, GUCA1A, RHO, GNAQ, MYO5A, RPGRIP1, PTPRK, PDE6B, ARL3, TULP1, MERTK, KIFAP3, PDE6H, RGR, USH1C	25
GO:1905369	endopeptidase complex	0.0014806	0.00735158	0.00448076	PSMB9, IDE, PSMA4, GPAA1, PSME1, PSMC3, PSMB1, PSMD7, PSMD6, UBE3C, HTRA2, PSMB7, PSMA3, PSMA1, PSMC2, PSMD1, HSPB1	17
GO:0042599	lamellar body	0.00165968	0.00807261	0.00492022	LAMP1, CTSH, LAMP3, ABCA3, SFTPC, CKAP4, SPINK5	7
GO:0042622	photoreceptor outer segment membrane	0.00165968	0.00807261	0.00492022	PROM1, ROM1, PDE6A, CNGA1, RHO, PDE6B, PDE6H	7
GO:0043194	axon initial segment	0.00165968	0.00807261	0.00492022	BIN1, SCN1A, NRCAM, ANK3, SCN8A, KCNQ3, CCK	7
GO:0097731	9+0 non-motile cilium	0.0017542	0.00843431	0.00514068	CEP290, TOPORS, GRK4, PROM1, CIB2, ROM1, PDE6A, CNGA1, PTGS1, TULP3, ABCA4, SAG, GUCA1A, RHO, GNAQ, TTLL4, MYO5A, RPGRIP1, PHYH, PTPRK, PDE6B, ARL3, TULP1, MERTK, KIFAP3, PDE6H, RGR, USH1C	28
GO:0005901	caveola	0.00175764	0.00843431	0.00514068	LRP6, CAV1, SLC2A1, CTNNA1, CBL, CAV2, SCARB1, LRP8, ATP1A2, ATP1B1, CTNNB1, KCNA5, IRS1, JAK2, PTGS2, AKAP6, SLC6A3, CDH15, ADCY8	19
GO:0045335	phagocytic vesicle	0.00196034	0.00932716	0.00568486	LAMP1, VAMP3, HLA-F, ATP6V0A2, TCIRG1, GSN, ITGAV, ANXA11, VIM, ADAM8, CTSS, ZYX, SLC11A1, UVRAG, CD36, CLCN3, RAP1A, STXBP1, TAP2, SNX3, RAB32, UNC13B, STX6, ATP6V0B, B2M, RAPGEF1, ABCA1, TAP1	28
GO:0045334	clathrin-coated endocytic vesicle	0.00196979	0.00932716	0.00568486	MYO6, APOB, CD74, SFTPC, TBC1D5, MYO1E, HBEGF, PICALM, CLTB, SH3GL2, WNT5A, CLTA, INPP5F, TYRP1, CD9	15
GO:0001750	photoreceptor outer segment	0.00199978	0.00940684	0.00573343	GRK4, PROM1, CIB2, ROM1, PDE6A, CNGA1, PTGS1, ABCA4, SAG, GUCA1A, RHO, GNAQ, MYO5A, PTPRK, PDE6B, TULP1, MERTK, PDE6H, RGR, USH1C	20
GO:0005905	clathrin-coated pit	0.0020649	0.00964967	0.00588144	MYO6, CUBN, CTTN, TF, LRP2, HSPD1, TBC1D5, TNK2, PICALM, DNM1L, CLTB, LRP10, CLTA, AP1S1, SNAP91, INPP5F, ADCY8	17
GO:0099699	integral component of synaptic membrane	0.0021209	0.00984705	0.00600174	ADRA2C, ERBB4, CLSTN3, SLC1A2, SLITRK3, LRRTM2, ADORA1, CLSTN1, NTRK3, GRM3, NRXN1, NPTN, NRCAM, GABRB2, STX1A, PSEN1, EPHA4, ADAM22, CANX, NLGN1, CHRM3, GABRA1, GRIN2A, SLC8A1, GRIN1, NRP1, PSEN2, SLC6A3, ITGB1, ADCY8	30
GO:0031256	leading edge membrane	0.00229229	0.0105523	0.00643156	CIB1, MYO6, MACF1, EPS8, EEF1A1, PLXND1, CSPG4, APC, ITGAV, PSD3, SPTBN1, DIAPH1, SPRY2, EPHA2, CFL1, SLC1A2, GABRA2, SGCE, ANK1, ADORA1, ARF4, PLEK, PTPRK, RAC1, TLN1, AMPH, MTMR9, GABRA1, PAK1, GABRG2, ITGA5, ITGB1, CD44	33
GO:0031970	organelle envelope lumen	0.00230231	0.0105523	0.00643156	TXNIP, CAT, GATM, LYN, IGF2R, PPOX, ALOX5, CPOX, ARL2BP, BCHE, GFER, HAX1, TRAP1, PARK7, AK2, HTRA2, SUOX, STAR, IMMT, SORL1	20
GO:0005774	vacuolar membrane	0.00242583	0.0110476	0.00673344	ANXA2, LAMP1, ABCB9, MYO6, PRCP, GPR137B, ABCD4, HLA-F, HLA-DMB, ATP6V0A2, EEF1A1, CUBN, TCIRG1, HLA-DOB, LAMP3, CD74, CFTR, CD1B, SCARB1, ENPP1, PSAP, LAPTM5, LRP2, IGF2R, VNN1, CD63, RAP1B, ENPEP, HLA-DOA, EGF, CKAP4, CPNE3, LITAF, UVRAG, GNAQ, VPS11, TMEM63A, RNF13, ANPEP, TRIM23, ABCB6, PRKD1, CLCN3, SLC11A2, CLCN6, ATP8A1, CTSD, PSEN1, RHEB, GLIPR1, PIGR, TMEM59, AP3B1, ATP6V1A, ATP6V0B, CD1…	68
GO:0090533	cation-transporting ATPase complex	0.00245198	0.011096	0.00676296	KCNJ8, FXYD2, ATP1A2, ATP1B1, ABCC9, ATP4B, PLN	7
GO:0035579	specific granule membrane	0.0026425	0.0118829	0.00724259	TNFRSF1B, ADAM10, ITGAV, ALDH3B1, ADAM8, CD59, ITGAM, CKAP4, SLC2A5, TMEM63A, STK10, CD36, RAP1A, SLC27A2, ATP8A1, SLC2A3, SCAMP1, CD53, PLAU, PTPRB	20
GO:0099568	cytoplasmic region	0.00279818	0.0125044	0.00762135	CTBP2, KIF5A, KIF1A, EPB41L2, HIF1A, TULP3, SFPQ, PKD2, DST, INPP5E, PRKAR2A, PURA, KIF5C, GLI1, RAB21, GAS8, TRAK2, CTNNB1, MAP4, RIMS3, CTNNA2, DLG2, AP3S1, RPGRIP1, ACTR1A, ENO1, WASF1, RIMS2, AP3B2, BSN, AKR1B1, PRKCZ, UNC13B, CLTB, AP3B1, CANX, DYNC1H1, CLTA, KIFAP3, RIMS1, UCHL1, DNALI1, HSPB1, GLI3	44
GO:0005916	fascia adherens	0.00288313	0.012804	0.00780396	VCL, DSP, CTNNB1, GJA1, DES	5
GO:0030666	endocytic vesicle membrane	0.00294	0.0129759	0.00790876	LAMP1, CAV1, VAMP3, HLA-F, ATP6V0A2, TCIRG1, APOB, CD74, SCARB1, WNT4, MDM2, TBC1D5, SLC11A1, CD36, HBEGF, TAP2, PICALM, STAB1, RAB32, GRIA2, SH3GL2, WNT5A, ATP6V0B, GRIA4, B2M, RAPGEF1, TYRP1, CD9, TAP1, MARCO, CD163	31
GO:0098839	postsynaptic density membrane	0.00302389	0.0132643	0.00808452	ADRA2C, ERBB4, CLSTN3, SLITRK3, LRRTM2, CLSTN1, GRM5, DLG2, NPTN, NRCAM, EPHA4, LIN7A, ADAM22, GRIA2, ATP2B2, CHRM3, GRIN2A, GRIN1, ACTN2, DGKI	20
GO:0019867	outer membrane	0.00311821	0.0135946	0.00828587	MLXIP, MT3, HADHB, CASP8, PLA2G2A, RAF1, DHCR7, BCL2L11, NUCB2, PPP1CC, ACSL1, PDE2A, IFI27, ATF2, ABCB6, ACACB, GJA1, MFN2, SLC24A1, SLC11A2, HAX1, ACSL3, WASF1, PSEN1, BNIP3, TRIM14, EPHA4, DNM1L, HK1, RAB32, ARG1, LRPPRC, PTGS2, CPT1A, IMMT, HK2, ITPR3, BCL2A1, DAO	39
GO:0032994	protein-lipid complex	0.00320016	0.0138674	0.0084521	CLU, DBI, APOA1, APOB, BIN1, PCYOX1, HDLBP, LIPC, APOM, LPL, APOC3	11
GO:0098686	hippocampal mossy fiber to CA3 synapse	0.00348592	0.0150103	0.0091487	LRRTM2, AKAP7, RAPGEF4, CTNNA2, CALB1, UNC13B, SH3GL2, SYT1, YWHAZ, ADCY8	10
GO:1902711	GABA-A receptor complex	0.0035059	0.0150103	0.0091487	GABRB1, GABRA2, GABRB2, GABRB3, GABRA1, GABRG2, GABRR1	7
GO:0099240	intrinsic component of synaptic membrane	0.00355657	0.0151366	0.00922568	ADRA2C, ERBB4, CLSTN3, SLC1A2, SLITRK3, LRRTM2, ADORA1, CLSTN1, CNTN1, NTRK3, GRM3, NRXN1, NPTN, NRCAM, GABRB2, STX1A, PSEN1, EPHA4, ADAM22, CANX, NLGN1, CHRM3, GABRA1, GRIN2A, SLC8A1, GRIN1, NRP1, PSEN2, SLC6A3, ITGB1, ADCY8	31
GO:0033116	endoplasmic reticulum-Golgi intermediate compartment membrane	0.00381903	0.0161574	0.00984788	COL7A1, GOLGA2, CD55, INS, CD59, YIF1A, TMED10, TMED2, F5, LMAN2, CTSC, TGFA, TMED5, TAP2, BET1, TAP1, SERPINA1	17
GO:1904115	axon cytoplasm	0.00386445	0.0162534	0.00990639	KIF5A, KIF1A, HIF1A, DST, KIF5C, RAB21, TRAK2, DLG2, AP3S1, AP3B2, AP3B1, DYNC1H1, UCHL1, HSPB1	14
GO:0000502	proteasome complex	0.00390501	0.016328	0.00995183	PSMB9, IDE, PSMA4, PSME1, PSMC3, PSMB1, PSMD7, PSMD6, UBE3C, PSMB7, PSMA3, PSMA1, PSMC2, PSMD1, HSPB1	15
GO:0033268	node of Ranvier	0.00427233	0.01776	0.0108246	DAG1, BIN1, SCN1A, ANK3, SCN8A, KCNQ3	6
GO:0030496	midbody	0.00434507	0.0179579	0.0109453	ANXA2, PSRC1, SLC2A1, TOPORS, CENPE, GEM, ANXA11, ERH, RAB11FIP3, JTB, PPP1CC, KATNB1, UVRAG, ARL2BP, KATNA1, TACC1, ARF6, RDX, RAP2A, PKP4, CLIC4, IL16, SVIL, ARL3, TSG101, SCCPDH, CRMP1, NEK2, USP8, RAN, MAPRE3, PITPNM1, CAPG	33
GO:0061695	transferase complex, transferring phosphorus-containing groups	0.00442618	0.0181881	0.0110855	CCNG2, MYO6, CKS2, RB1, PIK3C2A, CCNB2, CCNA2, CDK9, AMHR2, PIK3R3, PRKAB2, ACVR1B, PRKAR2A, CCND3, POLA2, SOCS2, PHKB, TBC1D5, UVRAG, POLR2L, TAF2, PRKAA1, IRS1, PIK3CG, GTF2A2, SNW1, TAF6, CDK2, PHKG2, MNAT1, CCNA1, POLR3G, RB1CC1, CCNE2, SUPT3H, POLR2B, CCNH, GTF2H1, ERCC3, GTF2E2, ACVR2A, CCND2, POLR2K	43
GO:0032587	ruffle membrane	0.00445395	0.0181976	0.0110913	CIB1, MYO6, MACF1, EPS8, EEF1A1, APC, ITGAV, PSD3, DIAPH1, SPRY2, EPHA2, CFL1, ARF4, PLEK, RAC1, TLN1, MTMR9, PAK1, ITGA5, ITGB1	20
GO:0060076	excitatory synapse	0.0044865	0.0182264	0.0111089	FGFR2, LRRTM2, CBLN1, CTNNA2, PDE4B, BSN, CALB2, GRIA2, NLGN1, SYT1, GRIN1, DGKI, ADCY8	13
GO:0031968	organelle outer membrane	0.00467339	0.0188784	0.0115063	MLXIP, MT3, HADHB, CASP8, PLA2G2A, RAF1, DHCR7, BCL2L11, NUCB2, PPP1CC, ACSL1, PDE2A, IFI27, ATF2, ABCB6, ACACB, GJA1, MFN2, SLC11A2, HAX1, ACSL3, WASF1, PSEN1, BNIP3, TRIM14, EPHA4, DNM1L, HK1, RAB32, ARG1, LRPPRC, PTGS2, CPT1A, IMMT, HK2, ITPR3, BCL2A1, DAO	38
GO:0055037	recycling endosome	0.00474508	0.0189401	0.0115439	NDRG1, AMOTL2, VAMP3, HLA-F, TPP1, HFE, AQP2, CFTR, TF, RAB11FIP3, SLC31A2, NISCH, ARF6, KCNK1, CLCN3, SLC11A2, MYO5A, RAB11FIP2, RAP2A, ATG9A, ANK2, INPP4A, SCAMP1, SLC31A1, EEA1, RAC1, SORL1, INPP5F, RAN, STX7, B2M, DYNC1I1, ITGB1, FZD7	34
GO:0005885	Arp2, 3 protein complex	0.00479463	0.0189401	0.0115439	ARPC1B, ARPC5, ACTR2, ACTR3, ARPC1A	5
GO:0035253	ciliary rootlet	0.00479463	0.0189401	0.0115439	KIF5A, CROCC, KIF5C, PSEN1, PSEN2	5
GO:1990907	beta-catenin-TCF complex	0.00479463	0.0189401	0.0115439	TLE1, LDB1, BCL9, CTNNB1, TLE4	5
GO:0036019	endolysosome	0.00487187	0.0190349	0.0116017	CTSB, CTSS, HRG, CTSK, LGMN, CTSL, CLTA	7
GO:1902710	GABA receptor complex	0.00487187	0.0190349	0.0116017	GABRB1, GABRA2, GABRB2, GABRB3, GABRA1, GABRG2, GABRR1	7
GO:0098936	intrinsic component of postsynaptic membrane	0.00491837	0.0191121	0.0116488	ADRA2C, ERBB4, CLSTN3, SLITRK3, LRRTM2, ADORA1, CLSTN1, CNTN1, NTRK3, GRM3, NPTN, NRCAM, GABRB2, EPHA4, ADAM22, CANX, NLGN1, CHRM3, GABRA1, GRIN2A, SLC8A1, GRIN1, NRP1, SLC6A3	24
GO:0000776	kinetochore	0.00577552	0.0223216	0.0136049	BUB1B, CENPE, APC, ITGB3BP, TTK, CSNK1A1, DYNC1LI2, TPR, PPP1CC, HSF1, DCTN5, PPP1R12A, BUB3, ZW10, PSEN1, NUP133, TP53BP1, KIF22, FBXO28, NUP98, DYNLL1, NEK2, MAD2L1, DCTN2, PSEN2, DYNC1I1	26
GO:0099055	integral component of postsynaptic membrane	0.00587126	0.0225696	0.0137561	ADRA2C, ERBB4, CLSTN3, SLITRK3, LRRTM2, ADORA1, CLSTN1, NTRK3, GRM3, NPTN, NRCAM, GABRB2, EPHA4, ADAM22, CANX, NLGN1, CHRM3, GABRA1, GRIN2A, SLC8A1, GRIN1, NRP1, SLC6A3	23
GO:0000791	euchromatin	0.00594527	0.0227319	0.013855	ID2, TCF7, JUN, DNTT, NR1H4, TRIM24, HSF1, CTNNB1, SP1, RNF2, CBX3	11
GO:0030176	integral component of endoplasmic reticulum membrane	0.00603526	0.0229533	0.0139899	KTN1, ABCB9, HLA-F, WFS1, TRAM1, RCE1, DHCR7, DNAJB12, CD74, RTN1, PKD2, EXT1, ATF6, EDEM1, GPAA1, ZMPSTE24, SLC37A4, SLC27A2, AMFR, RTN4, HSD11B1, ELOVL6, TAP2, STIM1, CANX, BNIP1, B2M, TAP1, TRAM2	29
GO:0005869	dynactin complex	0.00618678	0.0232818	0.0141902	ACTA2, ACTA1, ACTR1A, ACTR1B, ACTG2, DCTN2	6
GO:0071437	invadopodium	0.00618678	0.0232818	0.0141902	FSCN1, RUFY3, SVIL, PAK1, ACTR2, ITGB1	6
GO:0030315	T-tubule	0.00631802	0.0236512	0.0144153	CACNB2, STAC, ATP1A2, ATP1B1, BIN1, SCN1A, RDX, ANK3, ANK2, GOT2, TGFB3, SLC8A1, AKAP6	13
GO:0099634	postsynaptic specialization membrane	0.00652916	0.0242086	0.014755	ADRA2C, ERBB4, CLSTN3, SLITRK3, LRRTM2, CLSTN1, GRM5, DLG2, NPTN, NRCAM, GABRB2, EPHA4, LIN7A, ADAM22, GRIA2, ATP2B2, NLGN1, CHRM3, GABRA1, GRIN2A, GRIN1, ACTN2, DGKI	23
GO:0098862	cluster of actin-based cell projections	0.00660184	0.0242086	0.014755	EPS8, CUBN, SI, SLC26A3, CIB2, LRP2, ENPEP, VIL1, PDZK1, SLC22A5, KCNK1, SLC26A4, CD36, RDX, MYO1E, CAPZA2, SLC11A2, PEX19, DNM1L, CALB2, CALB1, HSP90AB1, RHOC, PLS1, ACTR3, MME, ABCC2, ITPR3, USH1C	29
GO:0005868	cytoplasmic dynein complex	0.00660233	0.0242086	0.014755	TOPORS, DYNLT1, DYNC1LI2, TPR, DYNC1H1, DYNLL1, DYNC1I1	7
GO:0032806	carboxy-terminal domain protein kinase complex	0.00660233	0.0242086	0.014755	RB1, CDK9, SNW1, MNAT1, CCNH, GTF2H1, ERCC3	7
GO:0097730	non-motile cilium	0.00723156	0.0263804	0.0160788	CEP290, TOPORS, GRK4, IFT88, PROM1, CIB2, ROM1, PDE6A, CNGA1, PTGS1, TULP3, ABCA4, PKD2, SAG, GUCA1A, RHO, GNAQ, TTLL4, MYO5A, RPGRIP1, PHYH, PTPRK, PDE6B, ARL3, TULP1, MERTK, KIFAP3, PDE6H, RGR, USH1C	30
GO:0019908	nuclear cyclin-dependent protein kinase holoenzyme complex	0.00745821	0.0266631	0.016251	RB1, CDK9, SNW1, MNAT1, CCNH	5
GO:0030877	beta-catenin destruction complex	0.00745821	0.0266631	0.016251	APC, CSNK1A1, CTNNB1, CTNNBIP1, SIAH1	5
GO:0044615	nuclear pore nuclear basket	0.00745821	0.0266631	0.016251	TPR, NUP153, RANBP2, NUP98, MAD2L1	5
GO:0098992	neuronal dense core vesicle	0.00745821	0.0266631	0.016251	KIF1A, NPY, CHGA, SCG2, CADPS	5
GO:0120111	neuron projection cytoplasm	0.00812791	0.0289127	0.0176222	KIF5A, KIF1A, HIF1A, SFPQ, DST, PURA, KIF5C, RAB21, TRAK2, DLG2, AP3S1, WASF1, AP3B2, AP3B1, CANX, DYNC1H1, UCHL1, HSPB1	18
GO:0031045	dense core granule	0.00828433	0.0293233	0.0178724	KIF1A, NPY, ADAM8, CHGA, CRHBP, SYT1, SCG2, CADPS	8
GO:0031092	platelet alpha granule membrane	0.0086561	0.0304882	0.0185825	CYB5R1, CD36, SELP, SNCA, CD9, SPARC	6
GO:0005865	striated muscle thin filament	0.0087507	0.0306704	0.0186935	TNNT2, TNNT3, ACTA1, TNNI2, TPM2, TMOD1, LMOD1	7
GO:1990351	transporter complex	0.00894832	0.0311443	0.0189823	CACNA2D2, ABCD4, GABRB1, EPS8, RYR3, CTTN, CACNA1H, CFTR, ATP2A1, KCNJ8, CACNB2, FXYD2, PKD2, KCNMB1, ATP1A2, KCNH2, ATP1B1, GABRA2, ABCC9, ATP4B, KCNS3, SCN1A, KCNK1, KCNA5, ABCB6, PEX13, ABCB8, DLG2, PDE4B, GABRB2, TRPC3, PEX14, STX1A, CLIC4, GABRB3, SCN8A, KCNQ3, GRIA2, NLGN1, GABRA1, PDE4D, GLRB, GRIN2A, GRIN1, GRIA4, GABRG2, AKAP6, TRPC6, DPP6, PLN, KCNQ1, GABRR1	52
GO:0005770	late endosome	0.00897305	0.0311443	0.0189823	ANXA2, LAMP1, HLA-DMB, TCIRG1, CTSH, LAMP3, CD74, TF, PSAP, CTSS, SQSTM1, IGF2R, MON1B, DYNC1LI2, STOML1, CD63, GFRA1, SFTPC, SLC31A2, RAPGEF2, SLC11A1, MAP2K2, LITAF, UVRAG, VPS11, RNF13, CLCN3, LGMN, RAP1A, GJA1, SLC11A2, MYO5A, ATG9A, CTSL, SLC31A1, TMEM59, MAP2K1, CRHBP, VPS33A, TSG101, LAPTM4B, SORL1, ANXA6, STX7, KCNQ1	45
GO:0030134	COPII-coated ER to Golgi transport vesicle	0.00963748	0.0332889	0.0202894	COL7A1, HLA-F, GOLGA2, CD74, SEC24C, CD59, YIF1A, TMED10, SEC24D, SAR1A, TMED2, F5, LMAN2, CTSC, TGFA, TMED5, SEC23A, B2M, SERPINA1	19
GO:0016605	PML body	0.0100302	0.0344787	0.0210146	TOPORS, RB1, SKI, ZBTB16, CDK9, CIITA, SQSTM1, TDG, NBN, RNF6, HSF1, SATB1, RGS14, KLHL20, PARK7, PTEN, BASP1, ISG20, RAD51, SP100	20
GO:0005874	microtubule	0.0102153	0.0345349	0.0210489	MTA1, NDRG1, KLHL21, PSRC1, MACF1, MT3, BCL10, KIF5A, GOLGA2, KIF1A, MAP7, KIF21B, CENPE, APC, DYNLT1, REEP2, SPRY2, RASSF1, DST, DYNC1LI2, KATNB1, FEZ1, KIF5C, GAS2, GAS8, DPYSL2, MAP2K2, KIFC3, SNTB2, KATNA1, RGS14, TUBB2A, MAP4, TTLL4, TBCA, MYO5A, TBCE, KIF3C, EML1, ZW10, FKBP4, CCT2, DNM1L, SVIL, STIM1, CCT4, ARL3, CCT6A, CRHBP, KIF22, STAU2, DYNC1H1, CCT7, LRPPRC, STMN1, SLC8A1, DYNLL1, KIF…	65
GO:0008287	protein serine, threonine phosphatase complex	0.0102878	0.0345349	0.0210489	PPP2R5A, PPP1R3C, PPP1CC, PPP1CB, ITPR1, PPP2R5B, NCK1, PPP1R12A, PPP3CA, PPP2R5D, PPP2R5C, PPP2R2A	12
GO:0099061	integral component of postsynaptic density membrane	0.0102878	0.0345349	0.0210489	ADRA2C, ERBB4, CLSTN3, SLITRK3, LRRTM2, CLSTN1, NPTN, NRCAM, ADAM22, CHRM3, GRIN2A, GRIN1	12
GO:1903293	phosphatase complex	0.0102878	0.0345349	0.0210489	PPP2R5A, PPP1R3C, PPP1CC, PPP1CB, ITPR1, PPP2R5B, NCK1, PPP1R12A, PPP3CA, PPP2R5D, PPP2R5C, PPP2R2A	12
GO:0031594	neuromuscular junction	0.010288	0.0345349	0.0210489	HDAC4, CIB2, POSTN, LAMA2, DNAJA3, DLG2, ANK3, SYNGR3, PSEN1, EPHA4, UNC13B, NRG1, PSEN2, DES, ITGB1, CDH15	16
GO:0099243	extrinsic component of synaptic membrane	0.011001	0.0367558	0.0224025	CTNNA2, PICALM, SNAP91, HIP1, DGKI	5
GO:0031227	intrinsic component of endoplasmic reticulum membrane	0.0119273	0.0396651	0.0241757	KTN1, ABCB9, HLA-F, WFS1, TRAM1, RCE1, DHCR7, DNAJB12, CD74, RTN1, PKD2, EXT1, ATF6, EDEM1, GPAA1, ZMPSTE24, SLC37A4, SLC27A2, AMFR, RTN4, HSD11B1, ELOVL6, TAP2, STIM1, CANX, BNIP1, B2M, TAP1, TRAM2	29
GO:0044295	axonal growth cone	0.0130491	0.0431951	0.0263272	DYNLT1, TAOK2, KIF5C, TRAK2, OLFM1, EPHA4, FKBP4, HSP90AB1	8
GO:1904949	ATPase complex	0.0131614	0.0433659	0.0264314	MTA1, CHD4, RB1, DPF2, ACTL6A, YY1, HDAC2, BRD8, ING3, HDAC1, ZNHIT1, SMARCA5, RUVBL1, ACTL6B, SMARCA2, RFC4	16
GO:1902495	transmembrane transporter complex	0.0133102	0.0436549	0.0266075	CACNA2D2, ABCD4, GABRB1, EPS8, RYR3, CTTN, CACNA1H, CFTR, ATP2A1, KCNJ8, CACNB2, FXYD2, PKD2, KCNMB1, ATP1A2, KCNH2, ATP1B1, GABRA2, ABCC9, ATP4B, KCNS3, SCN1A, KCNK1, KCNA5, ABCB6, ABCB8, DLG2, PDE4B, GABRB2, TRPC3, STX1A, CLIC4, GABRB3, SCN8A, KCNQ3, GRIA2, NLGN1, GABRA1, PDE4D, GLRB, GRIN2A, GRIN1, GRIA4, GABRG2, AKAP6, TRPC6, DPP6, PLN, KCNQ1, GABRR1	50
GO:0030660	Golgi-associated vesicle membrane	0.0139701	0.04561	0.0277991	HLA-F, CD74, SEC24C, CFTR, CD59, TMED10, SEC24D, SAR1A, TMED2, RHO, TGFA, KDELR2, COPB2, GJA1, SEC23A, NRGN, CLTB, ARCN1, CLTA, AP1S1, B2M	21
GO:1905368	peptidase complex	0.0143958	0.0467865	0.0285162	F3, PSMB9, IDE, PSMA4, GPAA1, PSME1, PSMC3, PSMB1, PSMD7, PSMD6, UBE3C, HTRA2, PSMB7, PSMA3, PSMA1, PSMC2, PSMD1, HSPB1	18
GO:0031234	extrinsic component of cytoplasmic side of plasma membrane	0.0148246	0.0479619	0.0292326	FARP1, RGS1, GNB3, LYN, CAV2, LCK, STAC, YES1, GNAO1, GNAQ, FES, TNK2, GNB5, GNG4, GNG12, HIP1, GNG11, SLA, BLK	19
GO:0045239	tricarboxylic acid cycle enzyme complex	0.0155388	0.049689	0.0302852	DBT, BCKDK, OGDH, SUCLA2, FH	5
GO:0016010	dystrophin-associated glycoprotein complex	0.0155669	0.049689	0.0302852	DAG1, PGM5, SSPN, SGCB, SGCE, SNTB2	6
GO:0090665	glycoprotein complex	0.0155669	0.049689	0.0302852	DAG1, PGM5, SSPN, SGCB, SGCE, SNTB2	6

## Sheet: GO_BP
ID	term	GeneRatio	BgRatio	pvalue	adj_pval	qvalue	genes	Count
GO:0002283	neutrophil activation involved in immune response	138/2204	490/18866	7.33e-24	3.8e-20	2.17e-20	ANXA2, SERPINA3, LAMP1, PRCP, VCL, CEP290, RHOG, ACAA1, CAT, PTAFR, DNAJC3, EEF1A1, TNFRSF1B, CD55, DNASE1L3, TCIRG1, ADAM10, PDAP1, GSN, PKP1, ITGAV, APAF1, HP, FCN1, DYNLT1, ALDH3B1, CTSH, CR1, PGM1, ADAM8, PSAP, DIAPH1, CTSB, CDA, PYGL, CTSS, IDH1, CD59, GSTP1, HSPA6, S100A7, IGF2R, ITGAM, PTPRC, DSP, VNN1, CD63, TCN1, RAP1B, CKAP4, ORM1, ALOX5, SLC2A5, CPNE3, SLC11A1, MVP, FTH1, ARPC5, CD14, …	138
GO:0043312	neutrophil degranulation	137/2204	487/18866	1.21e-23	3.8e-20	2.17e-20	ANXA2, SERPINA3, LAMP1, PRCP, VCL, CEP290, RHOG, ACAA1, CAT, PTAFR, DNAJC3, EEF1A1, TNFRSF1B, CD55, TCIRG1, ADAM10, PDAP1, GSN, PKP1, ITGAV, APAF1, HP, FCN1, DYNLT1, ALDH3B1, CTSH, CR1, PGM1, ADAM8, PSAP, DIAPH1, CTSB, CDA, PYGL, CTSS, IDH1, CD59, GSTP1, HSPA6, S100A7, IGF2R, ITGAM, PTPRC, DSP, VNN1, CD63, TCN1, RAP1B, CKAP4, ORM1, ALOX5, SLC2A5, CPNE3, SLC11A1, MVP, FTH1, ARPC5, CD14, CTSC, ARMC…	137
GO:0010038	response to metal ion	108/2204	366/18866	1.37e-20	2.87e-17	1.64e-17	CYP1A1, TXNIP, NDRG1, CAV1, TNNT2, MT3, ID2, CAT, MT1G, CASP8, AQP3, RYR3, JUN, FGA, AHCYL1, TCIRG1, OGG1, DUSP1, SOD3, GSN, DPEP1, MT1H, ANXA11, MT1X, NFE2L2, NFATC4, ACTA1, HFE, AQP2, LOXL2, CACNA1H, SYT17, ABAT, TF, HIF1A, CPS1, PKD2, KCNMB1, MDM2, KIT, SLC25A24, SDC1, CPOX, CPNE3, THBS1, HSF1, SLC12A2, GUCA1A, GCLC, CD14, UBE2D3, ADCY7, ALOX5AP, PRKAA1, FXN, SLC25A13, PPIF, TRPV6, LGMN, DLG2,…	108
GO:0043434	response to peptide hormone	120/2204	447/18866	4.81e-19	7.57e-16	4.32e-16	IGFBP5, EIF4EBP2, SHC1, STAT2, DAG1, LRP6, CAV1, SLC2A1, INPPL1, CAT, ATP6V0A2, TGFBR3, INHBB, EDNRB, AHCYL1, TCIRG1, REG3A, PHIP, PIK3C2A, REG1B, CSK, CCNA2, APC, HHEX, CYP11A1, PDK4, LYN, NFE2L2, PCK2, CSRP3, CAV2, NR1H4, INS, ENPP1, PRLR, TIMP4, CPS1, PLA2G1B, AGTR1, FBN1, GSTP1, PXN, PIK3R3, CXCL12, ESRRA, GPT, MDM2, IDE, PRKAR2A, CCND3, GHR, RAP1B, GCG, SOCS2, SOS1, KL, HSF1, TEK, GRB14, GCL…	120
GO:0007584	response to nutrient	64/2204	171/18866	2.19e-18	2.76e-15	1.57e-15	CYP1A1, MTHFR, ADIPOR2, SPP1, CAT, APOA1, AQP3, GAS6, OGG1, GSN, APAF1, SERPINC1, VDR, CD3E, C2, NR1H4, GSTP1, HMGCL, TYR, POSTN, MDM2, TRIM24, CYP26A1, TNKS, SRF, ACSL1, HSF1, GCLC, BCHE, SFRP1, FES, SNW1, AGL, ITGA2, STC2, STAT1, ACSL3, GNPAT, GATA4, OXCT1, DAD1, HMGCS1, SETDB1, COX4I1, HMGCR, ENSA, NNT, ARG1, SLC16A1, GCLM, PTEN, LPL, PTGS2, STAR, SLC8A1, LDHA, ARSB, TNFRSF11B, KYNU, IGFBP2, A…	64
GO:0042493	response to drug	109/2204	397/18866	3.51e-18	3.68e-15	2.1e-15	CYP1A1, TXNIP, MYO6, MTHFR, MT3, ABCD3, CAT, APOA1, S100A10, CYP3A4, GAS6, HDAC4, AIM2, CPB2, OGG1, VEGFB, NEUROD1, ADAM10, DPEP1, CA9, CDK9, LYN, NFE2L2, CDH3, LOX, REST, NPAS2, ABAT, LCK, HDAC2, TIMP4, CPS1, TFAP2B, HTR2B, LRP8, SLC1A2, MDM2, NPFF, UMPS, ABCA3, CYP2U1, KCNH2, RAP1B, PPOX, ABCC4, CD38, HSPD1, ACSL1, HMGA2, PDE2A, THBS1, HSF1, HSD11B2, SLC1A3, CTNNB1, BCHE, SFRP1, PRKAR2B, DDC, R…	109
GO:0048732	gland development	116/2204	443/18866	1.49e-17	1.34e-14	7.65e-15	CYP1A1, IGFBP5, FOXC1, DAG1, ETS1, LRP6, CAV1, ID2, RXRA, APOA1, TBX19, TGFBR3, PLXND1, RPS6KA1, JUN, RAF1, CPB2, MSX2, CCNB2, FGFR2, RPL30, SERPINC1, FPGS, VDR, ISL1, HFE, MSX1, PCK2, ERBB4, PAX6, FOXA1, TNFAIP3, PSAP, PRLR, HIF1A, CPS1, EPHA2, WNT4, HMGCL, TYR, IGF2R, ETV5, PKD2, BCL2L11, ESR1, UMPS, WDR77, TCF21, ELF3, SRF, HOXD9, EGF, SOCS2, PDGFRA, GLI1, DKK3, EZH2, SEMA3A, CTNNB1, ARF6, PBX…	116
GO:0044282	small molecule catabolic process	117/2204	452/18866	2.78e-17	2.08e-14	1.19e-14	CYP1A1, HIBCH, CYP27A1, ALDH2, ABCD4, MT3, ABCD3, HADHB, SULT1A1, ACAA1, ALDH1L1, QPRT, GALE, CPT2, MGAT1, CRAT, DBT, GLDC, APOBEC2, ALDH3B1, DDAH1, IVD, PCK2, PGM1, SCARB1, ABAT, CDA, SDS, GLUL, ACOX2, ABHD2, HAL, HMGCL, FAAH, GPT, INPP5E, DECR1, ALDOB, CYP26A1, HPGD, SCP2, CEL, EHHADH, HEXA, NT5E, NUDT3, ACADM, BCKDK, IRS1, DPYD, HNMT, CDO1, ETFA, HSD17B4, ACACB, PEX13, ETFDH, SLC27A2, INPP1, C…	117
GO:0006979	response to oxidative stress	118/2204	458/18866	2.97e-17	2.08e-14	1.19e-14	TXNIP, ETS1, MT3, PAX2, MICB, CAT, CYP1B1, PON2, JUN, OGG1, DUSP1, SOD3, CCNA2, DPEP1, HP, ALDH3B1, NFE2L2, MMP3, GPR37L1, GPX2, REST, TNFAIP3, INS, PSAP, HIF1A, HDAC2, RBPMS, IDH1, GSTP1, PXN, ACOX2, MMP14, MMP2, PTGS1, S100A7, ETV5, CA3, SFPQ, PKD2, MDM2, VNN1, GPX3, PLK3, MYB, SLC25A24, PDGFRA, CD38, HSPD1, GCH1, SDC1, ALOX5, EPAS1, HSF1, EZH2, GCLC, DAPK1, CTNNB1, RGS14, CD36, PRKAA1, KCNA5, …	118
GO:0001666	response to hypoxia	98/2204	359/18866	2.71e-16	1.71e-13	9.74e-14	CYP1A1, CREBBP, NDRG1, MTHFR, ETS1, CAV1, MT3, SLC2A1, CAT, TGFBR3, AQP3, RAF1, PLOD2, VEGFB, SOD3, CCNA2, PLAT, APAF1, CA9, DDAH1, NFE2L2, ANG, LOXL2, ADAM8, REST, ABAT, HIF1A, PSMB9, ARNT2, MMP14, MMP2, POSTN, CXCL12, KCNMB1, MDM2, PLK3, MYB, RWDD3, SRF, ATP1B1, CD38, HSPD1, DDIT4, EPAS1, THBS1, PSMA4, HSF1, TEK, ITPR1, HSD11B2, ADORA1, PRKAA1, KCNA5, SFRP1, PSME1, SMAD3, ITGA2, SLC11A2, KCNK3,…	98
GO:0036293	response to decreased oxygen levels	100/2204	371/18866	3.36e-16	1.92e-13	1.1e-13	CYP1A1, CREBBP, NDRG1, MTHFR, ETS1, CAV1, MT3, SLC2A1, CAT, TGFBR3, AQP3, CBL, RAF1, PLOD2, VEGFB, SOD3, CCNA2, PLAT, APAF1, CA9, DDAH1, NFE2L2, ANG, LOXL2, ADAM8, REST, ABAT, HIF1A, PSMB9, ARNT2, MMP14, MMP2, POSTN, CXCL12, KCNMB1, MDM2, PLK3, MYB, RWDD3, SRF, ATP1B1, CD38, HSPD1, DDIT4, EPAS1, THBS1, PSMA4, HSF1, TEK, ITPR1, HSD11B2, ADORA1, PRKAA1, KCNA5, SFRP1, PSME1, SMAD3, ITGA2, SLC11A2, K…	100
GO:0070482	response to oxygen levels	104/2204	396/18866	5.86e-16	3.07e-13	1.76e-13	CYP1A1, CREBBP, NDRG1, MTHFR, ETS1, CAV1, MT3, SLC2A1, CAT, ATP6V0A2, TGFBR3, AQP3, CBL, RAF1, PLOD2, VEGFB, SOD3, CCNA2, PLAT, APAF1, CA9, DDAH1, FAS, NFE2L2, ANG, LOXL2, ADAM8, REST, ABAT, HIF1A, HDAC2, PSMB9, ARNT2, MMP14, MMP2, POSTN, CXCL12, KCNMB1, MDM2, PLK3, MYB, RWDD3, SRF, ATP1B1, CD38, HSPD1, DDIT4, EPAS1, THBS1, PSMA4, HSF1, TEK, ITPR1, HSD11B2, ADORA1, PRKAA1, KCNA5, SFRP1, PSME1, SM…	104
GO:0007599	hemostasis	95/2204	348/18866	7.79e-16	3.77e-13	2.15e-13	ANXA2, SERPING1, F3, ANXA5, PRCP, ADRA2C, CAV1, VCL, CSRP1, GAS6, FGA, RAF1, CPB2, COL1A2, KLKB1, PLAT, SERPINC1, F2RL1, LYN, NFE2L2, IRF2, F11, PLCG2, VAV2, ABAT, LCK, HDAC2, PAFAH2, GP9, CD59, HRG, ILK, PRKAR2A, FZD6, SRF, PLSCR1, PDGFRA, F5, THBS1, ITPR1, GNAQ, PTPN11, CD36, PRKAR2B, PIK3CG, ACTB, MMRN1, PAPSS2, IL6, MAFK, PRDX2, MFN2, CAPZA2, ITGA2, HDAC1, JAK2, TRPC3, DGKB, PLEK, ENPP4, F12,…	95
GO:0007596	blood coagulation	93/2204	343/18866	2.5e-15	1.12e-12	6.41e-13	ANXA2, SERPING1, F3, ANXA5, PRCP, ADRA2C, CAV1, VCL, CSRP1, GAS6, FGA, RAF1, CPB2, COL1A2, KLKB1, PLAT, SERPINC1, F2RL1, LYN, NFE2L2, IRF2, F11, PLCG2, VAV2, ABAT, LCK, HDAC2, PAFAH2, GP9, CD59, HRG, ILK, PRKAR2A, FZD6, SRF, PLSCR1, PDGFRA, F5, THBS1, ITPR1, GNAQ, PTPN11, CD36, PRKAR2B, PIK3CG, ACTB, MMRN1, PAPSS2, IL6, MAFK, PRDX2, MFN2, CAPZA2, ITGA2, HDAC1, JAK2, TRPC3, DGKB, PLEK, ENPP4, F12,…	93
GO:0050817	coagulation	94/2204	349/18866	2.77e-15	1.16e-12	6.64e-13	ANXA2, SERPING1, F3, ANXA5, PRCP, ADRA2C, CAV1, VCL, CSRP1, GAS6, FGA, RAF1, CPB2, COL1A2, KLKB1, PLAT, SERPINC1, F2RL1, LYN, NFE2L2, IRF2, F11, PLCG2, VAV2, ABAT, LCK, HDAC2, PAFAH2, GP9, CD59, HRG, ILK, PRKAR2A, FZD6, SRF, PLSCR1, PDGFRA, F5, THBS1, ITPR1, GNAQ, PTPN11, CD36, PRKAR2B, PIK3CG, ACTB, MMRN1, PAPSS2, IL6, MAFK, PRDX2, MFN2, CAPZA2, ITGA2, HDAC1, JAK2, TRPC3, DGKB, PLEK, ENPP4, F12,…	94
GO:0031667	response to nutrient levels	114/2204	473/18866	1.73e-14	6.79e-12	3.88e-12	CYP1A1, MTHFR, ADIPOR2, CHSY1, MT3, PAX2, SLC2A1, SPP1, CAT, BCL10, APOA1, AQP3, INHBB, JUN, GAS6, NPY, CBL, OGG1, GSN, APAF1, SERPINC1, PDK4, FAS, NFE2L2, VDR, CD3E, C2, HFE, PCK2, NR1H4, CPS1, WNT4, GLUL, GSTP1, HMGCL, TYR, POSTN, GPT, MDM2, TRIM24, NPFF, CYP26A1, DAP, TNKS, SRF, NUCB2, WIPI2, ACSL1, TBC1D5, HSF1, GCLC, HSD11B2, WNT2B, KLF10, BCHE, PRKAA1, SFRP1, ALB, FES, PRKD1, SNW1, ACACB, C…	114
GO:0018212	peptidyl-tyrosine modification	97/2204	377/18866	2.29e-14	8.47e-12	4.84e-12	SHC1, TESK1, CAV1, IL6ST, GPRC5B, DYRK3, CD81, RELN, GAS6, ERBB3, CBL, EPHB4, CSPG4, SPINK1, CSK, FGFR2, THBS4, LYN, CD3E, ISL1, CD74, ERBB4, IL7, PRLR, LCK, HDAC2, EPHA2, LRP8, TTK, HRG, MST1R, PTPRC, FGFR3, KIT, GHR, YES1, ROR1, EGF, PDGFRA, CLK4, HSF1, MVP, MAP2K2, TEK, ARL2BP, TPST1, DYRK2, PTPN11, TGFA, ADORA1, PPP2R5B, CD36, SFRP1, EREG, FES, CNTN1, TNK2, NTRK3, GRM5, IL6, NCK2, MET, FLT3, …	97
GO:2001233	regulation of apoptotic signaling pathway	103/2204	413/18866	3.18e-14	1.11e-11	6.35e-12	CLU, PEA15, CAV1, ITGA6, ING2, BCL10, CTNNA1, TPD52L1, WFS1, CASP8, INHBB, FGA, RAF1, STK3, RB1, PHIP, GSN, MAL, HRK, ITGAV, APAF1, CTTN, IFI6, FAS, NFE2L2, NFATC4, CTSH, CD74, MSX1, BDKRB2, IL7, TNFAIP3, INS, HIF1A, LCK, WNT4, GSTP1, CXCL12, SFPQ, DBH, BCL2L11, PTPRC, MDM2, VNN1, ST18, TFAP4, THBS1, RPL11, GCLC, CTSC, CTNNB1, FXN, SFRP1, NCK1, PPIF, SMAD3, EYA4, INHBA, NCK2, PRDX2, NME5, DNAJA1,…	103
GO:0018108	peptidyl-tyrosine phosphorylation	96/2204	374/18866	3.65e-14	1.21e-11	6.91e-12	SHC1, TESK1, CAV1, IL6ST, GPRC5B, DYRK3, CD81, RELN, GAS6, ERBB3, CBL, EPHB4, CSPG4, SPINK1, CSK, FGFR2, THBS4, LYN, CD3E, ISL1, CD74, ERBB4, IL7, PRLR, LCK, HDAC2, EPHA2, LRP8, TTK, HRG, MST1R, PTPRC, FGFR3, KIT, GHR, YES1, ROR1, EGF, PDGFRA, CLK4, HSF1, MVP, MAP2K2, TEK, ARL2BP, DYRK2, PTPN11, TGFA, ADORA1, PPP2R5B, CD36, SFRP1, EREG, FES, CNTN1, TNK2, NTRK3, GRM5, IL6, NCK2, MET, FLT3, JAK2, H…	96
GO:0009914	hormone transport	86/2204	323/18866	8.7e-14	2.74e-11	1.56e-11	CPE, ADRA2C, CACNA2D2, SLC2A1, SPP1, FOXD1, INHBB, FGA, RAF1, TCIRG1, NEUROD1, NMB, LYN, ISL1, HFE, CFTR, REST, ABAT, NR1H4, INS, HIF1A, TFAP2B, AGTR1, VIP, GLUL, TRH, NR0B2, RAB11FIP3, NPFF, MYB, GCG, SOX11, CD38, ALOX5, KCNS3, SNX19, ARL2BP, ITPR1, RAPGEF4, PTPN11, ADORA1, KCNA5, SFRP1, IRS1, TARDBP, RAP1A, GJA1, IL6, INHBA, MYO5A, RAB11FIP2, CHGA, JAK2, PTPRN, PPP3CA, STX1A, PAX8, RIMS2, OXCT1…	86
GO:0001655	urogenital system development	87/2204	330/18866	1.15e-13	3.44e-11	1.96e-11	ACTA2, DCN, FOXC1, SMAD5, ID2, CEP290, PAX2, RXRA, CAT, FOXD1, WFS1, SIM1, FGFR2, IFT88, APAF1, ZBTB16, PROM1, CTSH, OVOL1, AQP2, FOXA1, PSAP, PRLR, TFAP2B, AGTR1, WNT4, FBN1, UMOD, TMED10, PKD2, MTSS1, BCL2L11, ILK, ESR1, WDR77, TCF21, CYP26A1, HPGD, SOX11, ENPEP, SIX2, PDGFRA, SDC1, GLI1, TEK, WNT2B, CTNNB1, PBX1, ZMPSTE24, SFRP1, SMAD3, MYO1E, STAT1, GCNT1, FGF1, PCSK5, CTNNBIP1, HAS2, PAX8, F…	87
GO:0045785	positive regulation of cell adhesion	104/2204	428/18866	1.43e-13	3.78e-11	2.16e-11	CIB1, DAG1, ETS1, CAV1, IL6ST, CBFB, ITGA6, HLA-DMB, CD81, PTAFR, BCL10, APOA1, S100A10, MAP4K4, FGA, CD55, BCL6, CSK, ITGAV, IL7R, ZBTB16, LYN, CD3E, CD74, SART1, ADAM8, FOXA1, IL7, LCK, WNT4, RUNX3, CD28, CD6, HRG, CXCL12, ECM2, MAP3K8, PTPRC, EMILIN1, CCL21, ILK, VNN1, PTPN22, EMP2, CD86, FBLN2, MYB, RHOH, YES1, VCAM1, HSPD1, ALOX5, TEK, EGR3, XCL1, ITGA4, SLC7A1, PTPN11, CD36, SFRP1, NCK1, CX…	104
GO:0016054	organic acid catabolic process	78/2204	282/18866	1.44e-13	3.78e-11	2.16e-11	HIBCH, ABCD4, ABCD3, HADHB, ACAA1, ALDH1L1, QPRT, CPT2, CRAT, DBT, GLDC, DDAH1, IVD, PCK2, ABAT, SDS, GLUL, ACOX2, ABHD2, HAL, HMGCL, FAAH, GPT, DECR1, CYP26A1, HPGD, SCP2, CEL, EHHADH, HEXA, ACADM, BCKDK, IRS1, HNMT, CDO1, ETFA, HSD17B4, ACACB, PEX13, ETFDH, SLC27A2, CROT, ALDH5A1, OAT, OGDH, PCYOX1, PHYH, PCCB, CTH, TDO2, SORD, GLS2, ACAT1, ARG1, GOT2, GAD1, GAD2, CPT1A, ARG2, AKR1A1, PGD, PCBD…	78
GO:0046395	carboxylic acid catabolic process	78/2204	282/18866	1.44e-13	3.78e-11	2.16e-11	HIBCH, ABCD4, ABCD3, HADHB, ACAA1, ALDH1L1, QPRT, CPT2, CRAT, DBT, GLDC, DDAH1, IVD, PCK2, ABAT, SDS, GLUL, ACOX2, ABHD2, HAL, HMGCL, FAAH, GPT, DECR1, CYP26A1, HPGD, SCP2, CEL, EHHADH, HEXA, ACADM, BCKDK, IRS1, HNMT, CDO1, ETFA, HSD17B4, ACACB, PEX13, ETFDH, SLC27A2, CROT, ALDH5A1, OAT, OGDH, PCYOX1, PHYH, PCCB, CTH, TDO2, SORD, GLS2, ACAT1, ARG1, GOT2, GAD1, GAD2, CPT1A, ARG2, AKR1A1, PGD, PCBD…	78
GO:0003012	muscle system process	110/2204	467/18866	2.55e-13	6.41e-11	3.66e-11	IGFBP5, ACTA2, SMAD5, MYLK, DAG1, ADRA2C, CAV1, TNNT2, VCL, IL6ST, PTAFR, TNFRSF1B, GATM, TNNT3, EDNRB, HDAC4, MYL3, VEGFB, GSTM2, PIK3C2A, GSN, CTTN, SSPN, CDK9, ACTA1, TNNI2, NEB, YY1, CALD1, BDKRB2, CSRP3, CACNA1H, VIM, ABAT, HDAC2, MYL5, ASPH, ATP2A1, HTR2B, PXN, KCNJ8, CACNB2, CKMT2, STAC, DSP, TPM2, ATP1A2, PDE5A, KIT, MYOM2, KCNH2, SRF, ATP1B1, GNAO1, CD38, PPP1R12B, PDLIM5, CALCRL, EZH2, …	110
GO:0046879	hormone secretion	83/2204	314/18866	3.62e-13	8.77e-11	5e-11	CPE, ADRA2C, CACNA2D2, SLC2A1, SPP1, FOXD1, INHBB, FGA, RAF1, TCIRG1, NEUROD1, NMB, LYN, ISL1, HFE, CFTR, REST, ABAT, NR1H4, INS, HIF1A, TFAP2B, AGTR1, VIP, GLUL, TRH, NR0B2, RAB11FIP3, NPFF, MYB, GCG, SOX11, CD38, ALOX5, KCNS3, SNX19, ARL2BP, ITPR1, RAPGEF4, PTPN11, ADORA1, KCNA5, SFRP1, IRS1, TARDBP, RAP1A, GJA1, IL6, INHBA, MYO5A, RAB11FIP2, CHGA, JAK2, PTPRN, PPP3CA, STX1A, PAX8, RIMS2, OXCT1…	83
GO:0007568	aging	83/2204	319/18866	9.11e-13	2.12e-10	1.21e-10	CYP1A1, IGFBP5, DCN, SERPING1, DAG1, ID2, PAX2, ING2, CAT, CTNNA1, TNFRSF1B, JUN, EDNRB, OGG1, BCL6, GSN, APAF1, NFE2L2, FOXM1, LOXL2, ABAT, VASH1, SLC1A2, KCNMB1, ILK, IDE, SRF, HMGA2, KL, DKK1, SLC12A2, LITAF, GCLC, CTSC, MSH6, ZMPSTE24, DDC, GRM5, NPM1, DNAJA3, SEC63, WRN, PPP3CA, ENDOG, RAD54L, CHEK1, AMFR, NUDT1, NUAK1, PSEN1, PICALM, MAPK14, CX3CL1, HMGCR, EIF2S1, NDUFS6, PRKCD, ARG1, MAP2K…	83
GO:0030198	extracellular matrix organization	96/2204	395/18866	1.24e-12	2.79e-10	1.59e-10	ANXA2, DCN, FOXC1, COL7A1, LAMC1, DAG1, ETS1, CAV1, FURIN, CRTAP, ITGA6, SPP1, AEBP1, CYP1B1, TNFRSF1B, ITGA10, EFEMP2, PLOD3, GAS6, FGA, RB1, CPB2, FBN2, COL1A2, ADAM10, KLKB1, BMP1, ITGAV, COL17A1, HTRA1, ADAM12, FSCN1, MMP3, LOX, LOXL2, CAV2, ADAM8, COL15A1, CTSS, FBN1, TLL1, MMP14, MMP2, MMP15, POSTN, ECM2, ITGAM, EMILIN1, HSPG2, TNXB, MFAP2, FBLN2, ELF3, CTSK, VCAM1, PDGFRA, RECK, GAS2, THBS…	96
GO:0019216	regulation of lipid metabolic process	102/2204	431/18866	1.41e-12	2.93e-10	1.67e-10	CYP1A1, MVK, SERPINA3, CREBBP, ADIPOR2, CAV1, ID2, RXRA, IGFBP7, CD81, APOA1, CPT2, PPP2R5A, RB1, APOB, GNB3, FMO5, DHCR7, PDK4, HMGCS2, LYN, VDR, AVIL, CD74, VAV2, SCARB1, REST, NPAS2, NR1H4, INS, PSAP, RORC, AGTR1, IDH1, WNT4, HTR2B, PIK3R3, PRKAB2, CCL21, FGFR3, KIT, HPGD, ABCB4, CGA, SOCS2, PDGFRA, ACSL1, DKK3, TEK, ACADM, ADORA1, CD36, PRKAA1, ZBTB20, ZMPSTE24, IRS1, SP1, PIK3CG, PRKD1, CREB…	102
GO:0050769	positive regulation of neurogenesis	111/2204	485/18866	1.45e-12	2.93e-10	1.67e-10	DBN1, MACF1, DAG1, ADRA2C, IL6ST, ID2, ITGA6, GPRC5B, PTPRZ1, TNFRSF1B, RELN, PLXND1, ITPKA, SEMA6A, BCL6, NEUROD1, DYNLT1, LYN, NFE2L2, AVIL, SYT17, PAX6, FOXA1, REST, HIF1A, HDAC2, LRP2, LRP8, CXCL12, ETV5, GOLGA4, ILK, KIT, MYB, SRF, SOX11, PPP1CC, ROR1, SOCS2, KATNB1, FEZ1, RAPGEF2, RAB21, DKK1, EZH2, SEMA3A, PLXNC1, BIN1, PPP2R5B, CTNNB1, RGS14, CRABP2, NCK1, FES, CNTN1, PRKD1, SNW1, RAP1A, …	111
GO:0043062	extracellular structure organization	96/2204	396/18866	1.46e-12	2.93e-10	1.67e-10	ANXA2, DCN, FOXC1, COL7A1, LAMC1, DAG1, ETS1, CAV1, FURIN, CRTAP, ITGA6, SPP1, AEBP1, CYP1B1, TNFRSF1B, ITGA10, EFEMP2, PLOD3, GAS6, FGA, RB1, CPB2, FBN2, COL1A2, ADAM10, KLKB1, BMP1, ITGAV, COL17A1, HTRA1, ADAM12, FSCN1, MMP3, LOX, LOXL2, CAV2, ADAM8, COL15A1, CTSS, FBN1, TLL1, MMP14, MMP2, MMP15, POSTN, ECM2, ITGAM, EMILIN1, HSPG2, TNXB, MFAP2, FBLN2, ELF3, CTSK, VCAM1, PDGFRA, RECK, GAS2, THBS…	96
GO:0014074	response to purine-containing compound	50/2204	149/18866	1.49e-12	2.93e-10	1.67e-10	IGFBP5, PTAFR, RYR3, GSTM2, DUSP1, P2RY2, SLC26A3, DNTT, CFTR, HDAC2, CPS1, CIB2, TYR, PKD2, RAP1B, ABCC9, WNT10B, RAPGEF2, HSPD1, SDC1, PDE2A, TEK, PRKAA1, AQP8, PIK3CG, CDO1, RAP1A, CAD, AHR, STAT1, PTPRN, TRPC3, GPD1, AQP9, HMGCS1, FDX1, CRHBP, PANX1, PTEN, PTGS2, NDUFS4, STAR, SLC8A1, LDHA, AKAP6, RAPGEF1, STC1, SLC6A3, SPARC, KCNQ1	50
GO:0008202	steroid metabolic process	84/2204	332/18866	3.35e-12	6.4e-10	3.65e-10	CYP1A1, MVK, CYP27A1, MT3, SPP1, RXRA, SULT1A1, ACAA1, CAT, IGFBP7, CYP1B1, APOA1, CYP3A4, HSD17B6, CUBN, APOB, GNB3, FMO5, DHCR7, CYP11A1, HMGCS2, VDR, CACNA1H, CFTR, SCARB1, REST, NR1H4, PRLR, RORC, AGTR1, WNT4, ACOX2, CYB5R1, LRP2, AKR1C1, NR0B2, CYP17A1, ESR1, CYP26A1, KIT, SCP2, CGA, CEL, PDGFRA, DKK3, SERPINA6, HSD11B2, PRKAA1, PBX1, SP1, HSD17B4, LGMN, ACACB, AFP, SLC27A2, SQLE, IDI1, FGF1…	84
GO:0051098	regulation of binding	90/2204	367/18866	3.71e-12	6.87e-10	3.92e-10	CTBP2, ANXA2, FOXC1, CAV1, RAMP1, ID2, S100A10, TGFBR3, PLXND1, JUN, GOLGA2, HDAC4, STK3, RB1, MSX2, NFKBIA, NEUROD1, DZIP1, LHX2, SKI, CDK9, NFATC4, ISL1, LOX, HFE, MSX1, PAX6, HDAC2, TDG, CSNK1A1, IDE, TNKS, GCG, SOX11, EGF, TFAP4, RAPGEF2, HMGA2, ZNF593, GAS8, DKK1, GNL3L, HSF1, RPL11, ITGA4, PTPRF, CTNNB1, ZMPSTE24, ACTB, SMAD3, MET, ITGA2, JAK2, IFIT1, PPP3CA, CTNNBIP1, PEX14, AMFR, ARHGEF7,…	90
GO:0006936	muscle contraction	89/2204	362/18866	4.21e-12	7.57e-10	4.32e-10	ACTA2, SMAD5, MYLK, ADRA2C, CAV1, TNNT2, VCL, PTAFR, TNNT3, EDNRB, HDAC4, MYL3, VEGFB, GSTM2, PIK3C2A, CTTN, SSPN, ACTA1, TNNI2, NEB, CALD1, BDKRB2, CSRP3, CACNA1H, VIM, ABAT, MYL5, ASPH, ATP2A1, HTR2B, PXN, KCNJ8, CACNB2, CKMT2, STAC, DSP, TPM2, ATP1A2, PDE5A, KIT, MYOM2, KCNH2, SRF, ATP1B1, GNAO1, CD38, PPP1R12B, CALCRL, ADORA1, BIN1, SCN1A, KCNA5, PIK3CG, NUP155, GJA1, ITGA2, CHGA, TMOD1, ROCK…	89
GO:0046683	response to organophosphorus	46/2204	134/18866	4.67e-12	8.17e-10	4.66e-10	IGFBP5, PTAFR, RYR3, DUSP1, P2RY2, SLC26A3, DNTT, CFTR, CPS1, CIB2, AKR1C1, TYR, PKD2, RAP1B, ABCC9, WNT10B, RAPGEF2, HSPD1, SDC1, PDE2A, TEK, AQP8, PIK3CG, CDO1, RAP1A, AHR, STAT1, PTPRN, TRPC3, GPD1, AQP9, FDX1, CRHBP, PANX1, PTEN, PTGS2, NDUFS4, STAR, SLC8A1, LDHA, AKAP6, RAPGEF1, STC1, SLC6A3, SPARC, KCNQ1	46
GO:0042445	hormone metabolic process	63/2204	221/18866	7.63e-12	1.3e-09	7.41e-10	CYP1A1, CPE, FURIN, SPP1, SULT1A1, CYP1B1, CYP3A4, HSD17B6, GNB3, DIO1, DHCR7, CYP11A1, DIO2, PCSK6, HFE, CACNA1H, FOXA1, SCARB1, REST, HIF1A, CTSB, WNT4, RBP1, AKR1C1, CYP17A1, IDE, ADH1C, ESR1, CYP26A1, GHR, CTSK, ENPEP, CPA3, CGA, PDGFRA, DKK3, PTPN11, CRABP2, ZMPSTE24, HSD17B4, AFP, STC2, CTSL, PCSK5, PAX8, TG, AKR1B1, FDX1, CRHBP, STAR, PCSK1, SCG5, ALDH1A3, CRYM, MME, CYP3A5, RDH16, EGR1, B…	63
GO:0019882	antigen processing and presentation	65/2204	232/18866	8.29e-12	1.37e-09	7.84e-10	ABCB9, VAMP3, HLA-F, HLA-DMB, KIF5A, CENPE, ITGAV, CD1C, HLA-DOB, CTSH, HFE, CD74, SEC24C, CD1B, PSAP, PSMB9, CTSS, SEC24D, CCL21, IDE, DYNC1LI2, HLA-DOA, THBS1, PSMA4, SLC11A1, CD36, PSME1, CTSF, LGMN, DCTN5, CAPZA2, CTSL, CD8A, ACTR1A, KIF3C, SEC23A, PSMC3, CTSD, TAP2, PSMB1, PSMD7, ACTR1B, RAB32, PSMD6, AP3B1, PSMB7, SH3GL2, PSMA3, RAB3B, KIF22, CANX, DYNC1H1, CD1D, PSMA1, PSMC2, CLTA, AP1S1, …	65
GO:0046394	carboxylic acid biosynthetic process	89/2204	367/18866	9.39e-12	1.52e-09	8.65e-10	CYP1A1, DCN, MTHFR, ADIPOR2, CYP27A1, ABCD3, APOA1, CYP3A4, GATM, PHGDH, PLOD3, PLOD2, GSTM2, CSPG4, PDK4, FPGS, CD74, BHMT, UGDH, ACSBG1, ABAT, NR1H4, CPS1, PLA2G1B, SDS, GSTM1, CBR4, GLUL, GSTP1, ACOX2, ABHD2, RBP1, PTGS1, PRKAB2, GPT, HPGD, SCP2, EGF, GCH1, ALOX5, ALOX5AP, FADS2, ABCC5, SLC1A3, PRKAA1, DPYD, CDO1, HSD17B4, ACACB, GSTM4, SLC27A2, CAD, NR1H3, MTR, UGP2, MYO5A, UST, OAT, ACSL3, H…	89
GO:0016053	organic acid biosynthetic process	89/2204	368/18866	1.1e-11	1.73e-09	9.88e-10	CYP1A1, DCN, MTHFR, ADIPOR2, CYP27A1, ABCD3, APOA1, CYP3A4, GATM, PHGDH, PLOD3, PLOD2, GSTM2, CSPG4, PDK4, FPGS, CD74, BHMT, UGDH, ACSBG1, ABAT, NR1H4, CPS1, PLA2G1B, SDS, GSTM1, CBR4, GLUL, GSTP1, ACOX2, ABHD2, RBP1, PTGS1, PRKAB2, GPT, HPGD, SCP2, EGF, GCH1, ALOX5, ALOX5AP, FADS2, ABCC5, SLC1A3, PRKAA1, DPYD, CDO1, HSD17B4, ACACB, GSTM4, SLC27A2, CAD, NR1H3, MTR, UGP2, MYO5A, UST, OAT, ACSL3, H…	89
GO:1901653	cellular response to peptide	94/2204	398/18866	1.21e-11	1.86e-09	1.06e-09	EIF4EBP2, SHC1, CAV1, ATP6V0A2, INHBB, AHCYL1, TCIRG1, PHIP, PIK3C2A, CSK, CCNA2, APC, CYP11A1, PDK4, LYN, NFE2L2, PCK2, CSRP3, CAV2, VIM, NR1H4, INS, ENPP1, PRLR, CPS1, PLA2G1B, AGTR1, FBN1, GSTP1, PXN, PIK3R3, ESRRA, BCL2L11, GPT, MDM2, IDE, PTPN22, PRKAR2A, CCND3, GHR, RAP1B, GCG, SOCS2, VCAM1, SOS1, KL, HSF1, GRB14, GCLC, ITGA4, ADCY7, PTPN11, KLF10, CD36, PRKAA1, NCK1, IRS1, PRKAR2B, SP1, LG…	94
GO:0046883	regulation of hormone secretion	71/2204	267/18866	1.35e-11	2.03e-09	1.16e-09	ADRA2C, CACNA2D2, SLC2A1, SPP1, INHBB, FGA, TCIRG1, NEUROD1, NMB, ISL1, HFE, CFTR, REST, ABAT, NR1H4, INS, HIF1A, TFAP2B, AGTR1, GLUL, TRH, NR0B2, RAB11FIP3, NPFF, MYB, GCG, SOX11, CD38, ALOX5, KCNS3, ARL2BP, ITPR1, RAPGEF4, PTPN11, ADORA1, KCNA5, SFRP1, IRS1, TARDBP, RAP1A, GJA1, IL6, INHBA, CHGA, JAK2, PPP3CA, STX1A, PAX8, OXCT1, PRKCE, TAC1, HMGCR, RAC1, ENSA, SLC16A1, VSNL1, CRHBP, CPT1A, SLC…	71
GO:0031589	cell-substrate adhesion	87/2204	359/18866	1.67e-11	2.42e-09	1.38e-09	CIB1, MACF1, LAMC1, DAG1, VCL, ITGA6, VAMP3, APOA1, S100A10, MAP4K4, ITGA10, GAS6, FGA, BCL6, ITGAV, COL17A1, CTTN, CD3E, LDB1, WNT4, PXN, MMP14, TAOK2, POSTN, HRG, ECM2, BCL2L11, EMILIN1, CCL21, ILK, ZYX, EMP2, CD63, FBLN2, SRF, VCAM1, SGCE, THBS1, TEK, ITGBL1, ITGA4, LAMB1, CTNNB1, CD36, PARVA, SFRP1, SMAD3, ITGA2, JAK2, ROCK2, RSU1, SPOCK2, SLK, ARHGEF7, RREB1, HAS2, PRKCE, PTPRK, CX3CL1, FBLN…	87
GO:1903034	regulation of response to wounding	55/2204	183/18866	1.7e-11	2.42e-09	1.38e-09	ANXA2, SERPING1, F3, MYLK, CAV1, SPP1, FGA, CPB2, REG3A, KLKB1, PLAT, SERPINC1, F2RL1, LYN, NFE2L2, F11, TNFAIP3, ABAT, WNT4, HRG, VIL1, PDGFRA, ALOX5, THBS1, SLC12A2, PTPRF, CD36, NTRK3, GJA1, SMAD3, PRDX2, ARFGEF1, PLEK, RREB1, ENPP4, F12, KNG1, HBEGF, PRKCE, EPHA4, SELP, HMGCR, PRKCD, MAP2K1, F2, PTEN, SERPINE1, KIAA0319, INPP5F, CD9, ITGB1, PLAU, TSPAN8, BLK, ANXA1	55
GO:0002576	platelet degranulation	44/2204	129/18866	1.73e-11	2.42e-09	1.38e-09	SERPINA3, SERPING1, ANXA5, CLU, VCL, APOA1, GAS6, FGA, VEGFB, ITIH4, LYN, TF, PSAP, CYB5R1, HRG, ITIH3, CD63, ABCC4, EGF, ORM1, F5, THBS1, WDR1, CD36, ALB, MMRN1, PLEK, STXBP1, KNG1, SELP, TLN1, SERPINE1, TGFB3, F13A1, SCCPDH, ACTN2, PF4, CD9, VWF, SPARC, TAGLN2, TTN, BLK, SERPINA1	44
GO:0062197	cellular response to chemical stress	87/2204	360/18866	1.96e-11	2.68e-09	1.53e-09	MYLK, ETS1, CAV1, MT3, PAX2, SLC2A1, CAT, CYP1B1, JUN, SOD3, CCNA2, DPEP1, ALDH3B1, FAS, NFE2L2, MMP3, BDKRB2, GPR37L1, GPX2, REST, TNFAIP3, INS, PSAP, HIF1A, HDAC2, GSTP1, PXN, MMP2, ETV5, SFPQ, PKD2, MDM2, VNN1, GPX3, MYB, SLC25A24, PDGFRA, GCH1, ALOX5, EPAS1, HSF1, EZH2, DAPK1, CTNNB1, CD36, PRKAA1, FXN, PRKD1, PPIF, IL6, MTR, PRDX2, MET, NME5, DNAJA1, CDK2, JAK2, ENDOG, TRAP1, GPX1, TXNRD1, G…	87
GO:0062012	regulation of small molecule metabolic process	103/2204	456/18866	2.15e-11	2.88e-09	1.65e-09	MVK, ADIPOR2, CAV1, SLC4A4, PTAFR, GCKR, APOA1, PFKFB3, HDAC4, APOB, GNB3, FMO5, DHCR7, PDK4, PPP1R3C, VDR, CD74, BHMT, REST, NR1H4, INS, ENPP1, HIF1A, CDA, RORC, PSMB9, WNT4, PRKAB2, GPT, KIT, HPGD, GCG, TPR, EGF, DDIT4, DKK3, PSMA4, PPP1CB, GUCA1A, DYRK2, NUP153, PRKAA1, ZBTB20, ZMPSTE24, IRS1, SP1, PSME1, ACACB, NUP155, NR1H3, SQLE, SLC7A7, FABP3, PHKG2, IDI1, FGF1, GPD1, PLEK, ENO1, HAS2, PSM…	103
GO:0072001	renal system development	75/2204	292/18866	2.23e-11	2.93e-09	1.67e-09	ACTA2, DCN, FOXC1, SMAD5, ID2, CEP290, PAX2, CAT, FOXD1, WFS1, SIM1, FGFR2, IFT88, APAF1, ZBTB16, PROM1, CTSH, OVOL1, AQP2, TFAP2B, AGTR1, WNT4, FBN1, UMOD, TMED10, PKD2, MTSS1, BCL2L11, ILK, TCF21, CYP26A1, HPGD, SOX11, ENPEP, SIX2, PDGFRA, SDC1, TEK, WNT2B, CTNNB1, PBX1, ZMPSTE24, SFRP1, SMAD3, MYO1E, STAT1, GCNT1, FGF1, PCSK5, CTNNBIP1, HAS2, PAX8, FADD, EPHA4, AKR1B1, ODC1, NUP133, CALB1, NDU…	75
GO:0003018	vascular process in circulatory system	56/2204	190/18866	2.62e-11	3.37e-09	1.92e-09	ACTA2, FOXC1, ADRA2C, CAV1, PTAFR, PLOD3, EDNRB, FGA, NPPB, PIK3C2A, NPR1, DDAH1, F2RL1, P2RY2, BDKRB2, INS, CPS1, AGTR1, TJP2, VIP, HTR2B, CDH5, DBH, KCNMB1, ATP1A2, PTP4A3, YES1, CD38, GCH1, PDE2A, KEL, TEK, GCLC, ADORA1, CD36, KCNA5, GJA1, AKAP12, CHGA, ROCK2, CTNNBIP1, GPX1, EDNRA, KNG1, HMGCR, GCLM, SH3GL2, RGS2, PTGS2, CHRM3, SLC8A1, ITGA1, BMP6, ABCC2, ADRB2, ADM	56
GO:0071692	protein localization to extracellular region	105/2204	470/18866	2.75e-11	3.46e-09	1.98e-09	ADRA2C, CACNA2D2, SLC2A1, INHBB, FGA, RAF1, TCIRG1, FBN2, NEUROD1, F2RL1, LYN, ISL1, ANG, CFTR, ADAM8, REST, ABAT, NR1H4, INS, PSAP, HIF1A, PTGER4, TFAP2B, PLA2G1B, VIP, FBN1, GLUL, HTR2B, MTTP, TRH, NR0B2, RAB11FIP3, NPFF, GCG, CD38, ALOX5, KCNS3, SNX19, SLC12A2, ARL2BP, ITPR1, RAPGEF4, CBLN1, CD14, PTPN11, ARF6, AFM, KCNA5, SFRP1, IRS1, NAGPA, TARDBP, RAP1A, GJA1, IL6, NR1H3, MYO5A, RAB11FIP2, …	105
GO:2001234	negative regulation of apoptotic signaling pathway	64/2204	233/18866	3.06e-11	3.77e-09	2.15e-09	CLU, PEA15, ITGA6, ING2, CTNNA1, WFS1, CASP8, FGA, RAF1, RB1, PHIP, ITGAV, CTTN, IFI6, FAS, NFE2L2, CD74, BDKRB2, IL7, TNFAIP3, INS, HIF1A, WNT4, GSTP1, CXCL12, MDM2, VNN1, THBS1, GCLC, CTNNB1, FXN, PPIF, EYA4, PRDX2, NME5, DNAJA1, HDAC1, HYOU1, ENO1, TRAP1, GPX1, FADD, GATA4, PSEN1, CX3CL1, RB1CC1, CTH, PARK7, GCLM, HTRA2, SERPINE1, SCG2, PTGS2, MAP2K5, NDUFS3, NRP1, BDNF, PF4, HSPB1, LMNA, LGAL…	64
GO:0001822	kidney development	73/2204	283/18866	3.32e-11	4.02e-09	2.3e-09	ACTA2, DCN, FOXC1, SMAD5, ID2, CEP290, PAX2, CAT, FOXD1, WFS1, SIM1, FGFR2, IFT88, APAF1, ZBTB16, PROM1, CTSH, OVOL1, AQP2, TFAP2B, AGTR1, WNT4, FBN1, UMOD, TMED10, PKD2, MTSS1, BCL2L11, ILK, TCF21, CYP26A1, HPGD, SOX11, ENPEP, SIX2, PDGFRA, SDC1, TEK, WNT2B, CTNNB1, PBX1, ZMPSTE24, SFRP1, SMAD3, MYO1E, STAT1, GCNT1, FGF1, PCSK5, CTNNBIP1, HAS2, PAX8, FADD, EPHA4, AKR1B1, ODC1, NUP133, CALB1, NDU…	73
GO:0007265	Ras protein signal transduction	84/2204	346/18866	3.39e-11	4.03e-09	2.3e-09	SHC1, RHOG, ARHGAP1, EPS8, APOA1, MAP4K4, JUN, CBL, RAF1, RB1, BCL6, COL1A2, CCNA2, DYNLT1, F2RL1, LYN, CNKSR1, FOXM1, PSD3, SPRY2, AGTR1, GBF1, SQSTM1, CFL1, ARHGDIB, RASSF1, RHOH, RAP1B, RASGRP3, RAPGEF2, SOS1, RAB21, CTNNAL1, NISCH, ARF6, FARP2, RAB30, SHC3, PRKD1, STK19, RDX, RAP1A, RASGRP1, DENND4C, STAMBP, MFN2, MET, NRAS, ITPKB, RAP2A, CDK2, JAK2, ROCK2, ARFGEF1, ARHGEF11, RREB1, RALGPS1, …	84
GO:0061041	regulation of wound healing	48/2204	151/18866	3.7e-11	4.25e-09	2.42e-09	ANXA2, SERPING1, F3, MYLK, CAV1, FGA, CPB2, REG3A, KLKB1, PLAT, SERPINC1, F2RL1, LYN, NFE2L2, F11, TNFAIP3, ABAT, WNT4, HRG, VIL1, PDGFRA, ALOX5, THBS1, SLC12A2, CD36, GJA1, SMAD3, PRDX2, ARFGEF1, PLEK, RREB1, ENPP4, F12, KNG1, HBEGF, PRKCE, SELP, HMGCR, PRKCD, F2, PTEN, SERPINE1, CD9, ITGB1, PLAU, TSPAN8, BLK, ANXA1	48
GO:1904951	positive regulation of establishment of protein localization	88/2204	370/18866	3.71e-11	4.25e-09	2.42e-09	ZIC1, CIB1, CEP290, CD81, ANP32B, CASP8, GAS6, FGA, F2RL1, ISL1, ANG, CFTR, ADAM8, ABAT, NR1H4, INS, HIF1A, PTGER4, PLA2G1B, GLUL, HTR2B, TRH, NR0B2, CEP135, ITGAM, MDM2, PTP4A3, PLK3, GCG, TPR, EDEM1, SAR1A, BAP1, CD38, PDZK1, CD14, UBE2D3, VPS11, ARF6, PRKAA1, TARDBP, GJA1, SMAD3, IL6, PCM1, RUFY3, JAK2, ANK3, ACSL3, OXCT1, PSEN1, PRKCE, MAPK14, CCT2, DNM1L, ABLIM3, RAC1, APBB1, PPID, PRKCZ, AD…	88
GO:0022409	positive regulation of cell-cell adhesion	72/2204	279/18866	4.43e-11	4.98e-09	2.84e-09	ETS1, CAV1, IL6ST, CBFB, ITGA6, HLA-DMB, CD81, PTAFR, BCL10, FGA, CD55, BCL6, CSK, IL7R, ZBTB16, LYN, CD3E, CD74, SART1, ADAM8, FOXA1, IL7, LCK, RUNX3, CD28, CD6, MAP3K8, PTPRC, CCL21, VNN1, PTPN22, CD86, MYB, RHOH, YES1, VCAM1, HSPD1, ALOX5, EGR3, XCL1, ITGA4, SLC7A1, PTPN11, NCK1, CXCL13, RASGRP1, IL6, DNAJA3, NCK2, ITPKB, ANK3, MAGI1, HAS2, FADD, CX3CL1, SELP, RAC1, CD83, PRKCZ, AP3B1, WNT5A, …	72
GO:0000302	response to reactive oxygen species	64/2204	235/18866	4.56e-11	5.03e-09	2.87e-09	TXNIP, ETS1, MT3, PAX2, CAT, CYP1B1, JUN, DUSP1, SOD3, CCNA2, DPEP1, HP, NFE2L2, MMP3, GPR37L1, TNFAIP3, PSAP, HDAC2, GSTP1, PXN, MMP2, S100A7, PKD2, MDM2, PLK3, MYB, PDGFRA, HSPD1, GCH1, SDC1, HSF1, EZH2, CD36, PRKAA1, KCNA5, FXN, PPIF, IL6, MTR, PRDX2, MET, CDK2, STAT1, PTPRN, ENDOG, TRAP1, GPX1, KPNA4, BNIP3, PTPRK, FBLN5, ADAM9, PRKCD, ARG1, PARK7, STAR, SETX, SLC8A1, PRDX3, LDHA, TRPC6, HBB,…	64
GO:0030072	peptide hormone secretion	68/2204	257/18866	4.65e-11	5.04e-09	2.88e-09	CPE, ADRA2C, CACNA2D2, SLC2A1, INHBB, FGA, RAF1, TCIRG1, NEUROD1, ISL1, HFE, CFTR, REST, ABAT, NR1H4, INS, HIF1A, TFAP2B, VIP, GLUL, TRH, NR0B2, NPFF, GCG, CD38, ALOX5, KCNS3, SNX19, ARL2BP, ITPR1, RAPGEF4, PTPN11, KCNA5, SFRP1, IRS1, TARDBP, RAP1A, GJA1, IL6, MYO5A, RAB11FIP2, CHGA, JAK2, PTPRN, PPP3CA, STX1A, PAX8, RIMS2, OXCT1, PRKCE, HMGCR, RAC1, ENSA, SLC16A1, VSNL1, PARK7, CRHBP, CPT1A, SLC…	68
GO:0007160	cell-matrix adhesion	63/2204	230/18866	4.95e-11	5.28e-09	3.01e-09	CIB1, MACF1, DAG1, VCL, ITGA6, S100A10, MAP4K4, ITGA10, FGA, BCL6, ITGAV, COL17A1, CTTN, CD3E, LDB1, WNT4, MMP14, TAOK2, POSTN, HRG, ECM2, BCL2L11, EMILIN1, CCL21, ILK, ZYX, EMP2, CD63, SRF, VCAM1, SGCE, THBS1, TEK, ITGBL1, ITGA4, CTNNB1, CD36, SFRP1, SMAD3, ITGA2, ROCK2, SLK, ARHGEF7, PTPRK, CX3CL1, FBLN5, RAC1, PRKCZ, ADAM9, PPFIA2, PTEN, SERPINE1, EPHA3, NRP1, ITGA1, ACTN2, COL3A1, ITGB1, ACTN…	63
GO:0051897	positive regulation of protein kinase B signaling	53/2204	178/18866	5.83e-11	6.11e-09	3.49e-09	IGFBP5, F3, RHOG, GAS6, ERBB3, STK3, FGFR2, ERBB4, ADAM8, INS, LCK, SPRY2, RAMP3, LRP2, CD28, MST1R, CCL21, ILK, ESR1, FGFR3, KIT, CD86, MC1R, EGF, PDGFRA, KL, THBS1, TEK, FGF9, PTPN11, TGFA, EREG, IRS1, PIK3CG, NRG2, MET, ARFGEF1, FGF1, HAX1, GPX1, RTN4, HBEGF, CX3CL1, RAC1, ENG, PARK7, HSP90AB1, NRG1, HIP1, F10, ITGB1, FGF4, HCLS1	53
GO:0007409	axonogenesis	106/2204	482/18866	5.93e-11	6.12e-09	3.49e-09	DBN1, SHC1, MACF1, DAG1, VCL, MT3, PAX2, SPP1, RHOG, PTPRZ1, GPC1, FOXD1, ALCAM, KIF5A, RELN, PLXND1, RAP1GAP, EPHB4, SEMA6A, FGFR2, LHX2, CTTN, ISL1, RPS6KA5, PAX6, SPTBN1, EPHA2, TAOK2, CXCL12, GOLGA4, MYCBP2, ILK, EXT1, RHOH, GFRA1, SLITRK3, SRF, SEMA3F, FEZ1, KIF5C, SOS1, RAB21, RNF6, KEL, DPYSL2, IFRD1, SEMA3A, ITGA4, PLXNC1, TRAK2, PTPN11, CRABP2, LAMA2, SHC3, NEO1, ACTB, NTRK3, CTNNA2, NRX…	106
GO:0042110	T cell activation	106/2204	483/18866	6.75e-11	6.77e-09	3.86e-09	CAV1, IL6ST, CBFB, MICB, TCF7, HLA-DMB, CD81, BCL10, TNFRSF1B, CASP8, CD55, SIT1, TCIRG1, BATF, BCL6, GPNMB, LMO1, CSK, GSN, CD1C, IL7R, ZBTB16, F2RL1, LYN, CD3E, HFE, CD74, CR1, SART1, ADAM8, IL7, INS, PSAP, LCK, PTGER4, RORC, WNT4, RUNX3, CD28, CD6, CD3G, CD2, MAP3K8, PTPRC, CCL21, VNN1, PTPN22, PDE5A, KIT, CCND3, CD86, MYB, RHOH, YES1, SRF, HLA-DOA, VCAM1, HSPD1, SOS1, SLC11A1, SATB1, EGR3, XC…	106
GO:0090130	tissue migration	88/2204	374/18866	6.78e-11	6.77e-09	3.86e-09	ACTA2, DCN, CIB1, PRCP, MACF1, ETS1, CYP1B1, APOA1, MAP4K4, PLXND1, JUN, EPHB4, PIK3C2A, FGFBP1, NFE2L2, CTSH, ACTA1, LOXL2, PLCG2, SCARB1, HIF1A, EPHA2, GLUL, PXN, VASH1, PIK3R3, HRG, CDH5, EMP2, KIT, PTP4A3, PTPRG, SRF, VIL1, THBS1, TEK, GADD45A, EGR3, SEMA3A, PTPN11, ARF6, SP1, PRKD1, CXCL13, LGMN, KRIT1, MET, ITGA2, ROCK2, S100P, CAPN7, FGF1, RREB1, HAS2, GPX1, RTN4, HBEGF, PRKCE, IQSEC1, NR4…	88
GO:0034599	cellular response to oxidative stress	77/2204	310/18866	6.97e-11	6.86e-09	3.92e-09	ETS1, MT3, PAX2, CAT, CYP1B1, JUN, SOD3, CCNA2, DPEP1, ALDH3B1, NFE2L2, MMP3, GPR37L1, GPX2, REST, TNFAIP3, INS, PSAP, HIF1A, HDAC2, GSTP1, PXN, MMP2, ETV5, SFPQ, PKD2, MDM2, VNN1, GPX3, MYB, SLC25A24, PDGFRA, GCH1, ALOX5, EPAS1, HSF1, EZH2, DAPK1, CTNNB1, CD36, PRKAA1, FXN, PRKD1, PPIF, IL6, MTR, PRDX2, MET, NME5, CDK2, JAK2, ENDOG, TRAP1, GPX1, TXNRD1, GATA4, BNIP3, PTPRK, FBLN5, EIF2S1, PRKCD,…	77
GO:0006520	cellular amino acid metabolic process	82/2204	340/18866	8.26e-11	7.88e-09	4.5e-09	GFPT2, HIBCH, MTHFR, PHGDH, PLOD3, DBT, PLOD2, GLDC, DPEP1, DIO1, DDAH1, FPGS, IVD, BHMT, ABAT, NR1H4, INS, CPS1, PSMB9, SDS, GLUL, HAL, HMGCL, TYR, GPT, LARS2, PSMA4, GCLC, SLC1A3, BCKDK, DPYD, HNMT, CDO1, PSME1, DDC, CAD, MTR, SLC7A7, ALDH5A1, OAT, OGDH, PCYOX1, PSMC3, PSMB1, PSPH, PSMD7, ASL, ODC1, CTH, TDO2, GLS2, AZIN1, ASNS, ACAT1, ARG1, PSMD6, PARK7, GOT2, GCLM, PSMB7, PSMA3, GAD1, PSMA1, …	82
GO:0051047	positive regulation of secretion	82/2204	340/18866	8.26e-11	7.88e-09	4.5e-09	LAMP1, SPP1, HLA-F, PTAFR, INHBB, EDNRB, FGA, CPB2, NPPB, NPR1, NMB, F2RL1, P2RY2, ISL1, HFE, ANG, CACNA1H, CFTR, ADAM8, ABAT, NR1H4, INS, HIF1A, PTGER4, PLA2G1B, VIP, GLUL, HTR2B, TRH, CACNB2, NR0B2, CXCL12, ITGAM, MYB, GCG, SOX11, CD38, SDC1, SLC12A2, CD14, PTPN11, ADORA1, ARF6, TARDBP, GJA1, IL6, INHBA, SDCBP, JAK2, GAB2, STX1A, ACSL3, OXCT1, STXBP1, PRKCE, TAC1, DNM1L, RAC1, APBB1, PPID, ADAM…	82
GO:0031099	regeneration	57/2204	201/18866	9.4e-11	8.83e-09	5.04e-09	DAG1, SPP1, CD81, CTNNA1, APOA1, TGFBR3, TARBP2, JUN, GAS6, CPB2, PRRX1, CCNA2, GSN, RPL30, FPGS, ISL1, HFE, ERBB4, GSTP1, NR0B2, POSTN, CXCL12, IGF2R, MYF6, WNT10B, BCL9, GLI1, EZH2, IFRD1, PTPRF, UPF2, RAP1A, NTRK3, PTPN12, IL6, CAD, MTR, FLT3, JAK2, PPP3CA, GPX1, GATA4, EPHA4, CSNK2B, MAP2K1, PTEN, PTPN3, KIAA0319, INPP5F, CD9, IGFBP1, ANGPT2, FZD7, GLI3, TNC, ANXA1, ADM	57
GO:0072503	cellular divalent inorganic cation homeostasis	107/2204	492/18866	9.64e-11	8.93e-09	5.1e-09	LRP6, CAV1, MT3, WFS1, MT1G, RYR3, CTRC, EDNRB, CD55, TCIRG1, GSTM2, ITGAV, NMB, MT1H, F2RL1, LYN, MT1X, VDR, BDKRB2, CSRP3, PTGFR, CAV2, PLCG2, LCK, DIAPH1, PTGER4, CIB2, PLA2G1B, AGTR1, ATP2A1, HTR2B, RAMP3, CACNB2, CXCL12, PKD2, CDH5, PTPRC, CCL21, NPFF, ESR1, ATP1A2, SLC39A7, ATP1B1, SYNPO, PDGFRA, CD38, KEL, SLC11A1, TRPV5, ITPR1, XCL1, TRPM1, ADORA1, GPR12, CD36, KCNA5, PIK3CG, CXCL13, TRPV…	107
GO:0007178	transmembrane receptor protein serine/threonine kinase signaling pathway	85/2204	359/18866	1.02e-10	9.32e-09	5.32e-09	CREBBP, SMAD5, CAV1, FURIN, ING2, FOXD1, TGFBR3, INHBB, JUN, CBL, MSX2, FBN2, COL1A2, CILP, HTRA1, SKI, PCSK6, SLC33A1, LOX, HFE, MSX1, CAV2, VIM, AMHR2, TF, SPTBN1, RBPMS, TFAP2B, SPRY2, FBN1, PXN, LRP2, TTK, CDH5, EMILIN1, ILK, ZYX, ACVR1B, HPGD, SOX11, ZFYVE9, DKK3, DKK1, THBS1, FNTA, FMOD, UBE2D3, FGF9, HIVEP1, SFRP1, NEO1, SNW1, AFP, SMAD3, INHBA, SDCBP, JAK2, LTBP1, LEFTY1, FST, GATA4, CSNK…	85
GO:0071375	cellular response to peptide hormone stimulus	80/2204	330/18866	1.07e-10	9.65e-09	5.51e-09	EIF4EBP2, SHC1, CAV1, ATP6V0A2, INHBB, AHCYL1, TCIRG1, PHIP, PIK3C2A, CSK, CCNA2, APC, CYP11A1, PDK4, LYN, NFE2L2, PCK2, CSRP3, CAV2, NR1H4, INS, ENPP1, PRLR, CPS1, PLA2G1B, AGTR1, FBN1, GSTP1, PXN, PIK3R3, ESRRA, GPT, MDM2, IDE, PRKAR2A, CCND3, GHR, RAP1B, GCG, SOCS2, SOS1, KL, HSF1, GRB14, GCLC, ADCY7, PTPN11, PRKAA1, NCK1, IRS1, PRKAR2B, SP1, DENND4C, MYO5A, JAK2, ROCK2, STAT1, AP3S1, TBC1D4, …	80
GO:1901605	alpha-amino acid metabolic process	57/2204	202/18866	1.16e-10	1.03e-08	5.88e-09	GFPT2, HIBCH, MTHFR, PHGDH, PLOD3, PLOD2, GLDC, DPEP1, DDAH1, FPGS, IVD, BHMT, NR1H4, CPS1, SDS, GLUL, HAL, HMGCL, TYR, GPT, GCLC, HNMT, CDO1, CAD, MTR, SLC7A7, ALDH5A1, OAT, OGDH, PSPH, ASL, ODC1, CTH, TDO2, GLS2, AZIN1, ASNS, ACAT1, ARG1, PARK7, GOT2, GCLM, GAD1, GAD2, MTHFD1, ARG2, PCBD1, ALDH6A1, MAT1A, KYNU, GLS, SLC25A12, HPD, CRYM, HAAO, GLUD1, DAO	57
GO:0035592	establishment of protein localization to extracellular region	102/2204	463/18866	1.23e-10	1.07e-08	6.12e-09	ADRA2C, CACNA2D2, SLC2A1, INHBB, FGA, RAF1, TCIRG1, NEUROD1, F2RL1, LYN, ISL1, ANG, CFTR, ADAM8, REST, ABAT, NR1H4, INS, PSAP, HIF1A, PTGER4, TFAP2B, PLA2G1B, VIP, GLUL, HTR2B, MTTP, TRH, NR0B2, RAB11FIP3, NPFF, GCG, CD38, ALOX5, KCNS3, SNX19, SLC12A2, ARL2BP, ITPR1, RAPGEF4, CBLN1, CD14, PTPN11, ARF6, AFM, KCNA5, SFRP1, IRS1, NAGPA, TARDBP, RAP1A, GJA1, IL6, NR1H3, MYO5A, RAB11FIP2, CHGA, JAK2, …	102
GO:0030073	insulin secretion	59/2204	213/18866	1.24e-10	1.07e-08	6.12e-09	ADRA2C, CACNA2D2, SLC2A1, INHBB, RAF1, TCIRG1, NEUROD1, ISL1, CFTR, REST, ABAT, NR1H4, HIF1A, TFAP2B, GLUL, TRH, NR0B2, NPFF, GCG, CD38, ALOX5, KCNS3, SNX19, ARL2BP, ITPR1, RAPGEF4, PTPN11, KCNA5, SFRP1, IRS1, TARDBP, RAP1A, GJA1, IL6, MYO5A, RAB11FIP2, CHGA, JAK2, PTPRN, PPP3CA, STX1A, RIMS2, OXCT1, PRKCE, HMGCR, RAC1, ENSA, SLC16A1, VSNL1, PARK7, CPT1A, SLC25A4, CRH, ICA1, ITPR3, GLUD1, ADCY8, …	59
GO:0051591	response to cAMP	35/2204	94/18866	1.26e-10	1.08e-08	6.14e-09	IGFBP5, PTAFR, DUSP1, SLC26A3, CFTR, CPS1, TYR, PKD2, RAP1B, WNT10B, RAPGEF2, SDC1, PDE2A, TEK, AQP8, PIK3CG, CDO1, RAP1A, AHR, STAT1, PTPRN, GPD1, AQP9, FDX1, CRHBP, NDUFS4, STAR, SLC8A1, LDHA, AKAP6, RAPGEF1, STC1, SLC6A3, SPARC, KCNQ1	35
GO:0016049	cell growth	106/2204	490/18866	1.64e-10	1.37e-08	7.83e-09	IGFBP5, CIB1, DBN1, PSRC1, MACF1, ADIPOR2, VCL, MT3, CDKN2C, SPP1, IGFBP7, ALCAM, RPS6KA1, RB1, SERTAD2, NPPB, SEMA6A, BCL6, ADAM10, LHX2, BTG1, NPR1, CTTN, YY1, MSX1, SYT17, INS, ENPP1, CDA, AGTR1, MMP14, CLSTN3, TAOK2, POSTN, HRG, CXCL12, GOLGA4, ILK, ACVR1B, SRF, SEMA3F, SOCS2, BAP1, CD38, PDLIM5, RAB21, RNF6, DPYSL2, SORBS2, IFRD1, SEMA3A, ITGA4, CTNNB1, CRABP2, FXN, SFRP1, CLSTN1, NTRK3, GJA…	106
GO:0050673	epithelial cell proliferation	100/2204	453/18866	1.67e-10	1.38e-08	7.88e-09	IGFBP5, F3, LAMC1, CAV1, ID2, PAX2, APOA1, TGFBR3, RPS6KA1, JUN, EDNRB, TGM1, RB1, CPB2, REG3A, VEGFB, FGFR2, FGFBP1, THBS4, HTRA1, KLF9, VDR, ISL1, CDH3, ANG, LOXL2, CAV2, PAX6, SCARB1, TNFAIP3, HIF1A, EPHA2, AGTR1, VIP, GLUL, RUNX3, HTR2B, MMP14, VASH1, CXCL12, MTSS1, ESR1, WDR77, KIT, FABP7, PURA, SOX11, WNT10B, GLI1, ALOX5, THBS1, TEK, EGR3, ATF2, ITGA4, FGF9, TGFA, LAMB1, CTNNB1, SFRP1, EREG…	100
GO:0007163	establishment or maintenance of cell polarity	60/2204	220/18866	1.72e-10	1.4e-08	8.02e-09	AMOTL2, RHOG, CTNNA1, RHOBTB3, MAP7, TCIRG1, GSN, LHX2, DYNLT1, FSCN1, PAX6, SPRY2, GBF1, CFL1, CD3G, CDH5, CCL21, ILK, DST, RHOH, RAP1B, FEZ1, TEK, ANK1, WDR1, ARPC5, ARF6, MAP4, PARVA, ACTB, GJA1, ARF4, KRIT1, DLG2, RUFY3, RAB11FIP2, ROCK2, ARFGEF1, CAP1, UST, ARHGEF11, CLIC4, CDX2, ZW10, RAC1, LIN7A, PRKCZ, PARD6A, WNT5A, HSP90AB1, RHOC, PAK1, ACTR2, ACTR3, MAD2L1, FOXF1, LMNA, PTK7, MARK2, IT…	60
GO:0002791	regulation of peptide secretion	88/2204	381/18866	1.88e-10	1.52e-08	8.67e-09	ADRA2C, CACNA2D2, SLC2A1, INHBB, FGA, TCIRG1, NEUROD1, F2RL1, LYN, ISL1, HFE, ANG, CD74, CFTR, ADAM8, REST, ABAT, NR1H4, INS, HIF1A, PTGER4, TFAP2B, PLA2G1B, GLUL, HTR2B, TRH, NR0B2, RAB11FIP3, NPFF, GCG, CD38, ALOX5, KCNS3, SLC12A2, ARL2BP, ITPR1, RAPGEF4, CD14, PTPN11, ADORA1, ARF6, KCNA5, SFRP1, IRS1, TARDBP, RAP1A, GJA1, IL6, NR1H3, CHGA, JAK2, PPP3CA, STX1A, PAX8, OXCT1, PRKCE, PPP1R11, DNM1…	88
GO:0030168	platelet activation	48/2204	158/18866	2.16e-10	1.72e-08	9.81e-09	ADRA2C, VCL, CSRP1, FGA, RAF1, COL1A2, LYN, PLCG2, VAV2, ABAT, LCK, GP9, HRG, ILK, FZD6, SRF, PLSCR1, PDGFRA, ITPR1, GNAQ, PTPN11, PIK3CG, ACTB, IL6, TRPC3, DGKB, PLEK, STXBP1, PRKCE, SELP, TLN1, LCP2, PRKCD, F2, DGKH, MERTK, YWHAZ, TRPC6, PF4, DGKI, HSPB1, CD9, HBB, COL3A1, VWF, ITPR3, PTPN6, BLK	48
GO:0055074	calcium ion homeostasis	102/2204	468/18866	2.34e-10	1.84e-08	1.05e-08	LRP6, CAV1, WFS1, RYR3, CTRC, EDNRB, CD55, TCIRG1, GSTM2, ITGAV, NMB, F2RL1, LYN, VDR, BDKRB2, CSRP3, PTGFR, CAV2, PLCG2, LCK, DIAPH1, PTGER4, TFAP2B, CIB2, PLA2G1B, AGTR1, ATP2A1, HTR2B, RAMP3, CACNB2, CXCL12, PKD2, CDH5, PTPRC, CCL21, TRIM24, NPFF, ESR1, ATP1A2, ATP1B1, SYNPO, PDGFRA, CD38, KL, KEL, TRPV5, ITPR1, XCL1, TRPM1, ADORA1, GPR12, CD36, KCNA5, PIK3CG, CXCL13, TRPV6, GRM5, GJA1, SMAD3,…	102
GO:0009306	protein secretion	101/2204	462/18866	2.4e-10	1.86e-08	1.06e-08	ADRA2C, CACNA2D2, SLC2A1, INHBB, FGA, RAF1, TCIRG1, NEUROD1, F2RL1, LYN, ISL1, ANG, CFTR, ADAM8, REST, ABAT, NR1H4, INS, PSAP, HIF1A, PTGER4, TFAP2B, PLA2G1B, VIP, GLUL, HTR2B, MTTP, TRH, NR0B2, RAB11FIP3, NPFF, GCG, CD38, ALOX5, KCNS3, SNX19, SLC12A2, ARL2BP, ITPR1, RAPGEF4, CBLN1, CD14, PTPN11, ARF6, KCNA5, SFRP1, IRS1, NAGPA, TARDBP, RAP1A, GJA1, IL6, NR1H3, MYO5A, RAB11FIP2, CHGA, JAK2, PTPRN…	101
GO:0001667	ameboidal-type cell migration	104/2204	481/18866	2.51e-10	1.93e-08	1.1e-08	DCN, CIB1, PRCP, MACF1, AMOTL2, ETS1, CYP1B1, APOA1, MAP4K4, PLXND1, JUN, EDNRB, EPHB4, SEMA6A, PIK3C2A, FGFBP1, NFE2L2, CTSH, ISL1, ERBB4, LOXL2, PLCG2, SCARB1, HIF1A, EPHA2, GLUL, HTR2B, PXN, VASH1, CFL1, PIK3R3, ARHGDIB, HRG, CDH5, ILK, ACVR1B, EMP2, KIT, PTP4A3, PTPRG, SRF, SEMA3F, VIL1, THBS1, TEK, GADD45A, EGR3, SEMA3A, ITGA4, PTPN11, ARF6, SP1, PRKD1, CXCL13, LGMN, GJA1, KRIT1, AKAP12, MET…	104
GO:0015980	energy derivation by oxidation of organic compounds	70/2204	278/18866	2.67e-10	2e-08	1.14e-08	GFPT2, IL6ST, MT3, CAT, PPP1R3C, NFATC4, PGM1, INS, ENPP1, HIF1A, PYGL, IDH1, IDE, COX6A2, PPP1CC, PHKB, KL, PPP1CB, DYRK2, FXN, IRS1, SLC25A13, ETFA, SDHD, UQCRB, ETFDH, AGL, UGP2, PHKG2, GYG1, GPD1, UQCRQ, OGDH, TRAP1, PPP1R1A, BNIP3, RB1CC1, COX4I1, COX5B, NNT, NDUFS6, NDUFB6, SDHA, NDUFA5, COX8A, PARK7, NDUFC1, COX5A, UQCRC2, GBE1, NDUFAF1, PPP1R2, SNCA, NDUFS2, NDUFS4, EPM2AIP1, SDHB, KHK, M…	70
GO:0043491	protein kinase B signaling	70/2204	278/18866	2.67e-10	2e-08	1.14e-08	IGFBP5, F3, CIB1, DAG1, MT3, PAX2, RHOG, GAS6, ERBB3, STK3, FGFR2, LOX, ERBB4, ADAM8, INS, LCK, SPRY2, EPHA2, RAMP3, LRP2, CD28, PIK3R3, MST1R, CCL21, ILK, ESR1, FGFR3, KIT, CD86, PLK3, MC1R, EGF, PDGFRA, KL, THBS1, TEK, FGF9, PTPN11, TGFA, PPP2R5B, EREG, IRS1, PIK3CG, NTRK3, NRG2, MET, ARFGEF1, FGF1, HAX1, GPX1, RTN4, GATA4, HBEGF, CX3CL1, PPP2R5C, RAC1, ENG, PARK7, PTEN, HSP90AB1, MERTK, SETX, …	70
GO:0043405	regulation of MAP kinase activity	81/2204	342/18866	2.77e-10	2.05e-08	1.17e-08	RGS3, SHC1, PEA15, CAV1, MAP4K5, CD81, TPD52L1, C5, RAF1, CSPG4, DUSP1, CSK, LYN, CD74, ADAM8, TF, SPRY2, PLA2G1B, GSTP1, HTR2B, TAOK2, MST1R, MAP3K8, PTPRC, ILK, PTPN22, PDE5A, KIT, DUSP2, GHR, EGF, MAP3K4, DKK1, THBS1, MAP2K2, GADD45A, EZH2, PTPN11, TGFA, ADORA1, STK38, RGS14, MAP3K12, PRKAA1, SFRP1, PIK3CG, NTRK3, RASGRP1, PRDX2, DNAJA1, FLT3, JAK2, FGF1, PSEN1, EPHA4, MAPK14, HMGCR, ERP29, AD…	81
GO:0019884	antigen processing and presentation of exogenous antigen	53/2204	185/18866	2.82e-10	2.06e-08	1.18e-08	VAMP3, HLA-F, HLA-DMB, KIF5A, CENPE, ITGAV, CD1C, HLA-DOB, CD74, SEC24C, CD1B, PSMB9, CTSS, SEC24D, DYNC1LI2, HLA-DOA, PSMA4, CD36, PSME1, CTSF, LGMN, DCTN5, CAPZA2, CTSL, ACTR1A, KIF3C, SEC23A, PSMC3, CTSD, TAP2, PSMB1, PSMD7, ACTR1B, PSMD6, AP3B1, PSMB7, SH3GL2, PSMA3, KIF22, CANX, DYNC1H1, CD1D, PSMA1, PSMC2, CLTA, AP1S1, DYNLL1, KIFAP3, DCTN2, PSMD1, B2M, DYNC1I1, TAP1	53
GO:0060537	muscle tissue development	92/2204	409/18866	3.22e-10	2.33e-08	1.33e-08	IGFBP5, DCN, FOXC1, MYLK, CAV1, TNNT2, ID2, RXRA, NEBL, GPC1, CSRP1, TGFBR3, ERBB3, HDAC4, MYL3, RB1, PGM5, FGFR2, SKI, ISL1, ACTA1, LOX, NEB, YY1, ERBB4, CSRP3, MAML1, CAV2, MEF2D, SGCB, LRP2, PKD2, DSP, TCF21, MYOM2, MYF6, SRF, SOX11, HOXD9, PDGFRA, WNT10B, BCL9, GLI1, PDLIM5, DKK1, MEIS1, KEL, SORBS2, IFRD1, FGF9, CTNNB1, PRKAA1, ZMPSTE24, SAP30, GJA1, SMAD3, PPP3CA, MYL6B, GPX1, GATA4, UBE4B,…	92
GO:0006066	alcohol metabolic process	88/2204	385/18866	3.32e-10	2.37e-08	1.35e-08	CYP1A1, MVK, CYP27A1, ALDH2, MT3, RXRA, INPPL1, SULT1A1, CAT, CYP1B1, PTAFR, APOA1, CYP3A4, ITPKA, CUBN, APOB, GNB3, FMO5, DHCR7, CYP11A1, ALDH3B1, HMGCS2, VDR, PCK2, PLCD1, CACNA1H, PLCG2, CFTR, SCARB1, REST, NR1H4, IDH1, WNT4, CBR4, AKR1C1, NR0B2, DBH, ADH1C, INPP5E, INPP4B, CEL, GCH1, DKK3, NUDT3, AKR7A2, PRKAA1, SP1, CHKA, ACACB, ITPKB, SQLE, INPP1, IDI1, IMPA1, FGF1, GPD1, PLEK, INPP4A, HDLB…	88
GO:0050818	regulation of coagulation	33/2204	88/18866	3.42e-10	2.39e-08	1.37e-08	ANXA2, SERPING1, F3, ANXA5, CAV1, FGA, CPB2, KLKB1, PLAT, SERPINC1, F2RL1, LYN, NFE2L2, F11, ABAT, HRG, PDGFRA, THBS1, CD36, PRDX2, PLEK, ENPP4, F12, KNG1, PSEN1, SELP, PRKCD, F2, SERPINE1, CD9, PLAU, TSPAN8, BLK	33
GO:0034329	cell junction assembly	96/2204	434/18866	3.46e-10	2.39e-08	1.37e-08	MACF1, LAMC1, FARP1, THBS2, CAV1, VCL, CBFB, ITGA6, CTNNA1, S100A10, MAP4K4, PLXND1, PKP1, APC, COL17A1, CTTN, FSCN1, LDB1, ERBB4, NR1H4, EPHA2, WNT4, MMP14, CLSTN3, TAOK2, HRG, CDH5, ILK, DST, IL1RAP, RAP1B, SLITRK3, SRF, GABRA2, LRRTM2, CEL, RAPGEF2, PDLIM5, DKK1, THBS1, TEK, WDR1, CBLN1, CTNNB1, ARF6, SFRP1, CLSTN1, ACTB, RAP1A, NTRK3, GJA1, NRXN1, SMAD3, ITGA2, NPTN, LAMC2, ROCK2, CLDN10, NRC…	96
GO:0043648	dicarboxylic acid metabolic process	35/2204	97/18866	3.46e-10	2.39e-08	1.37e-08	MTHFR, ALDH1L1, QPRT, FPGS, NR1H4, IDH1, GLUL, HAL, MTHFD2, GCLC, ALDH5A1, OAT, LIPF, OGDH, ME1, PHYH, GLS2, SDHA, GOT2, GCLM, GAD1, GAD2, MTHFD1, SDHB, MDH1, STAR, ME3, GRHPR, SUCLA2, KYNU, GLS, FH, SLC25A12, HAAO, GLUD1	35
GO:0090276	regulation of peptide hormone secretion	58/2204	213/18866	3.68e-10	2.52e-08	1.44e-08	ADRA2C, CACNA2D2, SLC2A1, INHBB, FGA, TCIRG1, NEUROD1, ISL1, HFE, CFTR, REST, ABAT, NR1H4, INS, HIF1A, TFAP2B, GLUL, TRH, NR0B2, NPFF, GCG, CD38, ALOX5, KCNS3, ARL2BP, ITPR1, RAPGEF4, PTPN11, KCNA5, SFRP1, IRS1, TARDBP, RAP1A, GJA1, IL6, CHGA, JAK2, PPP3CA, STX1A, PAX8, OXCT1, PRKCE, HMGCR, RAC1, ENSA, SLC16A1, VSNL1, CRHBP, CPT1A, SLC25A4, NMU, CRH, KALRN, ICA1, ITPR3, GLUD1, ADCY8, BLK	58
GO:1903039	positive regulation of leukocyte cell-cell adhesion	62/2204	235/18866	3.75e-10	2.53e-08	1.44e-08	ETS1, CAV1, IL6ST, CBFB, HLA-DMB, CD81, PTAFR, BCL10, CD55, BCL6, CSK, IL7R, ZBTB16, LYN, CD3E, CD74, SART1, ADAM8, IL7, LCK, RUNX3, CD28, CD6, MAP3K8, PTPRC, CCL21, VNN1, PTPN22, CD86, MYB, RHOH, YES1, VCAM1, HSPD1, ALOX5, EGR3, XCL1, ITGA4, SLC7A1, PTPN11, NCK1, RASGRP1, IL6, DNAJA3, NCK2, ITPKB, HAS2, FADD, SELP, RAC1, CD83, PRKCZ, AP3B1, CD1D, PAK1, IGFBP2, CD5, PTPN6, CD44, GLI3, RAG1, ANXA1	62
GO:0050730	regulation of peptidyl-tyrosine phosphorylation	67/2204	263/18866	3.78e-10	2.53e-08	1.44e-08	SHC1, CAV1, IL6ST, GPRC5B, CD81, RELN, GAS6, ERBB3, CBL, CSPG4, SPINK1, THBS4, LYN, CD3E, ISL1, CD74, ERBB4, IL7, HDAC2, LRP8, HRG, PTPRC, FGFR3, KIT, GHR, YES1, EGF, HSF1, MVP, ARL2BP, PTPN11, TGFA, ADORA1, PPP2R5B, CD36, SFRP1, EREG, CNTN1, TNK2, GRM5, IL6, NCK2, FLT3, JAK2, HAX1, PSEN1, HBEGF, PRKCE, EPHA4, PRKCZ, PRKCD, CCK, CTF1, SH3BP5, TSG101, NRG1, INPP5F, NRP1, BDNF, TAL1, EFNA1, BMP6, I…	67
GO:0150115	cell-substrate junction organization	36/2204	102/18866	3.97e-10	2.63e-08	1.5e-08	MACF1, LAMC1, VCL, ITGA6, S100A10, MAP4K4, COL17A1, CTTN, LDB1, WNT4, MMP14, TAOK2, HRG, DST, THBS1, TEK, ARF6, SFRP1, SMAD3, ITGA2, LAMC2, ROCK2, SLK, KRT5, ARHGEF7, CD151, IQSEC1, PTPRK, RAC1, TLN1, PTEN, EPHA3, NRP1, ACTN2, ITGA5, ACTN3	36
GO:0009612	response to mechanical stimulus	57/2204	209/18866	4.88e-10	3.19e-08	1.82e-08	TXNIP, DCN, DAG1, ETS1, SLC2A1, BCL10, CASP8, JUN, HDAC4, RAF1, NFKBIA, FAS, SCEL, ACTA1, CSRP3, PTGER4, MMP14, POSTN, CXCL12, PKD2, ATP1A2, KIT, PDE2A, THBS1, GADD45A, GCLC, PTPN11, SLC1A3, SCN1A, KCNA5, PPL, GJA1, NRXN1, ITGA2, STAT1, CLCN6, ENDOG, CHEK1, FADD, GATA4, BNIP3, MAPK14, PSPH, RAC1, ASNS, ENG, ETV1, PTGS2, SLC8A1, KIAA0319, IGFBP2, COL3A1, BMP6, ANGPT2, LTBR, TNC, TTN	57
GO:0032496	response to lipopolysaccharide	79/2204	334/18866	4.91e-10	3.19e-08	1.82e-08	CYP1A1, DCN, PTAFR, BCL10, TNFRSF1B, CASP8, EDNRB, CD55, NFKBIA, APOB, FGFR2, FMO1, CXCL6, LYN, PTGFR, PLCG2, VIM, SCARB1, TNFAIP3, NR1H4, HDAC2, TIMP4, CPS1, PTGER4, GSTP1, CD6, S100A7, LY86, PTPN22, CD86, HPGD, ATP4B, HSPD1, GCH1, SLC11A1, HSF1, LITAF, CD14, CD36, CXCL13, GJA1, AKAP12, IL6, NR1H3, PRDX2, JAK2, PDE4B, LY96, MGST2, GFI1, PRKCE, MAPK14, CX3CL1, SELP, TAC1, ADAM9, ARG1, WNT5A, SERP…	79
GO:0006874	cellular calcium ion homeostasis	99/2204	456/18866	5.38e-10	3.46e-08	1.97e-08	LRP6, CAV1, WFS1, RYR3, CTRC, EDNRB, CD55, TCIRG1, GSTM2, ITGAV, NMB, F2RL1, LYN, VDR, BDKRB2, CSRP3, PTGFR, CAV2, PLCG2, LCK, DIAPH1, PTGER4, CIB2, PLA2G1B, AGTR1, ATP2A1, HTR2B, RAMP3, CACNB2, CXCL12, PKD2, CDH5, PTPRC, CCL21, NPFF, ESR1, ATP1A2, ATP1B1, SYNPO, PDGFRA, CD38, KEL, TRPV5, ITPR1, XCL1, TRPM1, ADORA1, GPR12, CD36, KCNA5, PIK3CG, CXCL13, TRPV6, GRM5, GJA1, SMAD3, GPR6, SLC24A1, NPTN…	99
GO:0010631	epithelial cell migration	84/2204	365/18866	5.88e-10	3.74e-08	2.13e-08	DCN, CIB1, PRCP, MACF1, ETS1, CYP1B1, APOA1, MAP4K4, PLXND1, JUN, EPHB4, PIK3C2A, FGFBP1, NFE2L2, CTSH, LOXL2, PLCG2, SCARB1, HIF1A, EPHA2, GLUL, PXN, VASH1, PIK3R3, HRG, CDH5, EMP2, KIT, PTP4A3, PTPRG, SRF, VIL1, THBS1, TEK, GADD45A, EGR3, SEMA3A, PTPN11, ARF6, SP1, PRKD1, CXCL13, LGMN, KRIT1, MET, ITGA2, ROCK2, S100P, CAPN7, FGF1, RREB1, HAS2, GPX1, RTN4, HBEGF, PRKCE, IQSEC1, NR4A1, AAMP, CSNK…	84
GO:0050808	synapse organization	95/2204	433/18866	6.74e-10	4.21e-08	2.4e-08	CTBP2, NDRG1, DBN1, DAG1, FARP1, THBS2, CACNA2D2, RELN, PLXND1, ARHGAP22, ITPKA, KIF1A, ADAM10, CTTN, NFATC4, ERBB4, REST, INS, LRP8, CLSTN3, CFL1, CACNB2, ETV5, ITGAM, IL1RAP, SLITRK3, SEMA3F, SYNPO, GABRA2, LRRTM2, CEL, PDLIM5, DKK1, RER1, CBLN1, FNTA, PTPRF, CTNNB1, ARF6, CLSTN1, ACTB, LGMN, NTRK3, GRM5, CTNNA2, NRXN1, ARF4, DNAJA3, DLG2, NPTN, MYO5A, SPARCL1, NRCAM, TPBG, SPOCK2, ANK3, GABRB2…	95
GO:0051222	positive regulation of protein transport	82/2204	354/18866	6.76e-10	4.21e-08	2.4e-08	ZIC1, CIB1, CEP290, CD81, ANP32B, CASP8, GAS6, FGA, F2RL1, ISL1, ANG, CFTR, ADAM8, ABAT, NR1H4, INS, HIF1A, PTGER4, PLA2G1B, GLUL, HTR2B, TRH, NR0B2, ITGAM, MDM2, PLK3, GCG, TPR, EDEM1, SAR1A, BAP1, CD38, PDZK1, CD14, UBE2D3, VPS11, ARF6, PRKAA1, TARDBP, GJA1, SMAD3, IL6, PCM1, RUFY3, JAK2, ANK3, ACSL3, OXCT1, PSEN1, PRKCE, MAPK14, DNM1L, ABLIM3, RAC1, APBB1, PPID, PRKCZ, ADAM9, UNC13B, PRKCD, PA…	82
GO:0009636	response to toxic substance	64/2204	250/18866	7.51e-10	4.63e-08	2.64e-08	CYP1A1, MT3, GABRB1, CAT, CYP1B1, MT1G, PON2, GSTM2, SOD3, SLC15A2, HP, MT1H, LYN, MT1X, NFE2L2, SLC18A2, GPX2, CPS1, GSTM1, GSTP1, PTGS1, GUCY2C, MDM2, EPHX1, GPX3, SRF, GSTM3, GCH1, SDC1, CPOX, PDZK1, SLC22A5, ALOX5AP, CD36, ALB, DDC, CHKA, AHR, PRDX2, AKR7A3, SLC22A18, DHX15, GPX1, TXNRD1, MGST2, SLC7A8, FBLN5, NNT, ASNS, ARG1, PARK7, HTRA2, APOM, GSTO1, PTGS2, AKR1A1, STAR, PRDX3, MGST3, HBB,…	64
GO:0052548	regulation of endopeptidase activity	95/2204	434/18866	7.66e-10	4.68e-08	2.67e-08	ANXA2, SERPINA3, SERPING1, F3, COL7A1, FURIN, MT3, PAX2, BCL10, ANP32B, CASP8, RPS6KA1, GAS6, C5, RAF1, AIM2, SPINK1, GSN, ITIH4, DPEP1, APAF1, SERPINC1, IFI6, FAS, LYN, CTSH, LAMP3, CR1, REST, CASP10, LCK, TIMP4, TFAP2B, PSMB9, ASPH, HRG, BCL2L11, ITIH3, MDM2, CSTA, DAP, ST18, TFAP4, VIL1, HSPD1, AMBP, SERPINA6, RECK, THBS1, HSF1, DAPK1, BIN1, PSME1, LGMN, HSPE1, SMAD3, HDAC1, JAK2, ROCK2, SPOCK…	95
GO:0042326	negative regulation of phosphorylation	103/2204	484/18866	7.79e-10	4.71e-08	2.69e-08	CTDSPL, CIB1, RGS3, DAG1, TESK1, LRP6, CAV1, CDKN2C, GCKR, PTPN13, DNAJC3, NDRG2, TARBP2, JUN, HDAC4, CBL, PPP2R5A, CTDSP2, RB1, SEMA6A, DUSP1, SPINK1, CSK, APC, HHEX, F2RL1, LYN, FOXM1, BDKRB2, PAX6, TNFAIP3, ENPP1, SPRY2, GSTP1, PTPRC, EMILIN1, ILK, PTPN22, PRKAR2A, DUSP2, RHOH, LMO3, TFAP4, AMBP, DDIT4, ADAR, DKK1, WNK1, MVP, GADD45A, GNAQ, STK38, RGS14, SFRP1, NCK1, PRKAR2B, PPIF, TARDBP, NTR…	103
GO:0090132	epithelium migration	84/2204	368/18866	8.97e-10	5.37e-08	3.07e-08	DCN, CIB1, PRCP, MACF1, ETS1, CYP1B1, APOA1, MAP4K4, PLXND1, JUN, EPHB4, PIK3C2A, FGFBP1, NFE2L2, CTSH, LOXL2, PLCG2, SCARB1, HIF1A, EPHA2, GLUL, PXN, VASH1, PIK3R3, HRG, CDH5, EMP2, KIT, PTP4A3, PTPRG, SRF, VIL1, THBS1, TEK, GADD45A, EGR3, SEMA3A, PTPN11, ARF6, SP1, PRKD1, CXCL13, LGMN, KRIT1, MET, ITGA2, ROCK2, S100P, CAPN7, FGF1, RREB1, HAS2, GPX1, RTN4, HBEGF, PRKCE, IQSEC1, NR4A1, AAMP, CSNK…	84
GO:0030193	regulation of blood coagulation	31/2204	82/18866	9.22e-10	5.47e-08	3.12e-08	ANXA2, SERPING1, F3, CAV1, FGA, CPB2, KLKB1, PLAT, SERPINC1, F2RL1, LYN, NFE2L2, F11, ABAT, HRG, PDGFRA, THBS1, CD36, PRDX2, PLEK, ENPP4, F12, KNG1, SELP, PRKCD, F2, SERPINE1, CD9, PLAU, TSPAN8, BLK	31
GO:0071320	cellular response to cAMP	24/2204	53/18866	9.66e-10	5.68e-08	3.24e-08	IGFBP5, PTAFR, SLC26A3, CFTR, CPS1, PKD2, RAP1B, WNT10B, RAPGEF2, PDE2A, AQP8, PIK3CG, RAP1A, AHR, GPD1, AQP9, FDX1, CRHBP, STAR, SLC8A1, AKAP6, RAPGEF1, STC1, KCNQ1	24
GO:0050796	regulation of insulin secretion	51/2204	181/18866	1.15e-09	6.72e-08	3.84e-08	ADRA2C, CACNA2D2, SLC2A1, INHBB, TCIRG1, NEUROD1, ISL1, CFTR, REST, ABAT, NR1H4, HIF1A, TFAP2B, GLUL, TRH, NR0B2, NPFF, GCG, CD38, ALOX5, KCNS3, ARL2BP, ITPR1, RAPGEF4, PTPN11, KCNA5, SFRP1, IRS1, TARDBP, RAP1A, GJA1, IL6, CHGA, JAK2, PPP3CA, STX1A, OXCT1, PRKCE, HMGCR, RAC1, ENSA, SLC16A1, VSNL1, CPT1A, SLC25A4, CRH, ICA1, ITPR3, GLUD1, ADCY8, BLK	51
GO:0050708	regulation of protein secretion	81/2204	352/18866	1.2e-09	6.91e-08	3.94e-08	ADRA2C, CACNA2D2, SLC2A1, INHBB, FGA, TCIRG1, NEUROD1, F2RL1, LYN, ISL1, ANG, CFTR, ADAM8, REST, ABAT, NR1H4, INS, HIF1A, PTGER4, TFAP2B, PLA2G1B, GLUL, HTR2B, TRH, NR0B2, RAB11FIP3, NPFF, GCG, CD38, ALOX5, KCNS3, SLC12A2, ARL2BP, ITPR1, RAPGEF4, CD14, PTPN11, ARF6, KCNA5, SFRP1, IRS1, TARDBP, RAP1A, GJA1, IL6, NR1H3, CHGA, JAK2, PPP3CA, STX1A, OXCT1, PRKCE, PPP1R11, DNM1L, HMGCR, RAC1, ENSA, APB…	81
GO:1900046	regulation of hemostasis	31/2204	83/18866	1.31e-09	7.45e-08	4.25e-08	ANXA2, SERPING1, F3, CAV1, FGA, CPB2, KLKB1, PLAT, SERPINC1, F2RL1, LYN, NFE2L2, F11, ABAT, HRG, PDGFRA, THBS1, CD36, PRDX2, PLEK, ENPP4, F12, KNG1, SELP, PRKCD, F2, SERPINE1, CD9, PLAU, TSPAN8, BLK	31
GO:0014706	striated muscle tissue development	87/2204	389/18866	1.31e-09	7.45e-08	4.25e-08	DCN, FOXC1, CAV1, TNNT2, ID2, RXRA, NEBL, GPC1, TGFBR3, ERBB3, HDAC4, MYL3, RB1, PGM5, FGFR2, SKI, ISL1, ACTA1, LOX, NEB, YY1, ERBB4, CSRP3, MAML1, CAV2, MEF2D, SGCB, LRP2, DSP, TCF21, MYOM2, MYF6, SRF, SOX11, HOXD9, PDGFRA, WNT10B, BCL9, GLI1, PDLIM5, DKK1, MEIS1, KEL, SORBS2, IFRD1, FGF9, CTNNB1, PRKAA1, ZMPSTE24, SAP30, GJA1, SMAD3, PPP3CA, MYL6B, GPX1, GATA4, UBE4B, MAPK14, SVIL, HMGCR, COPS2…	87
GO:0032535	regulation of cellular component size	86/2204	383/18866	1.33e-09	7.48e-08	4.27e-08	DBN1, MACF1, MT3, SPP1, EPS8, SEMA6A, GNB3, GSN, CTTN, IL7R, F2RL1, AVIL, NEB, VAV2, SPTBN1, CFL1, CXCL12, GOLGA4, CCL21, ILK, ARPC1B, SRF, SEMA3F, VIL1, RAB21, RNF6, KEL, DPYSL2, SLC12A2, WDR1, ARPC5, IFRD1, SEMA3A, BIN1, ARFIP2, ARF6, CRABP2, NCK1, CLCN3, RDX, NTRK3, CTNNA2, GMFB, NCK2, CAPZA2, RUFY3, TMOD1, NRCAM, ARFGEF1, CLCN6, PLEK, HAX1, PEX11A, OLFM1, RTN4, WASF1, PRKCE, PICALM, RB1CC1, S…	86
GO:0042542	response to hydrogen peroxide	44/2204	146/18866	1.59e-09	8.88e-08	5.07e-08	TXNIP, ETS1, PAX2, CAT, CYP1B1, JUN, DUSP1, HP, NFE2L2, GPR37L1, TNFAIP3, PSAP, HDAC2, MDM2, MYB, HSPD1, SDC1, HSF1, EZH2, PRKAA1, KCNA5, FXN, PPIF, IL6, MET, STAT1, ENDOG, TRAP1, GPX1, KPNA4, BNIP3, ADAM9, PRKCD, ARG1, PARK7, STAR, SETX, SLC8A1, PRDX3, LDHA, TRPC6, HBB, NET1, ANXA1	44
GO:0007015	actin filament organization	94/2204	434/18866	1.67e-09	9.24e-08	5.28e-08	MYO6, DBN1, TESK1, RHOG, INPPL1, NEBL, EPS8, APOA1, S100A10, RHOBTB3, GSN, CTTN, F2RL1, FSCN1, ACTA1, AVIL, NEB, ANG, TF, SPTBN1, DIAPH1, PTGER4, PLA2G1B, MARCKS, WNT4, PXN, CFL1, CXCL12, CCL21, ARPC1B, ZYX, TPM2, EMP2, RHOH, SRF, SYNPO, VIL1, GAS2, WDR1, SORBS2, ARPC5, BIN1, ARFIP2, ARF6, SFRP1, NCK1, RDX, CTNNA2, SMAD3, GMFB, NCK2, MET, MYO1E, CAPZA2, RUFY3, MYO5A, TMOD1, JAK2, ROCK2, ARFGEF1, …	94
GO:1903532	positive regulation of secretion by cell	74/2204	313/18866	1.77e-09	9.67e-08	5.52e-08	LAMP1, SPP1, HLA-F, PTAFR, INHBB, FGA, CPB2, NMB, F2RL1, ISL1, HFE, ANG, CACNA1H, CFTR, ADAM8, ABAT, NR1H4, INS, HIF1A, PTGER4, PLA2G1B, VIP, GLUL, HTR2B, TRH, CACNB2, NR0B2, CXCL12, ITGAM, MYB, GCG, SOX11, CD38, SDC1, SLC12A2, CD14, PTPN11, ARF6, TARDBP, GJA1, IL6, INHBA, SDCBP, JAK2, GAB2, STX1A, OXCT1, STXBP1, PRKCE, TAC1, DNM1L, RAC1, APBB1, PPID, ADAM9, UNC13B, PARD6A, CCK, VSNL1, PANX1, NLG…	74
GO:0061458	reproductive system development	96/2204	447/18866	1.79e-09	9.7e-08	5.54e-08	FANCG, DCN, FOXC1, LRP6, SPP1, RXRA, ING2, TCF7, CTNNA1, RHOBTB3, CASP8, INHBB, CBL, STK3, FGFR2, HTRA1, VDR, ANG, PLCD1, AMHR2, FOXA1, PSAP, PRLR, HIF1A, PLK4, CTSB, IDH1, WNT4, MMP14, VASH1, LRP2, PKD2, BCL2L11, ESR1, WDR77, TCF21, KIT, TMED2, PDGFRA, SDC1, GLI1, GAS2, MAP3K4, EPAS1, HSF1, SEMA3A, FGF9, EIF2B2, PTPN11, WNT2B, CTNNB1, ALKBH1, SFRP1, EREG, ARID4A, FNDC3A, HSD17B4, GJA1, AFP, INHB…	96
GO:0009259	ribonucleotide metabolic process	91/2204	416/18866	1.81e-09	9.71e-08	5.54e-08	MVK, DBI, SLC4A4, SULT1A1, GCKR, PFKFB3, HDAC4, NPPB, ACOT11, NPR1, PDK4, HMGCS2, AMPD1, SULT1C2, PGM1, ACSBG1, INS, ENPP1, HIF1A, EPHA2, TJP2, CBR4, HMGCL, GUCY2C, SLC26A1, UMPS, ALDOB, PDE5A, TPR, ACSL1, DDIT4, PDE2A, TPST1, NT5E, NUDT3, ADCY7, PAICS, NUP153, PRKAA1, ZBTB20, GUK1, SLC25A13, HSD17B4, ACACB, NUP155, PAPSS2, CAD, DLG2, NME5, PDE1A, SLC26A2, PDE4B, CROT, PDE8B, GPD1, ACSL3, ENO1, O…	91
GO:0052547	regulation of peptidase activity	99/2204	466/18866	1.83e-09	9.73e-08	5.55e-08	ANXA2, SERPINA3, SERPING1, F3, COL7A1, CAV1, FURIN, MT3, PAX2, BCL10, ANP32B, CASP8, RPS6KA1, GAS6, C5, RAF1, AIM2, SPINK1, GSN, ITIH4, DPEP1, APAF1, SERPINC1, IFI6, FAS, LYN, CTSH, LAMP3, CR1, REST, CASP10, LCK, TIMP4, TFAP2B, PSMB9, ASPH, HRG, BCL2L11, ITIH3, MDM2, CSTA, DAP, ST18, TFAP4, VIL1, HSPD1, AMBP, SERPINA6, RECK, THBS1, HSF1, DAPK1, CLPX, BIN1, PCOLCE, PSME1, LGMN, HSPE1, SMAD3, HDAC1…	99
GO:0048002	antigen processing and presentation of peptide antigen	53/2204	194/18866	1.84e-09	9.73e-08	5.55e-08	ABCB9, VAMP3, HLA-F, HLA-DMB, KIF5A, CENPE, ITGAV, HLA-DOB, HFE, CD74, SEC24C, PSMB9, CTSS, SEC24D, IDE, DYNC1LI2, HLA-DOA, PSMA4, SLC11A1, CD36, PSME1, CTSF, LGMN, DCTN5, CAPZA2, CTSL, ACTR1A, KIF3C, SEC23A, PSMC3, CTSD, TAP2, PSMB1, PSMD7, ACTR1B, PSMD6, PSMB7, SH3GL2, PSMA3, KIF22, CANX, DYNC1H1, PSMA1, PSMC2, CLTA, AP1S1, DYNLL1, KIFAP3, DCTN2, PSMD1, B2M, DYNC1I1, TAP1	53
GO:0060485	mesenchyme development	70/2204	290/18866	1.9e-09	9.97e-08	5.69e-08	ACTA2, FOXC1, DAG1, LRP6, PAX2, FOXD1, TGFBR3, EDNRB, ERBB3, TCOF1, MSX2, SEMA6A, FGFR2, ISL1, ACTA1, MSX1, ERBB4, LOXL2, FOXA1, HIF1A, HDAC2, SPRY2, WNT4, HTR2B, CFL1, PKD2, MDM2, TCF21, SEMA3F, SOX11, SIX2, HMGA2, EZH2, SEMA3A, FGF9, CTNNB1, SFRP1, SMAD3, IL6, SDCBP, STAT1, HAS2, OLFM1, RTN4, GATA4, EDNRA, NUP133, MDM4, FOXF2, ENG, BAMBI, WNT5A, PTEN, STRAP, CRELD1, TGFB3, SIX1, NRG1, EPHA3, AN…	70
GO:0051592	response to calcium ion	44/2204	147/18866	2.02e-09	1.05e-07	6e-08	TXNIP, CAV1, TNNT2, AQP3, RYR3, JUN, FGA, AHCYL1, DUSP1, DPEP1, ANXA11, SYT17, PKD2, KCNMB1, SLC25A24, SDC1, CPNE3, THBS1, GUCA1A, ALOX5AP, PRKAA1, SLC25A13, PPIF, TRPV6, LGMN, ITPKB, PPP3CA, TRPC3, ENDOG, CLIC4, MNAT1, STIM1, ANXA7, ADAM9, CRHBP, WNT5A, NLGN1, SYT1, FUS, SLC25A12, ITPR3, SPARC, TTN, ADCY8	44
GO:0048608	reproductive structure development	95/2204	443/18866	2.35e-09	1.21e-07	6.91e-08	FANCG, DCN, FOXC1, LRP6, SPP1, RXRA, ING2, TCF7, CTNNA1, RHOBTB3, CASP8, INHBB, CBL, STK3, FGFR2, HTRA1, VDR, ANG, PLCD1, AMHR2, FOXA1, PSAP, PRLR, HIF1A, PLK4, CTSB, IDH1, WNT4, MMP14, VASH1, LRP2, PKD2, BCL2L11, ESR1, WDR77, TCF21, KIT, TMED2, PDGFRA, SDC1, GLI1, GAS2, MAP3K4, EPAS1, HSF1, SEMA3A, FGF9, EIF2B2, PTPN11, WNT2B, CTNNB1, ALKBH1, SFRP1, EREG, ARID4A, FNDC3A, HSD17B4, GJA1, AFP, INHB…	95
GO:0097305	response to alcohol	60/2204	234/18866	2.37e-09	1.21e-07	6.91e-08	DAG1, LRP6, EPS8, CAT, IGFBP7, CTNNA1, TGFBR3, CASP8, CBL, OGG1, FGFR2, GSN, KLF9, PTGFR, CFTR, ABAT, HDAC2, PTGER4, GSTP1, LRP8, CA3, DBH, KCNMB1, CCL21, HPGD, CD14, ADCY7, CTNNB1, PRKAA1, SFRP1, CDO1, NTRK3, CAD, INHBA, AHR, OXCT1, HMGCS1, PRKCE, SETDB1, HMGCR, FDX1, GGH, GOT2, CRHBP, RGS2, PTEN, GRIN2A, STAR, ACTR2, GRIN1, PTGER2, CRH, RGS4, ABCA1, SLC6A3, S100A8, SPARC, TNC, RAD51, ADCY8	60
GO:0001503	ossification	90/2204	412/18866	2.38e-09	1.21e-07	6.91e-08	IGFBP5, ZBTB40, FOXC1, SMAD5, LRP6, CHSY1, IL6ST, CBFB, ID2, SPP1, CEBPD, INPPL1, CAT, HDAC4, TCIRG1, MSX2, FBN2, COL1A2, GPNMB, FGFR2, BMP1, SKI, ZBTB16, LOX, REST, ENPP1, MEF2D, HIF1A, PTGER4, EPHA2, WNT4, RUNX3, MMP14, MMP2, ESRRA, ILK, FGFR3, EXT1, SOX11, CTSK, SIX2, WNT10B, GLI1, ALOX5, ADAR, KL, DKK1, TEK, TUFT1, FGF9, PTPN11, CTNNB1, KLF10, PBX1, ZMPSTE24, SFRP1, PRKD1, HSD17B4, HSPE1, SMA…	90
GO:0035296	regulation of tube diameter	43/2204	143/18866	2.63e-09	1.31e-07	7.49e-08	ACTA2, FOXC1, ADRA2C, CAV1, PTAFR, PLOD3, EDNRB, FGA, NPPB, PIK3C2A, NPR1, F2RL1, P2RY2, BDKRB2, INS, CPS1, AGTR1, VIP, HTR2B, DBH, KCNMB1, ATP1A2, CD38, GCH1, KEL, GCLC, ADORA1, KCNA5, GJA1, CHGA, ROCK2, GPX1, EDNRA, KNG1, HMGCR, GCLM, RGS2, PTGS2, CHRM3, SLC8A1, ITGA1, ADRB2, ADM	43
GO:0097746	regulation of blood vessel diameter	43/2204	143/18866	2.63e-09	1.31e-07	7.49e-08	ACTA2, FOXC1, ADRA2C, CAV1, PTAFR, PLOD3, EDNRB, FGA, NPPB, PIK3C2A, NPR1, F2RL1, P2RY2, BDKRB2, INS, CPS1, AGTR1, VIP, HTR2B, DBH, KCNMB1, ATP1A2, CD38, GCH1, KEL, GCLC, ADORA1, KCNA5, GJA1, CHGA, ROCK2, GPX1, EDNRA, KNG1, HMGCR, GCLM, RGS2, PTGS2, CHRM3, SLC8A1, ITGA1, ADRB2, ADM	43
GO:0007159	leukocyte cell-cell adhesion	82/2204	364/18866	2.74e-09	1.35e-07	7.7e-08	ETS1, CAV1, IL6ST, CBFB, HLA-DMB, CD81, PTAFR, BCL10, CD55, BCL6, GPNMB, CSK, IL7R, ZBTB16, LYN, CD3E, HFE, CD74, SART1, ADAM8, IL7, LCK, RUNX3, UMOD, CD28, CD6, CXCL12, MAP3K8, PTPRC, CCL21, VNN1, PTPN22, PDE5A, CD86, MYB, RHOH, YES1, VCAM1, HSPD1, ALOX5, WNK1, EGR3, XCL1, NT5E, ITGA4, SLC7A1, PTPN11, STK10, NCK1, RASGRP1, IL6, DNAJA3, NCK2, PRDX2, ITPKB, GCNT1, HAS2, FADD, SELP, RAC1, CD83, PRK…	82
GO:0007044	cell-substrate junction assembly	34/2204	99/18866	2.74e-09	1.35e-07	7.7e-08	MACF1, LAMC1, VCL, ITGA6, S100A10, MAP4K4, COL17A1, CTTN, LDB1, WNT4, MMP14, TAOK2, HRG, DST, THBS1, TEK, SFRP1, SMAD3, ITGA2, LAMC2, ROCK2, SLK, KRT5, ARHGEF7, CD151, PTPRK, RAC1, TLN1, PTEN, EPHA3, NRP1, ACTN2, ITGA5, ACTN3	34
GO:0009150	purine ribonucleotide metabolic process	88/2204	401/18866	2.83e-09	1.38e-07	7.89e-08	MVK, DBI, SLC4A4, SULT1A1, GCKR, PFKFB3, HDAC4, NPPB, ACOT11, NPR1, PDK4, HMGCS2, AMPD1, SULT1C2, PGM1, ACSBG1, INS, ENPP1, HIF1A, EPHA2, TJP2, CBR4, HMGCL, GUCY2C, SLC26A1, ALDOB, PDE5A, TPR, ACSL1, DDIT4, PDE2A, TPST1, NT5E, NUDT3, ADCY7, PAICS, NUP153, PRKAA1, ZBTB20, GUK1, SLC25A13, HSD17B4, ACACB, NUP155, PAPSS2, DLG2, NME5, PDE1A, SLC26A2, PDE4B, CROT, PDE8B, GPD1, ACSL3, ENO1, OGDH, RANBP2…	88
GO:0001558	regulation of cell growth	91/2204	420/18866	2.99e-09	1.45e-07	8.26e-08	IGFBP5, CIB1, DBN1, PSRC1, MACF1, ADIPOR2, MT3, CDKN2C, SPP1, IGFBP7, RPS6KA1, RB1, SERTAD2, NPPB, SEMA6A, BCL6, ADAM10, BTG1, NPR1, CTTN, YY1, MSX1, SYT17, INS, ENPP1, CDA, AGTR1, MMP14, CLSTN3, TAOK2, HRG, CXCL12, GOLGA4, ILK, ACVR1B, SRF, SEMA3F, SOCS2, BAP1, CD38, RAB21, RNF6, DPYSL2, IFRD1, SEMA3A, CRABP2, FXN, SFRP1, CLSTN1, NTRK3, GJA1, SMAD3, INHBA, RUFY3, SDCBP, EIF4G2, NRCAM, ARHGEF11, …	91
GO:0006790	sulfur compound metabolic process	83/2204	371/18866	3.09e-09	1.48e-07	8.43e-08	MVK, DCN, MTHFR, DBI, CHSY1, SULT1A1, GSTM5, PHGDH, AHCYL1, GSTM2, CSPG4, ACOT11, DPEP1, PDK4, HMGCS2, NFE2L2, NDST2, BHMT, SULT1C2, UGDH, ACSBG1, ENPP1, CPS1, IDH1, GSTM1, CBR4, GSTP1, HMGCL, SLC26A1, GHR, GSTM3, ACSL1, HEXA, FMOD, GCLC, TPST1, CHST1, FXN, SP1, CDO1, HSD17B4, ACACB, PAPSS2, GSTM4, MTR, ST3GAL4, SLC26A2, SPOCK3, SPOCK2, UST, MICAL2, ACSL3, GSTA4, OGDH, PCYOX1, GPX1, PAX8, MGST2, …	83
GO:0022407	regulation of cell-cell adhesion	94/2204	439/18866	3.1e-09	1.48e-07	8.43e-08	ETS1, CAV1, IL6ST, CBFB, ITGA6, HLA-DMB, CD81, PTAFR, BCL10, APOA1, FGA, CD55, BCL6, GPNMB, CSK, IL7R, ZBTB16, LYN, CD3E, HFE, CD74, SART1, ADAM8, FOXA1, IL7, ABAT, LCK, WNT4, RUNX3, CD28, CD6, CXCL12, MAP3K8, PTPRC, CCL21, VNN1, PTPN22, PDE5A, CD86, MYB, RHOH, YES1, VCAM1, HSPD1, ALOX5, WNK1, EGR3, XCL1, ITGA4, SLC7A1, PTPN11, NCK1, CXCL13, RDX, RASGRP1, IL6, DNAJA3, NCK2, PRDX2, ITPKB, JAK2, AN…	94
GO:0019693	ribose phosphate metabolic process	92/2204	427/18866	3.29e-09	1.54e-07	8.79e-08	MVK, DBI, SLC4A4, SULT1A1, GCKR, PFKFB3, HDAC4, NPPB, ACOT11, NPR1, PDK4, HMGCS2, AMPD1, SULT1C2, PGM1, ACSBG1, INS, ENPP1, HIF1A, EPHA2, PYGL, TJP2, CBR4, HMGCL, GUCY2C, SLC26A1, UMPS, ALDOB, PDE5A, TPR, ACSL1, DDIT4, PDE2A, TPST1, NT5E, NUDT3, ADCY7, PAICS, NUP153, PRKAA1, ZBTB20, GUK1, SLC25A13, HSD17B4, ACACB, NUP155, PAPSS2, CAD, DLG2, NME5, PDE1A, SLC26A2, PDE4B, CROT, PDE8B, GPD1, ACSL3, E…	92
GO:0006694	steroid biosynthetic process	53/2204	197/18866	3.32e-09	1.54e-07	8.79e-08	CYP1A1, MVK, CYP27A1, IGFBP7, APOA1, CYP3A4, HSD17B6, APOB, DHCR7, CYP11A1, HMGCS2, VDR, CACNA1H, CFTR, SCARB1, REST, NR1H4, PRLR, WNT4, ACOX2, CYB5R1, CYP17A1, SCP2, CGA, DKK3, HSD11B2, PRKAA1, PBX1, SP1, HSD17B4, ACACB, SLC27A2, SQLE, IDI1, FGF1, HSD11B1, ASAH1, GFI1, HMGCS1, ELOVL6, FDPS, AKR1B1, HMGCR, FDX1, STAR, DHCR24, CRH, RAN, EGR1, BMP6, BMP5, HSD17B2, ADM	53
GO:0051896	regulation of protein kinase B signaling	63/2204	253/18866	3.32e-09	1.54e-07	8.79e-08	IGFBP5, F3, CIB1, DAG1, RHOG, GAS6, ERBB3, STK3, FGFR2, ERBB4, ADAM8, INS, LCK, SPRY2, EPHA2, RAMP3, LRP2, CD28, MST1R, CCL21, ILK, ESR1, FGFR3, KIT, CD86, MC1R, EGF, PDGFRA, KL, THBS1, TEK, FGF9, PTPN11, TGFA, PPP2R5B, EREG, IRS1, PIK3CG, NTRK3, NRG2, MET, ARFGEF1, FGF1, HAX1, GPX1, RTN4, GATA4, HBEGF, CX3CL1, PPP2R5C, RAC1, ENG, PARK7, PTEN, HSP90AB1, NRG1, INPP5F, HIP1, RAPGEF1, F10, ITGB1, FG…	63
GO:0035150	regulation of tube size	43/2204	144/18866	3.33e-09	1.54e-07	8.79e-08	ACTA2, FOXC1, ADRA2C, CAV1, PTAFR, PLOD3, EDNRB, FGA, NPPB, PIK3C2A, NPR1, F2RL1, P2RY2, BDKRB2, INS, CPS1, AGTR1, VIP, HTR2B, DBH, KCNMB1, ATP1A2, CD38, GCH1, KEL, GCLC, ADORA1, KCNA5, GJA1, CHGA, ROCK2, GPX1, EDNRA, KNG1, HMGCR, GCLM, RGS2, PTGS2, CHRM3, SLC8A1, ITGA1, ADRB2, ADM	43
GO:0044242	cellular lipid catabolic process	60/2204	236/18866	3.36e-09	1.54e-07	8.81e-08	ABCD4, MT3, ABCD3, HADHB, ACAA1, CYP1B1, APOA1, CPT2, CRAT, APOB, IVD, PCK2, PLCG2, SCARB1, PSAP, CPS1, IDH1, ACOX2, ABHD2, FAAH, DECR1, CYP26A1, FABP7, HPGD, SCP2, CEL, EHHADH, HEXA, ACADM, IRS1, PIK3CG, SMPDL3B, ETFA, HSD17B4, ACACB, PEX13, ETFDH, SLC27A2, FABP3, AADAC, CROT, FABP6, ASAH1, MGST2, PHYH, PCCB, LIPC, PRKCD, ACAT1, LPL, CPT1A, SORL1, INPP5F, HEXB, ACADL, APOC3, FUCA1, CRABP1, ACADS…	60
GO:0051235	maintenance of location	75/2204	324/18866	3.72e-09	1.69e-07	9.67e-08	DBN1, CAV1, TOPORS, APOA1, RYR3, FBN2, NFKBIA, GSTM2, DZIP1, APOB, GSN, ITGAV, LYN, SLC18A2, NFKBIE, PLCG2, SCARB1, ENPP1, LCK, DIAPH1, FBN1, ATP2A1, HTR2B, S100A7, PKD2, PTPRC, CCL21, ATP1A2, RER1, UVRAG, ARL2BP, ITPR1, FTH1, XCL1, GPAA1, CD36, KDELR2, ALB, ACACB, GJA1, IL6, NR1H3, VPS13D, SQLE, MYO5A, LTBP1, MEST, PDIA2, ANK3, CDS1, ANK2, B4GALNT1, PRKCE, CX3CL1, HK1, PARK7, F2, GSTO1, LPL, SNC…	75
GO:0044706	multi-multicellular organism process	58/2204	226/18866	4.2e-09	1.9e-07	1.09e-07	CYP1A1, IGFBP5, ADRA2C, ETS1, ADIPOR2, SLC2A1, SPP1, RXRA, IGFBP7, PTAFR, VDR, HFE, PTGFR, PRLR, CTSB, WNT4, MMP2, ARHGDIB, NPFF, ESR1, UMPS, ACVR1B, EMP2, HPGD, TMED2, CD38, AMBP, RECK, HSF1, PAPPA, HSD11B2, GJA1, CAD, ITGA2, STC2, PCSK5, FKBP4, TAC1, AKR1B1, ARG1, GOT2, CRHBP, RGS2, TGFB3, PTGS2, PNOC, PRDX3, ACVR2A, CRH, KALRN, HEXB, IGFBP2, STC1, ITGA5, ABCC2, ANGPT2, PRL, ADM	58
GO:0009410	response to xenobiotic stimulus	40/2204	130/18866	4.48e-09	2.01e-07	1.15e-07	CYP1A1, SULT1A1, ACAA1, CYP1B1, CYP3A4, RB1, GSTM2, DPEP1, FMO1, RORC, ARNT2, GSTM1, GSTP1, PTGS1, AKR1C1, NAT2, EPHX1, CYP26A1, CYP2U1, GSTM3, ACSL1, GCLC, AKR7A2, GUK1, FMO3, GSTM4, AHR, AKR7A3, AADAC, GSTA4, GPX1, MGST2, GSTO1, HSP90AB1, STAR, GRIN1, NQO2, MGST3, CYP3A5, ABCC2	40
GO:0002478	antigen processing and presentation of exogenous peptide antigen	49/2204	177/18866	4.62e-09	2.06e-07	1.18e-07	VAMP3, HLA-F, HLA-DMB, KIF5A, CENPE, ITGAV, HLA-DOB, CD74, SEC24C, PSMB9, CTSS, SEC24D, DYNC1LI2, HLA-DOA, PSMA4, CD36, PSME1, CTSF, LGMN, DCTN5, CAPZA2, CTSL, ACTR1A, KIF3C, SEC23A, PSMC3, CTSD, TAP2, PSMB1, PSMD7, ACTR1B, PSMD6, PSMB7, SH3GL2, PSMA3, KIF22, CANX, DYNC1H1, PSMA1, PSMC2, CLTA, AP1S1, DYNLL1, KIFAP3, DCTN2, PSMD1, B2M, DYNC1I1, TAP1	49
GO:0032970	regulation of actin filament-based process	88/2204	405/18866	4.71e-09	2.09e-07	1.19e-07	DBN1, TESK1, CAV1, RHOG, EPS8, APOA1, S100A10, RHOBTB3, GSN, CTTN, F2RL1, FSCN1, AVIL, NEB, SPTBN1, PTGER4, WNT4, ATP2A1, PXN, CFL1, TAOK2, ARHGDIB, HRG, CXCL12, CCL21, ILK, ARPC1B, DSP, ATP1A2, RHOH, SYNPO, VIL1, PDGFRA, TEK, WDR1, ARPC5, ADORA1, BIN1, ARFIP2, ARF6, SFRP1, NCK1, FES, RDX, NTRK3, CTNNA2, SMAD3, GMFB, NCK2, MET, CAPZA2, TMOD1, ROCK2, ARFGEF1, PDE4B, PLEK, HAX1, ANK2, WASF1, GATA4,…	88
GO:0002237	response to molecule of bacterial origin	80/2204	356/18866	4.8e-09	2.11e-07	1.21e-07	CYP1A1, DCN, PTAFR, BCL10, TNFRSF1B, CASP8, EDNRB, CD55, NFKBIA, APOB, FGFR2, FMO1, CXCL6, LYN, PTGFR, PLCG2, VIM, SCARB1, TNFAIP3, NR1H4, HDAC2, TIMP4, CPS1, PTGER4, GSTP1, CD6, S100A7, LY86, PTPN22, CD86, HPGD, ATP4B, HSPD1, GCH1, SLC11A1, HSF1, LITAF, CD14, CD36, CXCL13, GJA1, AKAP12, IL6, NR1H3, PRDX2, JAK2, PDE4B, LY96, MGST2, GFI1, PRKCE, MAPK14, CX3CL1, SELP, TAC1, ADAM9, ARG1, WNT5A, SERP…	80
GO:0050806	positive regulation of synaptic transmission	48/2204	172/18866	4.97e-09	2.17e-07	1.24e-07	RELN, NFATC4, ABAT, INS, GLUL, SQSTM1, CLSTN3, CACNB2, LRRTM2, SLC1A3, ADORA1, RGS14, LAMA2, RIMS3, CLSTN1, LGMN, NRXN1, SLC24A1, NPTN, STX1A, LGI1, RIMS2, STXBP1, PRKCE, NRGN, EPHA4, TAC1, DNM1L, CALB2, CALB1, PRKCZ, UNC13B, RAB3B, PTEN, NLGN1, SYT1, PLK2, PTGS2, GRIN2A, NMU, GRIN1, RIMS1, CRH, RGS4, MME, ITPR3, ADRB2, ADCY8	48
GO:0001933	negative regulation of protein phosphorylation	94/2204	444/18866	5.65e-09	2.45e-07	1.4e-07	CTDSPL, CIB1, RGS3, DAG1, TESK1, LRP6, CAV1, CDKN2C, PTPN13, DNAJC3, NDRG2, TARBP2, JUN, CBL, CTDSP2, RB1, SEMA6A, DUSP1, SPINK1, CSK, APC, HHEX, F2RL1, LYN, FOXM1, BDKRB2, PAX6, TNFAIP3, ENPP1, SPRY2, GSTP1, PTPRC, EMILIN1, ILK, PTPN22, PRKAR2A, DUSP2, LMO3, TFAP4, AMBP, DDIT4, ADAR, DKK1, WNK1, MVP, GADD45A, GNAQ, STK38, RGS14, SFRP1, NCK1, PRKAR2B, TARDBP, NTRK3, NPM1, GMFB, NCK2, DNAJA1, RANB…	94
GO:0022900	electron transport chain	50/2204	184/18866	6.37e-09	2.75e-07	1.57e-07	ALDH2, PHGDH, HSD17B6, GLDC, LOXL2, GPX2, ASPH, COX6A2, AKR7A2, SLC25A13, ETFA, SDHD, UQCRB, ETFDH, AKR7A3, GPD1, UQCRQ, TXNRD1, ME1, AKR1B1, COX4I1, COX7A2, COX5B, NDUFS6, NDUFB6, FDX1, SDHA, NDUFA5, COX8A, PARK7, NDUFC1, COX5A, UQCRC2, NDUFAF1, SNCA, NDUFS2, NDUFS4, AKR1A1, SDHB, NDUFB1, NDUFS3, NQO2, AOX1, GLRX, NDUFAB1, UQCRC1, NDUFB3, SLC25A12, RDH16, HAAO	50
GO:0030879	mammary gland development	42/2204	142/18866	6.91e-09	2.96e-07	1.69e-07	IGFBP5, LRP6, CAV1, ID2, MSX2, FGFR2, SERPINC1, VDR, MSX1, ERBB4, PRLR, HIF1A, EPHA2, WNT4, ETV5, BCL2L11, ESR1, UMPS, ELF3, HOXD9, EGF, SOCS2, CDO1, IRF6, CAD, ITGA2, JAK2, RREB1, GPX1, RTN4, ARG1, GOT2, WNT5A, TGFB3, BTRC, NRG1, KALRN, FOXF1, HK2, SLC6A3, GLI3, PRL	42
GO:0042692	muscle cell differentiation	85/2204	390/18866	7.4e-09	3.14e-07	1.79e-07	IGFBP5, CACNA2D2, TNNT2, ID2, RXRA, NEBL, CSRP1, CD81, CTNNA1, TARBP2, TNNT3, EDNRB, HDAC4, RB1, PGM5, FGFR2, ADAM12, SKI, CDK9, NFATC4, ACTA1, LOX, NEB, YY1, MSX1, CSRP3, MAML1, CACNA1H, CAV2, SGCB, WNT4, MMP14, MDM2, KIT, MYF6, SRF, PDGFRA, WNT10B, SDC1, BCL9, PDLIM5, DKK1, KEL, WDR1, EZH2, SORBS2, IFRD1, FGF9, BIN1, CTNNB1, ZMPSTE24, EREG, CTNNA2, TMOD1, PPP3CA, ANK2, GPX1, GATA4, MAPK14, CTH,…	85
GO:0045471	response to ethanol	38/2204	122/18866	7.43e-09	3.14e-07	1.79e-07	EPS8, CAT, CASP8, CBL, OGG1, FGFR2, GSN, ABAT, HDAC2, GSTP1, CA3, DBH, KCNMB1, HPGD, CD14, ADCY7, PRKAA1, CDO1, NTRK3, OXCT1, PRKCE, SETDB1, HMGCR, GGH, GOT2, CRHBP, RGS2, PTEN, GRIN2A, STAR, ACTR2, GRIN1, CRH, RGS4, SLC6A3, S100A8, SPARC, TNC	38
GO:0071559	response to transforming growth factor beta	63/2204	258/18866	7.52e-09	3.16e-07	1.8e-07	CREBBP, SMAD5, CAV1, FURIN, ING2, TGFBR3, JUN, CBL, FBN2, COL1A2, CILP, FGFR2, APAF1, HTRA1, SKI, LOX, CAV2, AMHR2, HDAC2, SPRY2, WNT4, FBN1, RUNX3, PXN, POSTN, CDH5, EMILIN1, ZYX, HPGD, YES1, SOX11, ZFYVE9, DKK3, PDE2A, THBS1, FNTA, FMOD, XCL1, SFRP1, NR3C1, SNW1, SMAD3, SDCBP, ROCK2, LTBP1, LEFTY1, PTPRK, GDF10, PRKCZ, ADAM9, SOX5, PARD6A, ARG1, ENG, BAMBI, WNT5A, STRAP, TGFB3, HSP90AB1, STAR, …	63
GO:0072521	purine-containing compound metabolic process	98/2204	472/18866	7.69e-09	3.2e-07	1.83e-07	MVK, DBI, SLC4A4, SULT1A1, GCKR, PFKFB3, HDAC4, NPPB, ACOT11, NPR1, PDK4, HMGCS2, AMPD1, SULT1C2, PGM1, ACSBG1, INS, ENPP1, HIF1A, EPHA2, TJP2, CBR4, SLC17A1, HMGCL, GUCY2C, SLC26A1, ALDOB, PDE5A, TPR, ACSL1, DDIT4, PDE2A, DCK, GUCA1A, TPST1, NT5E, NUDT3, ADCY7, PAICS, NUP153, PRKAA1, ZBTB20, GUK1, SLC25A13, DPYD, HSD17B4, ACACB, NUP155, PAPSS2, DLG2, NME5, PDE1A, SLC26A2, PDE4B, CROT, PDE8B, GPD…	98
[truncated: 2,135 more rows]

## Sheet: Diagnostic markers Screening
WGCNA								LASSO	SVM-RFE	Random Forest
BROWN	BLACK	RED	YELLOW	Turquoise	BLUE	GREEN	GREY
AADAC	ABCB6	ABCA1	ABCF3	ABCB8	ABAT	ACVR1B	ANGPT2	CTDSPL	CLU	EGR1
AAMP	AGPS	ABCD4	ABHD2	ACADM	ABCA3	AGTR1	CD163	IGFBP5	DDX10	CBL
ABCA4	ANPEP	ADRA2C	ABL2	ACADS	ABCC5	ARHGAP1	CRABP1	EGR1	DYNC1I1	PLXND1
[truncated: 694 more rows]
